# Supplementary material for: Amino­silanes derived from 1H-benzimidazole-2(3H)-thione
Source: Acta Crystallogr C Struct Chem. 2015 Aug 12;71(Pt 9):788–92. doi: 10.1107/S2053229615014503 (PMC4554437; doi:10.1107/S2053229615014503)
Supplement: Supplementary file 1 [file c-71-00788-sup1.cif]

##############################################################################
#                                                                            #
# This CIF contains the data in a paper accepted for publication in          #
# Acta Crystallographica Section C. It conforms to the requirements of       #
# Notes for Authors for Acta Crystallographica Section C, and has been       #
# peer reviewed under the auspices of the IUCr Commission on Journals.       #
#                                                                            #
# Full details of the Crystallographic Information File format               #
# are given in the paper "The Crystallographic Information File (CIF):       #
# a New Standard Archive File for Crystallography" by S. R. Hall, F. H.      #
# Allen and I. D. Brown [Acta Cryst. (1991), A47, 655-685].                  #
#                                                                            #
# The current version of the core CIF dictionary is obtainable from          #
# ftp://ftp.iucr.org/pub/cif_core.dic.                                       #
#                                                                            #
# Software is freely available for graphical display of the structure(s)     #
# in this CIF. For information consult the CIF software page                 #
# http://www.iucr.org/resources/cif/software.                                #
#                                                                            #
# This file may be used for bona fide research purposes within the           #
# scientific community so long as proper attribution is given to the journal # 
# article from which it was obtained.                                        #
#                                                                            #
##############################################################################
data_2
_audit_creation_method     SHELXL-2014/5
_database_code_depnum_ccdc_archive     'CCDC 1416508'
_chemical_name_systematic
;\
1,3-Bis(trimethylsilyl)-1<i>H</i>-benzimidazole-\
2(<i>3H</i>)-thione
;
_chemical_name_common     ?
_chemical_formula_moiety     'C13 H22 N2 S Si2'
_chemical_formula_sum     'C13 H22 N2 S Si2'
_chemical_formula_iupac     'C13 H22 N2 S Si2'
_chemical_formula_weight     294.56
_chemical_melting_point     ?
_shelx_space_group_comment
;
The symmetry employed for this shelxl refinement is uniquely defined
by the following loop, which should always be used as a source of
symmetry information in preference to the above space-group names.
They are only intended as comments.
;
_space_group_crystal_system     orthorhombic
_space_group_name_H-M_alt     'P 21 21 21'
_space_group_name_Hall     'P 2ac 2ab'
loop_
    _space_group_symop_operation_xyz
    'x, y, z'
    '-x+1/2, -y, z+1/2'
    'x+1/2, -y+1/2, -z'
    '-x, y+1/2, -z+1/2'
_cell_length_a     10.0302(3)
_cell_length_b     10.6172(3)
_cell_length_c     16.2428(6)
_cell_angle_alpha     90
_cell_angle_beta     90
_cell_angle_gamma     90
_cell_volume     1729.74(10)
_cell_formula_units_Z     4
_cell_measurement_reflns_used     600
_cell_measurement_theta_min     20
_cell_measurement_theta_max     25
_cell_measurement_temperature     293(2)
_exptl_crystal_description     prism
_exptl_crystal_colour     colourless
_exptl_crystal_size_max     0.25
_exptl_crystal_size_mid     0.20
_exptl_crystal_size_min     0.10
_exptl_crystal_size_rad     0.1500
_exptl_crystal_density_diffrn     1.131
_exptl_crystal_density_meas     ?
_exptl_crystal_density_method     ?
_exptl_crystal_F_000     632
_exptl_absorpt_coefficient_mu     0.313
_exptl_absorpt_correction_type     sphere
_exptl_absorpt_process_details
;
Interpolation using  Int. Tables Vol. C (1992) p. 523, Table 6.3.3.3,
for
values of muR in the range 0--2.5, and Int. Tables Vol. II (1959) p.
302,
Table 5.3.6 B, for muR in the range 2.6--10.0.
The interpolation procedure of Dwiggins (1975) is used with some
modification.
;
_exptl_absorpt_correction_T_min     0.8614
_exptl_absorpt_correction_T_max     0.8620
_diffrn_ambient_temperature     293(2)
_diffrn_radiation_type     MoK\a
_diffrn_radiation_wavelength     0.71073
_diffrn_radiation_source     'fine-focus sealed tube'
_diffrn_radiation_monochromator     graphite
_diffrn_measurement_device_type     'Nonius Kappa CCD area-detector'
_diffrn_measurement_method     \w
_diffrn_detector_area_resol_mean     3
_diffrn_reflns_number     15678
_diffrn_reflns_av_R_equivalents     0.0643
_diffrn_reflns_theta_min     3.756
_diffrn_reflns_theta_max     27.442
_diffrn_reflns_theta_full     25.242
_diffrn_measured_fraction_theta_max     0.993
_diffrn_measured_fraction_theta_full     0.996
_diffrn_reflns_limit_h_min     -12
_diffrn_reflns_limit_h_max     12
_diffrn_reflns_limit_k_min     -12
_diffrn_reflns_limit_k_max     13
_diffrn_reflns_limit_l_min     -20
_diffrn_reflns_limit_l_max     20
_diffrn_standards_number     100
_diffrn_standards_interval_count     ?
_diffrn_standards_interval_time     0
_diffrn_standards_decay_%     ?
_refine_special_details     ?
_reflns_number_total     3889
_reflns_number_gt     2472
_reflns_threshold_expression     I>2\s(I)
_refine_ls_structure_factor_coef     Fsqd
_refine_ls_matrix_type     full
_refine_ls_R_factor_all     0.0975
_refine_ls_R_factor_gt     0.0479
_refine_ls_wR_factor_gt     0.0883
_refine_ls_wR_factor_ref     0.1041
_refine_ls_goodness_of_fit_ref     1.012
_refine_ls_restrained_S_all     1.012
_refine_ls_number_reflns     3889
_refine_ls_number_parameters     164
_refine_ls_number_restraints     0
_refine_ls_hydrogen_treatment     constr
_refine_ls_weighting_scheme     calc
_refine_ls_weighting_details
            'w = 1/[\s^2^(Fo^2^)+(0.0297P)^2^+0.4977P] where P=(Fo^2^+2Fc^2^)/3'
_atom_sites_solution_hydrogens     geom
_atom_sites_solution_primary     ?
_atom_sites_solution_secondary     ?
_refine_ls_shift/su_max     0.000
_refine_ls_shift/su_mean     0.000
_refine_diff_density_max     0.170
_refine_diff_density_min     -0.203
_refine_ls_extinction_method
;
SHELXL97 (Sheldrick, 2008)
;
_refine_ls_extinction_coef     0.008(2)
_refine_ls_extinction_expression
                                  'Fc^*^=kFc[1+0.001xFc^2^\l^3^/sin(2\q)]^-1/4^'
_refine_ls_abs_structure_details
;
Flack x parameter determined using 838 quotients [(I+)-(I-)]/[(I+)+(I-)]
(Parsons <i>et al.</i>,  2013)
;
_refine_ls_abs_structure_Flack     0.01(7)
loop_
    _atom_type_symbol
    _atom_type_description
    _atom_type_scat_dispersion_real
    _atom_type_scat_dispersion_imag
    _atom_type_scat_source
    'C' 'C' 0.0033 0.0016
                         'International Tables Vol C Tables 4.2.6.8 and 6.1.1.4'
    'H' 'H' 0.0000 0.0000
                         'International Tables Vol C Tables 4.2.6.8 and 6.1.1.4'
    'N' 'N' 0.0061 0.0033
                         'International Tables Vol C Tables 4.2.6.8 and 6.1.1.4'
    'S' 'S' 0.1246 0.1234
                         'International Tables Vol C Tables 4.2.6.8 and 6.1.1.4'
    'Si' 'Si' 0.0817 0.0704
                         'International Tables Vol C Tables 4.2.6.8 and 6.1.1.4'
_computing_data_collection
;
COLLECT (Nonius, 2000)
;
_computing_cell_refinement
;
SCALEPACK (Otwinowski & Minor, 1997)
;
_computing_data_reduction
;
DENZO and SCALEPACK (Otwinowski & Minor, 1997)
;
_computing_structure_solution
;
SHELXS97 (Sheldrick, 2008)
;
_computing_structure_refinement
;
SHELXL2014 (Sheldrick, 2015)
;
_computing_molecular_graphics
;
XPMA (Zsolnai, 1997)
;
_computing_publication_material
;
SHELXL2014 (Sheldrick, 2015)
;
loop_
    _atom_site_type_symbol
    _atom_site_label
    _atom_site_fract_x
    _atom_site_fract_y
    _atom_site_fract_z
    _atom_site_U_iso_or_equiv
    _atom_site_adp_type
    _atom_site_calc_flag
    _atom_site_occupancy
    _atom_site_disorder_assembly
    _atom_site_disorder_group
    Si Si1 0.40978(12) 0.83025(11) 0.87960(8) 0.0615(3) Uani d 1 . .
    Si Si2 0.81188(12) 1.15207(13) 0.98310(9) 0.0735(4) Uani d 1 . .
    S S1 0.68527(14) 0.98333(17) 0.83494(7) 0.0965(6) Uani d 1 . .
    N N1 0.5113(3) 0.9147(3) 0.95331(19) 0.0481(8) Uani d 1 . .
    N N3 0.6713(3) 1.0480(3) 0.99562(19) 0.0522(8) Uani d 1 . .
    C C9 0.5940(4) 1.0147(4) 1.0649(2) 0.0514(9) Uani d 1 . .
    C C8 0.4962(4) 0.9315(3) 1.0387(2) 0.0485(9) Uani d 1 . .
    C C7 0.4107(4) 0.8755(4) 1.0949(3) 0.0668(12) Uani d 1 . .
    H H7 0.3466 0.8178 1.0780 0.080 Uiso calc 1 . .
    C C2 0.6206(4) 0.9823(4) 0.9296(2) 0.0525(9) Uani d 1 . .
    C C4 0.6060(5) 1.0450(5) 1.1472(3) 0.0802(15) Uani d 1 . .
    H H4 0.6718 1.1003 1.1652 0.096 Uiso calc 1 . .
    C C5 0.5186(6) 0.9917(7) 1.2017(3) 0.1007(19) Uani d 1 . .
    H H5 0.5237 1.0128 1.2572 0.121 Uiso calc 1 . .
    C C6 0.4237(6) 0.9077(6) 1.1759(3) 0.0923(17) Uani d 1 . .
    H H6 0.3667 0.8717 1.2145 0.111 Uiso calc 1 . .
    C C14 0.9616(4) 1.0580(6) 0.9550(4) 0.0990(19) Uani d 1 . .
    H H14A 1.0367 1.1132 0.9482 0.148 Uiso calc 1 . .
    H H14B 0.9802 0.9982 0.9978 0.148 Uiso calc 1 . .
    H H14C 0.9452 1.0140 0.9043 0.148 Uiso calc 1 . .
    C C12 0.3532(5) 0.9393(5) 0.7986(3) 0.1019(19) Uani d 1 . .
    H H12A 0.2994 0.8944 0.7596 0.153 Uiso calc 1 . .
    H H12B 0.3015 1.0057 0.8230 0.153 Uiso calc 1 . .
    H H12C 0.4292 0.9747 0.7711 0.153 Uiso calc 1 . .
    C C13 0.7699(6) 1.2751(5) 0.9077(5) 0.134(3) Uani d 1 . .
    H H13A 0.8447 1.3306 0.9010 0.201 Uiso calc 1 . .
    H H13B 0.7488 1.2367 0.8559 0.201 Uiso calc 1 . .
    H H13C 0.6945 1.3222 0.9270 0.201 Uiso calc 1 . .
    C C11 0.5048(7) 0.6943(5) 0.8405(4) 0.122(2) Uani d 1 . .
    H H11A 0.4515 0.6490 0.8013 0.184 Uiso calc 1 . .
    H H11B 0.5849 0.7234 0.8143 0.184 Uiso calc 1 . .
    H H11C 0.5274 0.6397 0.8855 0.184 Uiso calc 1 . .
    C C10 0.2582(5) 0.7739(6) 0.9326(4) 0.114(2) Uani d 1 . .
    H H10A 0.2031 0.7288 0.8943 0.172 Uiso calc 1 . .
    H H10B 0.2830 0.7190 0.9770 0.172 Uiso calc 1 . .
    H H10C 0.2097 0.8446 0.9540 0.172 Uiso calc 1 . .
    C C15 0.8462(6) 1.2293(6) 1.0833(4) 0.124(2) Uani d 1 . .
    H H15A 0.9209 1.2852 1.0775 0.186 Uiso calc 1 . .
    H H15B 0.7693 1.2765 1.1002 0.186 Uiso calc 1 . .
    H H15C 0.8662 1.1664 1.1239 0.186 Uiso calc 1 . .
loop_
    _atom_site_aniso_label
    _atom_site_aniso_U_11
    _atom_site_aniso_U_22
    _atom_site_aniso_U_33
    _atom_site_aniso_U_12
    _atom_site_aniso_U_13
    _atom_site_aniso_U_23
    Si1 0.0585(7) 0.0565(7) 0.0696(8) -0.0086(6) -0.0095(6) -0.0071(6)
    Si2 0.0477(6) 0.0730(8) 0.0999(10) -0.0160(6) -0.0084(7) 0.0001(7)
    S1 0.0760(8) 0.1618(15) 0.0517(6) -0.0372(10) 0.0097(6) 0.0012(8)
    N1 0.0434(16) 0.0495(18) 0.052(2) -0.0058(14) 0.0010(15) 0.0006(14)
    N3 0.0455(16) 0.0559(19) 0.055(2) -0.0098(14) -0.0040(16) -0.0011(15)
    C9 0.045(2) 0.061(2) 0.048(2) 0.008(2) -0.0043(18) -0.0040(19)
    C8 0.043(2) 0.051(2) 0.052(2) 0.0071(18) 0.0027(19) 0.0041(18)
    C7 0.055(2) 0.074(3) 0.072(3) 0.004(2) 0.013(2) 0.013(2)
    C2 0.046(2) 0.062(2) 0.050(2) -0.0074(18) -0.0001(17) 0.003(2)
    C4 0.065(3) 0.115(4) 0.061(3) 0.004(3) -0.011(2) -0.017(3)
    C5 0.082(4) 0.175(6) 0.046(3) 0.023(4) 0.002(3) -0.003(4)
    C6 0.073(3) 0.142(5) 0.061(3) 0.012(4) 0.014(3) 0.021(3)
    C14 0.050(3) 0.129(5) 0.118(5) -0.004(3) -0.001(3) 0.002(4)
    C12 0.105(4) 0.103(4) 0.098(4) -0.024(3) -0.045(3) 0.018(3)
    C13 0.096(4) 0.095(4) 0.212(8) -0.027(3) -0.011(5) 0.063(5)
    C11 0.139(5) 0.100(4) 0.129(5) 0.029(4) -0.026(5) -0.054(4)
    C10 0.085(4) 0.126(5) 0.132(5) -0.057(4) -0.011(4) 0.001(4)
    C15 0.098(4) 0.127(5) 0.148(6) -0.045(4) -0.001(4) -0.057(4)
_geom_special_details
;
All e.s.d.'s (except the e.s.d. in the dihedral angle between two l.s. planes)
are estimated using the full covariance matrix. The cell e.s.d.'s are taken
into account individually in the estimation of e.s.d.'s in distances, angles
and torsion angles; correlations between e.s.d.'s in cell parameters are only
used when they are defined by crystal symmetry. An approximate (isotropic)
treatment of cell e.s.d.'s is used for estimating e.s.d.'s involving l.s.
planes.
;
loop_
    _geom_bond_atom_site_label_1
    _geom_bond_atom_site_label_2
    _geom_bond_site_symmetry_2
    _geom_bond_distance
    _geom_bond_publ_flag
    Si1 N1 . 1.809(3) yes
    Si1 C11 . 1.842(5) yes
    Si1 C12 . 1.842(5) yes
    Si1 C10 . 1.847(5) yes
    Si2 N3 . 1.803(3) yes
    Si2 C13 . 1.839(6) yes
    Si2 C15 . 1.854(6) yes
    Si2 C14 . 1.861(5) yes
    S1 C2 . 1.669(4) yes
    N1 C2 . 1.366(4) no
    N1 C8 . 1.406(5) no
    N3 C2 . 1.376(5) no
    N3 C9 . 1.412(5) no
    C9 C4 . 1.381(5) no
    C9 C8 . 1.387(5) no
    C8 C7 . 1.387(5) no
    C7 C6 . 1.366(7) no
    C7 H7 . 0.9300 ?
    C4 C5 . 1.369(7) no
    C4 H4 . 0.9300 ?
    C5 C6 . 1.370(8) no
    C5 H5 . 0.9300 ?
    C6 H6 . 0.9300 ?
    C14 H14A . 0.9600 ?
    C14 H14B . 0.9600 ?
    C14 H14C . 0.9600 ?
    C12 H12A . 0.9600 ?
    C12 H12B . 0.9600 ?
    C12 H12C . 0.9600 ?
    C13 H13A . 0.9600 ?
    C13 H13B . 0.9600 ?
    C13 H13C . 0.9600 ?
    C11 H11A . 0.9600 ?
    C11 H11B . 0.9600 ?
    C11 H11C . 0.9600 ?
    C10 H10A . 0.9600 ?
    C10 H10B . 0.9600 ?
    C10 H10C . 0.9600 ?
    C15 H15A . 0.9600 ?
    C15 H15B . 0.9600 ?
    C15 H15C . 0.9600 ?
loop_
    _geom_angle_atom_site_label_1
    _geom_angle_atom_site_label_2
    _geom_angle_atom_site_label_3
    _geom_angle_site_symmetry_1
    _geom_angle_site_symmetry_3
    _geom_angle
    _geom_angle_publ_flag
    N1 Si1 C11 . . 109.0(2) yes
    N1 Si1 C12 . . 109.53(19) yes
    C11 Si1 C12 . . 113.9(3) yes
    N1 Si1 C10 . . 108.4(2) yes
    C11 Si1 C10 . . 109.4(3) yes
    C12 Si1 C10 . . 106.4(3) yes
    N3 Si2 C13 . . 109.4(2) yes
    N3 Si2 C15 . . 108.5(2) yes
    C13 Si2 C15 . . 108.2(3) yes
    N3 Si2 C14 . . 109.3(2) yes
    C13 Si2 C14 . . 113.7(3) yes
    C15 Si2 C14 . . 107.7(3) yes
    C2 N1 C8 . . 107.3(3) no
    C2 N1 Si1 . . 121.7(3) yes
    C8 N1 Si1 . . 130.9(3) yes
    C2 N3 C9 . . 106.9(3) no
    C2 N3 Si2 . . 120.8(3) yes
    C9 N3 Si2 . . 132.3(2) yes
    C4 C9 C8 . . 120.5(4) no
    C4 C9 N3 . . 131.7(4) no
    C8 C9 N3 . . 107.7(3) no
    C7 C8 C9 . . 120.6(4) no
    C7 C8 N1 . . 131.4(4) no
    C9 C8 N1 . . 107.9(3) no
    C6 C7 C8 . . 117.9(5) ?
    C6 C7 H7 . . 121.1 ?
    C8 C7 H7 . . 121.1 ?
    N1 C2 N3 . . 110.1(3) no
    N1 C2 S1 . . 125.1(3) yes
    N3 C2 S1 . . 124.8(3) yes
    C5 C4 C9 . . 118.3(5) no
    C5 C4 H4 . . 120.8 ?
    C9 C4 H4 . . 120.8 ?
    C4 C5 C6 . . 121.1(5) no
    C4 C5 H5 . . 119.5 ?
    C6 C5 H5 . . 119.5 ?
    C7 C6 C5 . . 121.6(5) no
    C7 C6 H6 . . 119.2 ?
    C5 C6 H6 . . 119.2 ?
    Si2 C14 H14A . . 109.5 ?
    Si2 C14 H14B . . 109.5 ?
    H14A C14 H14B . . 109.5 ?
    Si2 C14 H14C . . 109.5 ?
    H14A C14 H14C . . 109.5 ?
    H14B C14 H14C . . 109.5 ?
    Si1 C12 H12A . . 109.5 ?
    Si1 C12 H12B . . 109.5 ?
    H12A C12 H12B . . 109.5 ?
    Si1 C12 H12C . . 109.5 ?
    H12A C12 H12C . . 109.5 ?
    H12B C12 H12C . . 109.5 ?
    Si2 C13 H13A . . 109.5 ?
    Si2 C13 H13B . . 109.5 ?
    H13A C13 H13B . . 109.5 ?
    Si2 C13 H13C . . 109.5 ?
    H13A C13 H13C . . 109.5 ?
    H13B C13 H13C . . 109.5 ?
    Si1 C11 H11A . . 109.5 ?
    Si1 C11 H11B . . 109.5 ?
    H11A C11 H11B . . 109.5 ?
    Si1 C11 H11C . . 109.5 ?
    H11A C11 H11C . . 109.5 ?
    H11B C11 H11C . . 109.5 ?
    Si1 C10 H10A . . 109.5 ?
    Si1 C10 H10B . . 109.5 ?
    H10A C10 H10B . . 109.5 ?
    Si1 C10 H10C . . 109.5 ?
    H10A C10 H10C . . 109.5 ?
    H10B C10 H10C . . 109.5 ?
    Si2 C15 H15A . . 109.5 ?
    Si2 C15 H15B . . 109.5 ?
    H15A C15 H15B . . 109.5 ?
    Si2 C15 H15C . . 109.5 ?
    H15A C15 H15C . . 109.5 ?
    H15B C15 H15C . . 109.5 ?
loop_
    _geom_torsion_atom_site_label_1
    _geom_torsion_atom_site_label_2
    _geom_torsion_atom_site_label_3
    _geom_torsion_atom_site_label_4
    _geom_torsion_site_symmetry_1
    _geom_torsion_site_symmetry_2
    _geom_torsion_site_symmetry_3
    _geom_torsion_site_symmetry_4
    _geom_torsion
    _geom_torsion_publ_flag
    C11 Si1 N1 C2 . . . . 70.3(4) yes
    C12 Si1 N1 C2 . . . . -55.0(4) yes
    C10 Si1 N1 C2 . . . . -170.7(3) yes
    C11 Si1 N1 C8 . . . . -113.2(4) yes
    C12 Si1 N1 C8 . . . . 121.5(4) yes
    C10 Si1 N1 C8 . . . . 5.8(4) yes
    C13 Si2 N3 C2 . . . . 59.4(4) yes
    C15 Si2 N3 C2 . . . . 177.2(4) yes
    C14 Si2 N3 C2 . . . . -65.7(4) yes
    C13 Si2 N3 C9 . . . . -121.0(4) yes
    C15 Si2 N3 C9 . . . . -3.2(4) yes
    C14 Si2 N3 C9 . . . . 113.9(4) yes
    C2 N3 C9 C4 . . . . 174.9(5) no
    Si2 N3 C9 C4 . . . . -4.8(7) yes
    C2 N3 C9 C8 . . . . -1.2(4) no
    Si2 N3 C9 C8 . . . . 179.1(3) yes
    C4 C9 C8 C7 . . . . -1.3(6) ?
    N3 C9 C8 C7 . . . . 175.3(3) no
    C4 C9 C8 N1 . . . . -177.6(4) no
    N3 C9 C8 N1 . . . . -1.0(4) no
    C2 N1 C8 C7 . . . . -172.9(4) no
    Si1 N1 C8 C7 . . . . 10.2(6) yes
    C2 N1 C8 C9 . . . . 2.8(4) no
    Si1 N1 C8 C9 . . . . -174.1(3) yes
    C9 C8 C7 C6 . . . . 1.8(6) ?
    N1 C8 C7 C6 . . . . 177.1(4) no
    C8 N1 C2 N3 . . . . -3.7(4) no
    Si1 N1 C2 N3 . . . . 173.6(2) yes
    C8 N1 C2 S1 . . . . 175.3(3) yes
    Si1 N1 C2 S1 . . . . -7.5(5) yes
    C9 N3 C2 N1 . . . . 3.1(4) no
    Si2 N3 C2 N1 . . . . -177.2(2) yes
    C9 N3 C2 S1 . . . . -175.9(3) yes
    Si2 N3 C2 S1 . . . . 3.9(5) yes
    C8 C9 C4 C5 . . . . -0.5(7) ?
    N3 C9 C4 C5 . . . . -176.2(4) no
    C9 C4 C5 C6 . . . . 1.7(8) ?
    C8 C7 C6 C5 . . . . -0.6(8) ?
    C4 C5 C6 C7 . . . . -1.2(9) ?
loop_
    _geom_hbond_atom_site_label_D
    _geom_hbond_atom_site_label_H
    _geom_hbond_atom_site_label_A
    _geom_hbond_site_symmetry_A
    _geom_hbond_distance_DH
    _geom_hbond_distance_HA
    _geom_hbond_distance_DA
    _geom_hbond_angle_DHA
    C11 H11B S1 . 0.96 2.96 3.564(7) 122.4
    C12 H12C S1 . 0.96 2.77 3.415(5) 125.1
    C13 H13B S1 . 0.96 2.79 3.423(7) 124.6
    C14 H14C S1 . 0.96 2.86 3.480(5) 123.3
_shelx_hkl_file
;
   0   0   3   -0.70    0.60  42-0.90375 0.90385 0.42301-0.42278 0.06560 0.06567
   0   0   4  356.10   14.40  42-0.90337 0.90351 0.41985-0.41954 0.08749 0.08754
   0   0  -4  364.00   15.40  37-0.89412 0.89390 0.43922-0.43961-0.08740-0.08761
   0   0   5    2.70    1.30  43-0.90254 0.90272 0.41648-0.41609 0.10937 0.10942
   0   0  -5   -0.20    1.10  37-0.89098 0.89071 0.44070-0.44119-0.10928-0.10948
   0   0   6  332.60   13.40  44-0.90127 0.90148 0.41289-0.41243 0.13125 0.13129
   0   0  -6  350.50   13.60  36-0.88739 0.88707 0.44196-0.44255-0.13116-0.13135
   0   0   7   -2.80    2.30  44-0.89955 0.89979 0.40909-0.40855 0.15314 0.15316
   0   0   8  105.30    4.60  45-0.89737 0.89765 0.40508-0.40446 0.17502 0.17504
   0   0  -8  105.00    4.70  35-0.87886 0.87844 0.44384-0.44462-0.17493-0.17509
   0   0   9    0.40    1.60  46-0.89474 0.89505 0.40084-0.40014 0.19691 0.19691
   0   0  -9    1.20    1.70  34-0.87391 0.87344 0.44445-0.44533-0.19681-0.19696
   0   0  10   11.10    2.30  46-0.89164 0.89198 0.39638-0.39560 0.21879 0.21878
   0   0 -10   14.10    2.70  34-0.86850 0.86797 0.44484-0.44581-0.21870-0.21882
   0   0  11   -0.20    1.70  47-0.88806 0.88844 0.39169-0.39084 0.24067 0.24066
   0   0 -11    3.70    2.10  33-0.86261 0.86202 0.44501-0.44607-0.24058-0.24069
   0   0 -12   21.20    2.70  32-0.85625 0.85584 0.44494-0.44572-0.26243-0.26244
   0   0 -13    2.20    3.10  32-0.84939 0.84895 0.44464-0.44549-0.28431-0.28431
   0   0 -14   -0.70    1.90  31-0.84204 0.84156 0.44410-0.44501-0.30618-0.30617
   0   0 -15   -0.90    2.10  30-0.83417 0.83366 0.44332-0.44430-0.32806-0.32804
   0   0 -16    4.60    3.20  30-0.82579 0.82524 0.44229-0.44333-0.34993-0.34990
   0   0 -17   -3.80    2.50  29-0.81687 0.81629 0.44100-0.44211-0.37181-0.37177
   0   0 -18   23.00    4.50  28-0.80740 0.80678 0.43945-0.44063-0.39368-0.39363
   0   0 -19    3.40    4.00  28-0.79737 0.79671 0.43763-0.43887-0.41556-0.41550
   0   0  20    0.80    2.70  48-0.23947 0.24071 0.86663-0.86645 0.43774 0.43740
   0   0 -20    1.80    3.70  27-0.78674 0.78606 0.43553-0.43684-0.43743-0.43736
   0   1   3 1219.90   51.70  36-0.88528 0.88546 0.44255-0.37532-0.14293 0.27404
   0  -1   3 1261.10   48.30  50-0.28420 0.28445 0.81817-0.88502 0.49983-0.36855
   0  -1  -3 1254.40   52.70  31-0.84101 0.84085 0.44401-0.51115-0.30913 0.17801
   0   1  -3 1201.30   52.40  44-0.90148 0.90135 0.41341-0.34667 0.12820-0.25959
   0   1   4   23.90    1.40  38-0.89665 0.89688 0.43765-0.37032-0.06693 0.24179
   0  -1   4   21.10    1.50  47-0.88650 0.88666 0.38976-0.45642 0.24941-0.07427
   0  -1  -4   21.80    1.60  32-0.85380 0.85361 0.44486-0.51207-0.27041 0.09555
   0   1  -4   23.30    1.90  42-0.90377 0.90361 0.42354-0.35688 0.06177-0.23692
   0   1   5  113.50    4.70  40-0.90151 0.90180 0.43257-0.36514-0.01253 0.23114
   0  -1   5   97.80    4.00  47-0.88825 0.88844 0.39193-0.45852 0.23958-0.02068
   0  -1  -5  100.60    4.30  32-0.85825 0.85803 0.44498-0.51226-0.25572 0.03712
   0   1  -5   90.80    4.20  40-0.90282 0.90257 0.42986-0.36341 0.01196-0.23087
   0   1   6   49.00    2.60  41-0.90344 0.90363 0.42762-0.36018 0.03063 0.23180
   0  -1   6   52.50    2.80  47-0.88822 0.88845 0.39189-0.45840 0.23976 0.02291
   0  -1  -6   56.70    3.00  33-0.85897 0.85863 0.44499-0.51252-0.25329-0.00908
   0   1  -6   48.60    3.10  39-0.90033 0.90003 0.43425-0.36789-0.02899-0.23367
   0   1   7   32.10    2.30  42-0.90373 0.90395 0.42268-0.35516 0.06798 0.23820
   0  -1   7   30.00    2.30  47-0.88715 0.88741 0.39055-0.45698 0.24584 0.06058
   0  -1  -7   23.40    2.30  32-0.85768 0.85739 0.44497-0.51238-0.25764-0.04844
   0   1  -7   27.10    2.30  38-0.89690 0.89655 0.43747-0.37121-0.06474-0.24167
   0   1   8  210.80    7.80  43-0.90289 0.90315 0.41772-0.35012 0.10147 0.24847
   0  -1  -8  204.00    9.00  32-0.85503 0.85470 0.44490-0.51237-0.26643-0.08339
   0   1  -8  216.70    9.80  37-0.89277 0.89236 0.43991-0.37375-0.09718-0.25298
   0   1   9   14.40    1.70  44-0.90119 0.90148 0.41270-0.34503 0.13239 0.26130
   0  -1  -9   18.20    1.70  32-0.85138 0.85102 0.44475-0.51228-0.27812-0.11544
   0   1  -9   14.70    1.80  36-0.88804 0.88759 0.44176-0.37569-0.12738-0.26654
   0   1  10    0.10    2.10  45-0.89877 0.89910 0.40758-0.33983 0.16152 0.27593
   0  -1 -10    2.40    2.30  31-0.84692 0.84653 0.44448-0.51208-0.29182-0.14548
   0   1 -10    4.20    2.70  35-0.88278 0.88227 0.44314-0.37717-0.15599-0.28168
   0   1  11   23.20    3.10  45-0.89570 0.89606 0.40233-0.33450 0.18935 0.29186
   0  -1 -11   24.70    2.30  31-0.84175 0.84133 0.44408-0.51174-0.30700-0.17404
   0   1 -11   28.70    3.20  35-0.87700 0.87644 0.44411-0.37823-0.18343-0.29799
   0   1  12    2.10    2.30  46-0.89203 0.89242 0.39692-0.32901 0.21621 0.30876
   0  -1 -12    5.10    2.70  30-0.83594 0.83548 0.44351-0.51124-0.32327-0.20151
   0   1 -12    1.70    2.20  34-0.87071 0.87009 0.44471-0.37894-0.20999-0.31518
   0   1  13   33.30    3.30  47-0.88777 0.88820 0.39133-0.32335 0.24232 0.32641
   0  -1 -13   35.40    3.50  30-0.82952 0.82902 0.44277-0.51057-0.34038-0.22814
   0   1 -13   41.30    3.20  33-0.86392 0.86325 0.44499-0.37931-0.23587-0.33306
   0  -1 -14   17.00    2.70  29-0.82250 0.82197 0.44183-0.50970-0.35815-0.25411
   0   1 -14   19.80    2.80  32-0.85661 0.85619 0.44495-0.37891-0.26122-0.35124
   0  -1 -15   -0.30    2.50  29-0.81491 0.81434 0.44069-0.50862-0.37645-0.27955
   0   1 -15    3.50    3.30  32-0.84880 0.84834 0.44460-0.37863-0.28612-0.37008
   0  -1  16   10.10    2.00  48-0.23845 0.23950 0.86763-0.93437 0.43631 0.26381
   0  -1 -16   12.20    2.60  28-0.80674 0.80614 0.43934-0.50733-0.39517-0.30457
   0   1 -16   13.70    2.80  31-0.84047 0.83997 0.44396-0.37805-0.31067-0.38926
   0  -1  17    1.40    3.00  48-0.24978 0.25089 0.85627-0.92300 0.45212 0.29176
   0  -1 -17    8.10    3.50  28-0.79798 0.79735 0.43775-0.50581-0.41424-0.32923
   0   1 -17    3.20    2.60  30-0.83159 0.83106 0.44302-0.37718-0.33494-0.40874
   0  -1  18    9.50    3.20  49-0.26157 0.26274 0.84384-0.91057 0.46852 0.31912
   0  -1 -18    3.50    3.00  27-0.78864 0.78797 0.43592-0.50404-0.43361-0.35361
   0   1 -18    2.50    2.70  29-0.82217 0.82161 0.44179-0.37601-0.35896-0.42845
   0  -1  19   -1.30    2.50  50-0.27376 0.27499 0.83032-0.89704 0.48541 0.34598
   0  -1 -19   -2.70    2.50  26-0.77870 0.77800 0.43384-0.50203-0.45322-0.37774
   0   1 -19    5.90    4.00  29-0.81219 0.81159 0.44026-0.37455-0.38278-0.44837
   0  -1  20    8.00    4.30  51-0.28629 0.28759 0.81567-0.88237 0.50272 0.37244
   0  -1 -20   15.30    3.90  26-0.76815 0.76741 0.43149-0.49974-0.47303-0.40166
   0   1 -20   10.30    4.00  28-0.80162 0.80099 0.43842-0.37278-0.40643-0.46846
   0   2   0 1190.70   48.90  76-0.55323 0.55301 0.06695 0.06702 0.83034-0.83047
   0  -2   0 1224.60   46.80  80-0.55902 0.55923-0.06704-0.06694 0.82644-0.82630
   0   2   1   98.10    4.40  13-0.47846 0.47870 0.33889-0.20496-0.81008 0.85372
   0   2   1   91.90    4.10  83-0.55539 0.55518-0.19044 0.32446 0.80949-0.76583
   0  -2   1   94.60    3.90  72-0.53837 0.53865 0.19395-0.32783 0.82008-0.77614
   0  -2  -1   94.20    3.70   4-0.22243 0.22228 0.23504-0.36908-0.94619 0.90242
   0  -2  -1   94.40    4.60  87-0.54073 0.54091-0.32748 0.19354 0.77484-0.81851
   0   2  -1   93.00    3.40  68-0.51102 0.51075 0.33321-0.19933 0.79236-0.83631
   0   2   2  129.60    6.70  25-0.74859 0.74876 0.42681-0.29278-0.50740 0.59468
   0   2   2  132.30    5.70  90-0.52895 0.52874-0.39533 0.52929 0.75095-0.66354
   0  -2   2  136.20    5.10  66-0.49115 0.49145 0.40777-0.54159 0.76973-0.68202
   0  -2  -2  134.60    5.10  17-0.58130 0.58110 0.37600-0.50996-0.72161 0.63425
   0   2  -2  133.90    4.90  61-0.43858 0.43830 0.55688-0.42307 0.70536-0.79304
   0   2   3   26.00    1.60  31-0.83762 0.83783 0.44368-0.30959-0.31865 0.44966
   0  -2   3   20.10    1.60  61-0.43755 0.43788 0.55933-0.69310 0.70406-0.57261
   0  -2  -3   21.40    1.40  23-0.71521 0.71500 0.41803-0.55205-0.56011 0.42897
   0   2  -3   23.00    1.30  55-0.35650 0.35619 0.71773-0.58400 0.59814-0.72944
   0   2   4  338.50   11.90  34-0.87281 0.87307 0.44455-0.31028-0.20143 0.37614
   0  -2   4  338.00   13.00  57-0.39008 0.39045 0.65938-0.79311 0.64270-0.46746
   0  -2  -4  336.90   11.00  26-0.77012 0.76988 0.43194-0.56610-0.46940 0.29465
   0   2  -4  347.30   18.10  45-0.89774 0.89756 0.40570-0.27207 0.17168-0.34695
   0   2  -4  329.30   12.30  50-0.27856 0.27819 0.82479-0.69107 0.49205-0.66711
   0   2   5  126.30    6.20  36-0.88934 0.88965 0.44132-0.30696-0.11963 0.33810
   0   2   5  125.80    6.20  99 0.00416-0.00467-0.77892 0.91282 0.62711-0.40833
   0  -2   5  132.10    4.60  55-0.35280 0.35324 0.72364-0.85736 0.59319-0.37437
   0  -2  -5  129.20    5.40  27-0.79613 0.79585 0.43739-0.57162-0.41817 0.19967
   0   2  -5  129.20    5.30  43-0.90274 0.90253 0.41716-0.28360 0.10504-0.32406
   0   2   6  568.30   19.30  38-0.89772 0.89808 0.43684-0.30237-0.05719 0.31941
   0  -2   6  569.00   18.50  53-0.32499 0.32549 0.76527-0.89898 0.55564-0.29307
   0  -2  -6  565.00   21.50  28-0.80915 0.80884 0.43975-0.57404-0.38974 0.12750
   0   2  -6  565.40   27.90  41-0.90376 0.90351 0.42494-0.29146 0.05142-0.31420
   0   2   7  221.90    8.10  40-0.90190 0.90232 0.43189-0.29733-0.00615 0.31212
   0  -2   7  219.20    8.20  52-0.30516 0.30572 0.79211-0.92581 0.52862-0.22230
   0  -2  -7  230.10    8.30  29-0.81547 0.81513 0.44078-0.57514-0.37512 0.06914
   0   2  -7  219.70    9.00  40-0.90254 0.90221 0.43057-0.29736 0.00583-0.31239
   0   2   8  376.40   14.40  41-0.90358 0.90382 0.42679-0.29222 0.03722 0.31260
   0  -2   8  369.70   13.50  51-0.29165 0.29228 0.80916-0.94285 0.51009-0.16001
   0  -2  -8  371.50   14.30  29-0.81789 0.81751 0.44116-0.57558-0.36938 0.01966
   0   2  -8  372.60   17.00  39-0.89990 0.89951 0.43476-0.30165-0.03427-0.31604
   0   2   9    2.80    1.60  42-0.90362 0.90389 0.42150-0.28685 0.07624 0.31733
   0  -2   9    0.90    2.10  50-0.28307 0.28375 0.81951-0.95320 0.49827-0.10443
   0  -2  -9    3.10    1.70  29-0.81778 0.81737 0.44114-0.57563-0.36964-0.02382
   0   2  -9   -0.70    1.70  38-0.89622 0.89578 0.43795-0.30494-0.07067-0.32339
   0   2  10  106.60    5.50  43-0.90242 0.90273 0.41608-0.28135 0.11187 0.32546
   0  -2  10  104.00    5.50  50-0.27832 0.27907 0.82507-0.95874 0.49172-0.05413
   0  -2 -10  103.10    5.40  29-0.81589 0.81544 0.44085-0.57540-0.37414-0.06305
   0   2 -10  100.00    6.00  37-0.89172 0.89123 0.44039-0.30748-0.10440-0.33342
   0   2  11    8.90    1.90  44-0.90024 0.90058 0.41053-0.27572 0.14504 0.33605
   0  -2  11    7.50    1.80  50-0.27661 0.27742 0.82705-0.96072 0.48936-0.00800
   0  -2 -11    9.40    2.70  29-0.81264 0.81216 0.44033-0.57495-0.38175-0.09919
   0   2 -11   15.00    2.30  36-0.88651 0.88597 0.44222-0.30941-0.13614-0.34543
   0   2  12   42.80    3.60  45-0.89723 0.89760 0.40482-0.26994 0.17636 0.34849
   0  -2  12   42.20    3.20  50-0.27731 0.27818 0.82624-0.95990 0.49032 0.03478
   0  -2 -12   41.00    3.20  28-0.80829 0.80778 0.43960-0.57429-0.39168-0.13300
   0   2 -12   44.20    3.80  35-0.88067 0.88008 0.44354-0.31083-0.16637-0.35895
   0   2  13   73.80    4.60  46-0.89347 0.89388 0.39896-0.26400 0.20627 0.36234
   0  -2  13   75.90    5.50  50-0.27996 0.28089 0.82317-0.95681 0.49398 0.07489
   0  -2 -13   84.40    5.90  28-0.80302 0.80247 0.43868-0.57342-0.40339-0.16502
   0   2 -13   80.70    5.50  34-0.87424 0.87359 0.44442-0.31180-0.19543-0.37365
   0   2  14    6.20    2.20  47-0.88902 0.88947 0.39291-0.25788 0.23507 0.37729
   0  -2 -14    1.60    3.00  28-0.79691 0.79633 0.43754-0.57236-0.41652-0.19563
   0   2 -14    2.80    3.10  33-0.86723 0.86653 0.44490-0.31237-0.22354-0.38928
   0  -2  15   18.10    2.30  51-0.28974 0.29080 0.81150-0.94512 0.50747 0.14891
   0  -2 -15   20.80    3.30  27-0.79004 0.78942 0.43620-0.57108-0.43077-0.22512
   0   2 -15   20.60    4.00  33-0.85966 0.85891 0.44500-0.31258-0.25090-0.40567
   0  -2  16    5.00    2.00  51-0.29639 0.29751 0.80329-0.93691 0.51660 0.18354
   0  -2 -16    9.90    3.30  27-0.78245 0.78180 0.43464-0.56958-0.44593-0.25370
   0   2 -16    2.60    2.40  32-0.85152 0.85108 0.44475-0.31190-0.27768-0.42236
   0  -2  17    1.00    2.70  52-0.30396 0.30514 0.79366-0.92727 0.52698 0.21692
   0  -2 -17   -2.60    2.20  26-0.77417 0.77349 0.43284-0.56785-0.46184-0.28153
   0   2 -17    1.60    2.60  31-0.84283 0.84235 0.44417-0.31138-0.30390-0.43988
   0  -2  18    5.50    3.10  52-0.31233 0.31356 0.78267-0.91627 0.53841 0.24924
   0  -2 -18   10.40    4.10  26-0.76522 0.76450 0.43081-0.56589-0.47838-0.30874
   0   2 -18    7.30    3.20  30-0.83356 0.83305 0.44325-0.31053-0.32970-0.45782
   0  -2  19   -4.90    4.10  53-0.32137 0.32267 0.77034-0.90394 0.55072 0.28068
   0  -2 -19   -1.90    2.50  25-0.75559 0.75483 0.42853-0.56367-0.49543-0.33542
   0   2 -19    0.80    4.70  29-0.82372 0.82317 0.44200-0.30935-0.35513-0.47612
   0  -2  20   -0.60    2.80  53-0.33100 0.33236 0.75669-0.89027 0.56379 0.31137
   0  -2 -20    1.80    4.60  24-0.74494 0.74449 0.42590-0.56102-0.51348-0.36192
   0   2 -20    6.40    3.80  29-0.81328 0.81270 0.44043-0.30784-0.38026-0.49473
   0   3   0    5.30    1.50  75-0.55020 0.54989 0.10045 0.10051 0.82897-0.82917
   0  -3   0    2.80    1.50  81-0.55890 0.55922-0.10053-0.10043 0.82312-0.82292
   0   3   1   84.40    3.10   9-0.37035 0.37070 0.29676-0.09588-0.88021 0.92379
   0   3   1   82.40    3.60  80-0.55905 0.55874-0.07471 0.27572 0.82576-0.78217
   0  -3   1   81.90    3.70  76-0.55251 0.55283 0.07560-0.27652 0.83007-0.78607
   0  -3  -1   85.30    4.00  86-0.54744 0.54771-0.27741 0.07651 0.78953-0.83316
   0   3  -1   84.20    3.40  70-0.52276 0.52236 0.28071-0.07986 0.80494-0.84898
   0   3   2   67.60    2.70  20-0.65319 0.65347 0.39968-0.19882-0.64311 0.73037
   0   3   2   67.10    3.60  85-0.55236 0.55207-0.22981 0.43073 0.80130-0.71392
   0  -3   2   65.20    2.70  71-0.53153 0.53196 0.23513-0.43592 0.81375-0.72594
   0  -3  -2   61.20    2.40   7-0.31875 0.31853 0.27572-0.47680-0.90685 0.81927
   0  -3  -2   62.90    3.20  91-0.51963 0.51992-0.43898 0.23805 0.73299-0.82037
   0   3  -2   69.90    3.30  65-0.47859 0.47822 0.44853-0.24778 0.75483-0.84256
   0   3   3  251.30   10.00  27-0.78239 0.78265 0.43462-0.23358-0.44605 0.57697
   0   3   3  260.00    9.90  88-0.53602 0.53571-0.35681 0.55776 0.76509-0.63397
   0  -3   3  248.60    9.00  67-0.50217 0.50262 0.36825-0.56898 0.78245-0.65087
   0  -3  -3  248.20    9.10  15-0.53159 0.53118 0.35848-0.55943-0.76740 0.63630
   0   3  -3  233.60    8.10  60-0.42329 0.42287 0.59195-0.39124 0.68587-0.81738
   0   3   4  220.70    8.60  31-0.84182 0.84211 0.44408-0.24297-0.30681 0.48147
   0  -3   4  217.50    7.50  64-0.47049 0.47096 0.47281-0.67348 0.74504-0.56975
   0  -3  -4  224.00    8.30  19-0.64145 0.64114 0.39597-0.59697-0.65708 0.48226
   0   3  -4  214.20    8.70  47-0.88722 0.88702 0.39065-0.19003 0.24542-0.42081
   0   3  -4  217.60    7.60  55-0.36358 0.36314 0.70615-0.50554 0.60759-0.78266
   0   3   5   26.90    1.80  34-0.87152 0.87185 0.44466-0.24335-0.20674 0.42505
   0  -3   5   29.90    1.90  61-0.44063 0.44114 0.55195-0.75259 0.70795-0.48888
   0  -3  -5   27.30    2.20  22-0.70047 0.70015 0.41389-0.61495-0.58141 0.36280
   0   3  -5   24.60    1.60  45-0.89781 0.89757 0.40583-0.20529 0.17101-0.39015
   0   3  -5   25.90    2.30  52-0.30393 0.30342 0.79371-0.59312 0.52693-0.74575
   0   3   6    1.20    1.20  36-0.88761 0.88800 0.44190-0.24049-0.12989 0.39196
   0  -3   6    4.00    1.30  59-0.41468 0.41524 0.61051-0.81111 0.67478-0.41192
   0  -3  -6   -1.80    1.10  24-0.73379 0.73345 0.42303-0.62416-0.53160 0.26922
   0   3  -6    0.70    1.50  43-0.90249 0.90222 0.41630-0.21584 0.11048-0.37338
   0   3  -6    2.60    1.20  48-0.24730 0.24674 0.85880-0.65822 0.44867-0.71125
   0   3   7  218.30    8.30  38-0.89655 0.89698 0.43772-0.23622-0.06785 0.37366
   0  -3   7  221.20    8.30  57-0.39333 0.39393 0.65325-0.85381 0.64696-0.34033
   0  -3  -7  205.80    8.40  25-0.75304 0.75264 0.42791-0.62922-0.49982 0.19395
   0   3  -7  216.80    8.20  42-0.90377 0.90347 0.42391-0.22353 0.05910-0.36575
   0   3   8    5.30    2.00  39-0.90132 0.90181 0.43288-0.23128-0.01547 0.36504
   0  -3   8    4.30    1.50  56-0.37665 0.37733 0.68378-0.88434 0.62497-0.27488
   0  -3  -8    3.70    1.80  25-0.76438 0.76395 0.43062-0.63199-0.47988 0.13027
   0   3  -8    4.80    2.00  40-0.90289 0.90253 0.42964-0.22960 0.01385-0.36431
   0   3   9   43.90    3.40  41-0.90342 0.90367 0.42773-0.22610 0.02978 0.36368
   0  -3   9   44.30    3.20  55-0.36389 0.36464 0.70563-0.90619 0.60801-0.21416
   0  -3  -9   52.00    3.40  26-0.77056 0.77010 0.43204-0.63347-0.46859 0.07523
   0   3  -9   49.80    3.10  39-0.90051 0.90009 0.43402-0.23407-0.02673-0.36748
   0   3  10  408.80   18.30  42-0.90370 0.90398 0.42226-0.22056 0.07092 0.36629
   0   3  10  384.30   17.80 101-0.04533 0.04437-0.78079 0.98162 0.62315-0.18561
   0  -3  10  403.50   15.60  55-0.35467 0.35548 0.72067-0.92122 0.59569-0.15808
   0  -3 -10  404.50   19.50  26-0.77326 0.77276 0.43264-0.63414-0.46356 0.02646
   0   3 -10  377.40   18.40  38-0.89698 0.89651 0.43741-0.23756-0.06403-0.37394
   0   3  11    4.90    2.60  43-0.90258 0.90290 0.41659-0.21482 0.10864 0.37233
   0   3  11    0.50    0.40 104-0.16585 0.16449-0.77722 0.97833 0.60698-0.12575
   0  -3  11   -1.50    2.20  54-0.34849 0.34936 0.73043-0.93097 0.58739-0.10603
   0  -3 -11   -0.10    1.50  26-0.77346 0.77293 0.43269-0.63425-0.46319-0.01765
   0   3 -11    3.20    2.30  37-0.89253 0.89201 0.44002-0.24027-0.09885-0.38287
   0   3  12   13.90    2.80  44-0.90034 0.90070 0.41074-0.20889 0.14379 0.38094
   0   3  12   18.50    1.10 106-0.22350 0.22204-0.77134 0.97246 0.59589-0.07090
   0  -3  12   16.90    2.00  54-0.34488 0.34581 0.73601-0.93655 0.58253-0.05741
   0  -3 -12   13.50    2.20  26-0.77176 0.77119 0.43231-0.63394-0.46637-0.05821
   0   3 -12   15.40    2.50  36-0.88729 0.88672 0.44200-0.24234-0.13176-0.39371
   0   3  13   17.10    2.50  45-0.89716 0.89755 0.40471-0.20278 0.17697 0.39152
   0   3  13   19.60    1.30 106-0.24603 0.24448-0.76828 0.96940 0.59094-0.02221
   0  -3  13   23.00    3.20  54-0.34344 0.34443 0.73821-0.93874 0.58060-0.01172
   0  -3 -13   15.10    2.50  26-0.76855 0.76795 0.43158-0.63328-0.47230-0.09601
   0   3 -13   19.00    2.60  35-0.88134 0.88071 0.44342-0.24386-0.16317-0.40605
   0   3  14   74.50    5.70  46-0.89314 0.89356 0.39849-0.19647 0.20859 0.40366
   0   3  14   77.40    4.30 106-0.24635 0.24471-0.76824 0.96936 0.59087 0.02162
   0  -3  14   74.40    4.90  54-0.34384 0.34490 0.73759-0.93811 0.58114 0.03149
   0  -3 -14   69.50    5.10  25-0.76408 0.76345 0.43055-0.63231-0.48042-0.13164
   0   3 -14   63.50    5.30  34-0.87472 0.87405 0.44437-0.24491-0.19337-0.41960
   0   3  15   14.20    2.70  47-0.88836 0.88882 0.39207-0.18998 0.23897 0.41703
   0   3  15   16.70    1.30 106-0.23013 0.22839-0.77049 0.97161 0.59447 0.06177
   0  -3  15   13.10    2.40  54-0.34582 0.34694 0.73457-0.93507 0.58380 0.07259
   0  -3 -15   11.40    2.40  25-0.75854 0.75787 0.42924-0.63107-0.49028-0.16551
   0   3 -15   11.80    3.80  33-0.86748 0.86675 0.44489-0.24552-0.22260-0.43412
   0   3  16   10.90    1.10 105-0.19939 0.19756-0.77414 0.97526 0.60080 0.09919
   0  -3  16   16.20    3.60  54-0.34913 0.35031 0.72943-0.92993 0.58826 0.11189
   0  -3 -16    9.20    2.40  25-0.75202 0.75131 0.42766-0.62955-0.50157-0.19796
   0   3 -16   12.20    3.90  33-0.85963 0.85884 0.44500-0.24573-0.25103-0.44945
   0   3  17    0.20    0.70 104-0.15334 0.15141-0.77813 0.97926 0.60910 0.13464
   0  -3 -17   -0.40    2.70  24-0.74441 0.74391 0.42576-0.62760-0.51438-0.22958
   0   3 -17   -3.80    2.30  32-0.85115 0.85072 0.44474-0.24500-0.27885-0.46503
   0  -3  18    2.30    2.90  55-0.35906 0.36037 0.71358-0.91406 0.60157 0.18610
   0  -3 -18   -0.50    2.50  24-0.73613 0.73563 0.42364-0.62555-0.52786-0.25989
   0   3 -18   -0.30    3.00  31-0.84209 0.84163 0.44410-0.24443-0.30604-0.48158
   0  -3  19    8.00    3.80  56-0.36539 0.36676 0.70311-0.90359 0.61002 0.22140
   0  -3 -19   -4.90    3.60  23-0.72706 0.72654 0.42125-0.62322-0.54215-0.28937
   0   3 -19    0.10    2.40  30-0.83242 0.83192 0.44312-0.24351-0.33275-0.49860
   0  -3  20    5.00    2.90  56-0.37248 0.37391 0.69105-0.89151 0.61944 0.25573
   0  -3 -20    1.50    3.20  23-0.71720 0.71667 0.41858-0.62062-0.55714-0.31816
   0   4   0  183.30    7.00  74-0.54653 0.54604 0.13405 0.13383 0.82664-0.82700
   0  -4   0  186.70    7.00  82-0.55813 0.55856-0.13403-0.13392 0.81885-0.81858
   0   4   1   11.50    1.00   8-0.33917 0.33949 0.28412-0.01606-0.89679 0.94047
   0   4   1   11.10    1.50  78-0.55730 0.55688 0.00182 0.26618 0.83031-0.78679
   0  -4   1   12.30    1.60  78-0.55746 0.55789-0.00192-0.26599 0.83020-0.78613
   0  -4  -1   11.10    1.40  86-0.54862 0.54897-0.26715-0.00071 0.79224-0.83584
   0   4  -1   13.50    1.40  70-0.52503 0.52451 0.26954-0.00172 0.80727-0.85140
   0   4   2   87.90    3.60  17-0.59293 0.59329 0.37998-0.11220-0.70996 0.79713
   0   4   2   79.20    4.50  81-0.55853 0.55812-0.11999 0.38803 0.82076-0.73344
   0  -4   2   80.20    3.90  74-0.54790 0.54845 0.12223-0.38999 0.82757-0.73967
   0  -4  -2   84.00    4.60  90-0.52922 0.52960-0.39394 0.12606 0.75149-0.83883
   0   4  -2   84.00    3.70  66-0.49319 0.49264 0.40075-0.13299 0.77211-0.86001
   0   4   3  138.10    5.40  24-0.73746 0.73784 0.42399-0.15614-0.52573 0.65667
   0   4   3  133.10    7.10  84-0.55259 0.55220-0.22715 0.49506 0.80190-0.67081
   0  -4   3  143.10    5.60  71-0.53191 0.53248 0.23303-0.50073 0.81411-0.68245
   0  -4  -3  143.60    5.00   7-0.32306 0.32276 0.27750-0.54561-0.90478 0.77339
   0   4  -3  136.50    5.60  62-0.45300 0.45248 0.52093-0.25328 0.72348-0.85505
   0   4   4   81.00    3.30  29-0.81274 0.81309 0.44035-0.17229-0.38150 0.55606
   0   4   4   75.30    3.50  87-0.54220 0.54178-0.31747 0.58540 0.77797-0.60314
   0  -4   4   73.60    3.40  68-0.51231 0.51291 0.32782-0.59546 0.79377-0.61834
   0  -4  -4   82.10    3.50  13-0.47797 0.47742 0.33870-0.60665-0.81045 0.63565
   0   4  -4   78.90    4.20  58-0.40713 0.40657 0.62612-0.35851 0.66499-0.84034
   0   4   5    2.30    0.90  32-0.85359 0.85397 0.44485-0.17672-0.27109 0.48939
   0   4   5    1.10    1.90  89-0.52970 0.52926-0.39150 0.65945 0.75243-0.53386
   0  -4   5    1.50    1.20  66-0.49160 0.49222 0.40625-0.67383 0.77026-0.55106
   0  -4  -5   -0.20    0.70  16-0.57309 0.57251 0.37317-0.64115-0.72960 0.51104
   0   4  -5   -0.90    1.10  46-0.89247 0.89221 0.39753-0.13002 0.21323-0.43249
   0   4  -5    1.50    1.20  55-0.35866 0.35809 0.71424-0.44676 0.60102-0.81986
   0   4   6    2.30    1.60  35-0.87658 0.87698 0.44416-0.17581-0.18529 0.44720
   0   4   6    7.70    1.60  91-0.51684 0.51638-0.45087 0.71884 0.72773-0.46542
   0  -4   6    3.80    1.20  64-0.47165 0.47231 0.46942-0.73696 0.74645-0.48354
   0  -4  -6    3.10    1.10  19-0.63153 0.63111 0.39279-0.66082-0.66849 0.40621
   0   4  -6    3.00    1.40  44-0.89982 0.89953 0.40965-0.14221 0.15004-0.41306
   0   4  -6    2.20    1.20  52-0.30939 0.30876 0.78658-0.51911 0.53440-0.79699
   0   4   7  205.70    7.30  37-0.89003 0.89049 0.44107-0.17262-0.11531 0.42098
   0  -4   7  183.20    7.30  62-0.45355 0.45425 0.51950-0.78700 0.72417-0.41748
   0  -4  -7  202.20    8.20  20-0.66874 0.66831 0.40449-0.67260-0.62383 0.31777
   0   4  -7  205.70    8.20  43-0.90310 0.90278 0.41859-0.15123 0.09586-0.40264
   0   4  -7  193.60    7.50  49-0.26108 0.26038 0.84438-0.57692 0.46783-0.77418
   0   4   8  244.80   10.90  38-0.89780 0.89831 0.43677-0.16823-0.05646 0.40588
   0  -4   8  251.00    9.20  61-0.43789 0.43863 0.55853-0.82600 0.70448-0.35401
   0  -4  -8  255.80   12.10  22-0.69261 0.69217 0.41162-0.67978-0.59233 0.24249
   0   4  -8  239.00   10.30  41-0.90373 0.90337 0.42538-0.15811 0.04811-0.39864
   0   4   9    1.50    1.60  40-0.90195 0.90251 0.43181-0.16317-0.00538 0.39856
   0  -4   9    1.30    1.80  60-0.42485 0.42565 0.58850-0.85592 0.68787-0.29362
   0   4  -9   -0.80    1.60  40-0.90249 0.90210 0.43067-0.16378 0.00487-0.39923
   0   4  10   26.70    2.10  41-0.90362 0.90389 0.42650-0.15783 0.03951 0.39759
   0  -4  10   21.80    2.30  59-0.41442 0.41526 0.61106-0.87845 0.67444-0.23641
   0  -4 -10   31.50    2.80  23-0.71732 0.71684 0.41861-0.68691-0.55698 0.11957
   0   4 -10   25.10    2.90  39-0.89987 0.89942 0.43479-0.16799-0.03461-0.40351
   0   4  11   65.20    4.00  42-0.90353 0.90383 0.42082-0.15207 0.08089 0.39996
   0  -4  11   69.60    4.30  58-0.40642 0.40731 0.62757-0.89492 0.66407-0.18226
   0  -4 -11   68.30    4.60  23-0.72263 0.72214 0.42006-0.68842-0.54896 0.06778
   0   4 -11   66.60    4.40  38-0.89613 0.89563 0.43801-0.17131-0.07139-0.41048
   0   4  12   66.90    4.20  43-0.90203 0.90236 0.41490-0.14607 0.11915 0.40546
   0  -4  12   54.60    4.10  58-0.40064 0.40157 0.63910-0.90642 0.65654-0.13095
   0  -4 -12   58.00    4.30  23-0.72488 0.72438 0.42067-0.68910-0.54551 0.02055
   0   4 -12   59.00    4.80  37-0.89147 0.89092 0.44050-0.17390-0.10606-0.41956
   0   4  13    1.60    2.50  44-0.89938 0.89975 0.40876-0.13985 0.15499 0.41338
   0  -4  13   -0.60    1.70  58-0.39685 0.39783 0.64649-0.91377 0.65159-0.08221
   0  -4 -13    3.00    1.80  23-0.72479 0.72427 0.42064-0.68913-0.54566-0.02308
   0   4 -13   -0.20    1.90  36-0.88599 0.88538 0.44237-0.17586-0.13906-0.43031
   0   4  14   11.70    2.60  45-0.89575 0.89616 0.40241-0.13342 0.18892 0.42320
   0  -4  14   11.10    3.00  58-0.39483 0.39586 0.65037-0.91761 0.64894-0.03579
   0  -4 -14   11.30    2.80  23-0.72280 0.72227 0.42011-0.68866-0.54870-0.06383
   0   4 -14   15.80    2.50  35-0.87977 0.87911 0.44370-0.17729-0.17071-0.44242
   0   4  15   20.10    4.00  46-0.89124 0.89168 0.39585-0.12678 0.22134 0.43454
   0  -4  15   22.10    3.40  58-0.39438 0.39545 0.65124-0.91845 0.64835 0.00859
   0  -4 -15   18.90    3.40  23-0.71925 0.71870 0.41914-0.68776-0.55408-0.10223
   0   4 -15   27.70    3.30  34-0.87285 0.87214 0.44455-0.17824-0.20125-0.45563
   0   4  16    3.00    2.40  47-0.88593 0.88640 0.38906-0.11992 0.25252 0.44712
   0  -4  16   -1.40    3.20  58-0.39530 0.39642 0.64947-0.91664 0.64956 0.05116
   0  -4 -16    2.00    2.20  23-0.71436 0.71379 0.41780-0.68648-0.56137-0.13871
   0   4 -16    0.00    2.80  33-0.86528 0.86451 0.44496-0.17875-0.23088-0.46975
   0  -4  17    7.50    2.30  58-0.39744 0.39861 0.64535-0.91248 0.65235 0.09214
   0  -4 -17    1.20    3.80  22-0.70828 0.70770 0.41610-0.68485-0.57027-0.17360
   0   4 -17    9.60    2.70  32-0.85702 0.85665 0.44496-0.17827-0.25985-0.48412
   0  -4  18    8.20    3.30  58-0.40065 0.40186 0.63908-0.90618 0.65655 0.13172
   0  -4 -18   -1.50    2.90  22-0.70113 0.70053 0.41407-0.68289-0.58049-0.20716
   0   4 -18    3.20    4.40  31-0.84816 0.84775 0.44456-0.17794-0.28807-0.49965
   0  -4  19    0.10    3.00  58-0.40481 0.40606 0.63082-0.89788 0.66197 0.17009
   0  -4 -19    1.60    4.70  22-0.69298 0.69237 0.41172-0.68060-0.59184-0.23959
   0   4 -19   -1.00    3.00  31-0.83867 0.83822 0.44379-0.17723-0.31573-0.51572
   0  -4 -20    3.90    4.00  21-0.68388 0.68326 0.40905-0.67800-0.60414-0.27106
   0  -5   0    6.60    1.50  83-0.55673 0.55726-0.16753-0.16741 0.81363-0.81329
   0   5   1    4.00    0.60   8-0.34645 0.34684 0.28709 0.04797-0.89306 0.93670
   0   5   1    5.70    1.90  76-0.55364 0.55312 0.06171 0.27327 0.83046-0.78701
   0  -5   1    4.70    1.70  80-0.55899 0.55953-0.06229-0.27261 0.82683-0.78270
   0  -5  -1    3.80    1.50  86-0.54786 0.54830-0.27381-0.06101 0.79049-0.83406
   0   5  -1    3.80    1.50  70-0.52378 0.52313 0.27576 0.05903 0.80599-0.85021
   0   5   2   79.80    3.00  16-0.56748 0.56807 0.37122-0.03641-0.73495 0.82218
   0   5   2   73.60    3.50  79-0.55861 0.55809-0.03777 0.37280 0.82857-0.74132
   0  -5   2   81.40    3.90  77-0.55531 0.55586 0.03828-0.37313 0.83076-0.74283
   0  -5  -2   72.90    3.80  89-0.53242 0.53288-0.37712 0.04228 0.75783-0.84514
   0   5  -2   76.60    3.40  67-0.49834 0.49767 0.38245-0.04772 0.77807-0.86606
   0   5   3  126.50    5.40  22-0.70913 0.70959 0.41634-0.08158-0.56903 0.69987
   0   5   3  110.70    5.00  82-0.55831 0.55780-0.12825 0.46333 0.81966-0.68861
   0  -5   3  117.70    5.60  74-0.54688 0.54758 0.13111-0.46578 0.82688-0.69513
   0   5  -3  111.80    4.90  63-0.46673 0.46612 0.48362-0.14903 0.74045-0.87208
   0   5   4   25.10    1.70  27-0.79162 0.79202 0.43652-0.10151-0.42754 0.60200
   0   5   4   26.00    2.00  84-0.55412 0.55362-0.20841 0.54330 0.80592-0.63113
   0  -5   4   27.10    2.30  72-0.53515 0.53587 0.21414-0.54875 0.81717-0.64165
   0  -5  -4   24.70    1.40   6-0.29634 0.29598 0.26642-0.60157-0.91717 0.74197
   0   5  -4   26.80    2.00  60-0.43014 0.42948 0.57660-0.24205 0.69463-0.87003
   0   5   5  430.30   16.60  31-0.83944 0.83987 0.44386-0.10879-0.31358 0.53177
   0   5   5  416.50   15.60  86-0.54746 0.54693-0.27729 0.61220 0.78956-0.57103
   0  -5   5  418.80   16.10  70-0.52156 0.52231 0.28647-0.62102 0.80369-0.58440
   0  -5  -5  433.70   17.70  10-0.42068 0.42000 0.31672-0.65165-0.85013 0.63162
   0   5  -5  405.60   17.90  47-0.88897 0.88869 0.39284-0.05836 0.23540-0.45478
   0   5  -5  417.50   15.30  57-0.39008 0.38938 0.65937-0.32485 0.64271-0.86189
   0   5   6   87.60    4.90  33-0.86742 0.86785 0.44489-0.10960-0.22282 0.48459
   0   5   6   79.60    3.90  88-0.53950 0.53896-0.33546 0.67039 0.77227-0.51000
   0  -5   6   69.90    4.10  68-0.50736 0.50814 0.34808-0.68257 0.78830-0.52525
   0  -5  -6   87.40    4.30  14-0.50529 0.50458 0.34888-0.68385-0.78928 0.52702
   0  -5  -6   85.70    4.50  95 0.13451-0.13340-0.76476 0.42982 0.63011-0.89301
   0   5  -6   86.60    3.90  45-0.89766 0.89735 0.40557-0.07116 0.17241-0.43555
   0   5  -6   92.80    4.50  54-0.34829 0.34760 0.73073-0.39639 0.58713-0.84973
   0   5   7   19.70    2.20  36-0.88436 0.88484 0.44278-0.10739-0.14783 0.45335
   0   5   7   23.30    2.10  89-0.53119 0.53062-0.38374 0.71869 0.75537-0.44936
   0  -5   7   17.70    1.90  66-0.49353 0.49433 0.39958-0.73401 0.77251-0.46569
   0  -5  -7   20.60    1.70  16-0.56263 0.56189 0.36952-0.70452-0.73953 0.43351
   0   5  -7   17.10    2.20  43-0.90211 0.90177 0.41514-0.08081 0.11771-0.42460
   0   5  -7   22.30    2.20  52-0.30550 0.30475 0.79167-0.45733 0.52909-0.83545
   0   5   8   10.00    1.90  37-0.89449 0.89502 0.43902-0.10353-0.08457 0.43384
   0   5   8    8.70    2.50  90-0.52316 0.52258-0.42320 0.75818 0.73973-0.38997
   0  -5   8    5.30    1.80  65-0.48075 0.48159 0.44180-0.77621 0.75742-0.40690
   0  -5  -8    6.80    1.90  17-0.60139 0.60086 0.38284-0.71792-0.70126 0.35151
   0   5  -8    6.30    1.90  42-0.90372 0.90334 0.42252-0.08827 0.06910-0.41975
   0   5  -8    6.10    1.70  49-0.26288 0.26207 0.84242-0.50809 0.47034-0.82047
   0   5   9   76.80    3.70  39-0.90027 0.90086 0.43432-0.09873-0.02972 0.42274
   0  -5   9   71.40    5.00  64-0.46937 0.47026 0.47606-0.81043 0.74368-0.34937
   0  -5  -9   75.80    4.60  19-0.62824 0.62770 0.39172-0.72686-0.67221 0.27868
   0   5  -9   71.50    5.00  41-0.90329 0.90287 0.42830-0.09413 0.02507-0.41948
   0   5  10   -1.60    2.20  40-0.90309 0.90373 0.42904-0.09336 0.01897 0.41781
   0  -5  10   -2.10    2.00  63-0.45963 0.46057 0.50332-0.83765 0.73172-0.29363
   0  -5 -10   -4.20    2.20  19-0.64655 0.64599 0.39759-0.73280-0.65107 0.21376
   0   5 -10   -2.50    2.70  39-0.90130 0.90088 0.43290-0.09916-0.01568-0.42258
   0   5  11    5.70    2.00  42-0.90377 0.90404 0.42345-0.08773 0.06240 0.41834
   0  -5  11    0.20    1.70  62-0.45160 0.45258 0.52456-0.85886 0.72173-0.23986
   0  -5 -11    3.80    1.50  20-0.65874 0.65817 0.40142-0.73669-0.63634 0.15525
   0   5 -11    7.40    3.30  38-0.89811 0.89763 0.43651-0.10287-0.05345-0.42857
   0   5  12    8.80    2.00  43-0.90283 0.90314 0.41748-0.08168 0.10299 0.42150
   0  -5  12   10.30    2.70  62-0.44524 0.44627 0.54064-0.87490 0.71377-0.18812
   0  -5 -12    5.00    2.70  20-0.66641 0.66582 0.40378-0.73912-0.62679 0.10192
   0   5 -12    3.70    2.70  37-0.89389 0.89336 0.43934-0.10580-0.08907-0.43670
   0   5  13   -0.60    1.80  44-0.90057 0.90092 0.41125-0.07537 0.14086 0.42739
   0  -5  13    0.20    1.90  61-0.44049 0.44157 0.55227-0.88650 0.70778-0.13836
   0  -5 -13   -2.70    2.80  21-0.67062 0.67001 0.40506-0.74047-0.62145 0.05280
   0   5 -13    2.90    2.70  36-0.88879 0.88821 0.44152-0.10807-0.12296-0.44655
   0   5  14    3.80    1.90  45-0.89720 0.89759 0.40478-0.06882 0.17657 0.43543
   0  -5  14    6.40    2.20  61-0.43725 0.43837 0.56005-0.89423 0.70368-0.09047
   0  -5 -14    9.60    3.10  21-0.67210 0.67148 0.40552-0.74098-0.61954 0.00712
   0   5 -14    5.10    3.00  35-0.88288 0.88225 0.44311-0.10977-0.15546-0.45781
   0   5  15   14.30    2.70  46-0.89286 0.89328 0.39808-0.06204 0.21056 0.44521
   0  -5  15   10.30    2.60  61-0.43539 0.43656 0.56444-0.89858 0.70132-0.04433
   0  -5 -15   13.80    3.60  21-0.67137 0.67074 0.40530-0.74083-0.62048-0.03573
   0   5 -15   13.20    3.40  34-0.87624 0.87555 0.44420-0.11095-0.18680-0.47022
   0   5  16    4.70    2.70  47-0.88763 0.88808 0.39115-0.05503 0.24314 0.45638
   0  -5  16    5.80    3.70  61-0.43479 0.43601 0.56583-0.89994 0.70056 0.00021
   0  -5 -16    6.00    3.20  20-0.66880 0.66815 0.40451-0.74011-0.62376-0.07622
   0   5 -16    4.00    3.60  34-0.86889 0.86814 0.44482-0.11167-0.21719-0.48359
   0  -5  17    0.90    2.20  61-0.43535 0.43661 0.56454-0.89861 0.70126 0.04329
   0  -5 -17    2.70    2.70  20-0.66463 0.66397 0.40324-0.73890-0.62902-0.11475
   0   5 -17    2.60    3.20  33-0.86085 0.86006 0.44501-0.11195-0.24677-0.49776
   0  -5  18   -0.10    2.60  61-0.43694 0.43824 0.56079-0.89482 0.70328 0.08505
   0  -5 -18    0.20    2.60  20-0.65907 0.65839 0.40152-0.73725-0.63593-0.15161
   0   5 -18    2.60    3.10  32-0.85211 0.85176 0.44478-0.11121-0.27581-0.51200
   0  -5  19    0.20    2.80  61-0.43946 0.44081 0.55476-0.88876 0.70648 0.12563
   0  -5 -19   -1.20    3.40  20-0.65224 0.65155 0.39939-0.73518-0.64426-0.18706
   0   5 -19    0.00    3.30  31-0.84275 0.84236 0.44416-0.11065-0.30412-0.52743
   0   6   0  209.70    7.70   1-0.14377 0.14425 0.20056 0.20148-0.96907 0.96881
   0   6   0  198.50    8.10  72-0.53727 0.53653 0.20102 0.20079 0.81910-0.81965
   0  -6   0  195.90   11.50  84-0.55466 0.55515-0.20113-0.20062 0.80740-0.80719
   0   6   1  109.10    4.50   9-0.37501 0.37566 0.29863 0.10309-0.87760 0.92101
   0   6   1  101.40    4.70  75-0.54890 0.54827 0.11308 0.28890 0.82820-0.78482
   0  -6   1  106.50    5.50  81-0.55867 0.55931-0.11391-0.28798 0.82153-0.77733
   0  -6  -1  110.70    6.00  86-0.54601 0.54653-0.28914-0.11264 0.78630-0.82983
   0   6  -1  105.80    4.90  69-0.52063 0.51986 0.29086 0.11090 0.80271-0.84702
   0   6   2    1.50    0.60  16-0.56664 0.56733 0.37092 0.03083-0.73575 0.82291
   0   6   2    1.80    1.80  77-0.55586 0.55524 0.02944 0.37258 0.83075-0.74357
   0  -6   2    3.10    1.80  79-0.55842 0.55907-0.02991-0.37193 0.82902-0.74102
   0  -6  -2    1.10    1.70  89-0.53267 0.53320-0.37580-0.02600 0.75832-0.84559
   0   6  -2   -0.30    1.50  67-0.49894 0.49814 0.38027 0.02143 0.77876-0.86683
   0   6   3   95.80    3.70  22-0.69836 0.69890 0.41328-0.01161-0.58438 0.71512
   0   6   3   89.70    4.20  79-0.55881 0.55819-0.04819 0.45026 0.82789-0.69691
   0  -6   3   93.60    5.50  76-0.55458 0.55524 0.04905-0.45085 0.83068-0.69889
   0   6  -3   90.80    5.10  64-0.47258 0.47187 0.46669-0.06516 0.74757-0.87926
   0   6   4   69.30    3.80  26-0.78101 0.78146 0.43433-0.03237-0.44876 0.62312
   0   6   4   60.10    3.40  81-0.55856 0.55795-0.11863 0.52074 0.82094-0.64616
   0  -6   4   66.50    4.60  74-0.54797 0.54882 0.12157-0.52315 0.82762-0.65201
   0   6  -4   65.60    3.30  61-0.44207 0.44132 0.54845-0.14695 0.70977-0.88524
   0   6   5   -0.30    0.80  30-0.83150 0.83199 0.44301-0.04099-0.33518 0.55328
   0   6   5    0.40    2.00  83-0.55596 0.55536-0.18125 0.58341 0.81121-0.59264
   0  -6   5    5.80    2.50  73-0.53947 0.54034 0.18672-0.58824 0.82104-0.60167
   0  -6  -5   -0.20    1.40   5-0.25399 0.25356 0.24857-0.65075-0.93472 0.71571
   0   6  -5    0.00    1.10  47-0.88806 0.88776 0.39169 0.00977 0.24070-0.46020
   0   6  -5    0.30    2.40  59-0.40829 0.40749 0.62377-0.22231 0.66650-0.88574
   0   6   6   19.20    1.40  33-0.86201 0.86246 0.44501-0.04278-0.24269 0.50431
   0   6   6   25.60    2.80  85-0.55178 0.55115-0.23625 0.63814 0.79983-0.53759
   0  -6   6   22.20    2.60  71-0.52990 0.53080 0.24417-0.64563 0.81215-0.54901
   0  -6  -6   22.70    2.00   8-0.35970 0.35927 0.29246-0.69467-0.88605 0.62318
   0   6  -6   25.50    2.50  45-0.89684 0.89651 0.40418-0.00280 0.17975-0.44301
   0   6  -6   23.00    2.90  56-0.37238 0.37162 0.69123-0.29000 0.61931-0.88193
   0   6   7    1.50    0.90  35-0.88093 0.88143 0.44350-0.04117-0.16515 0.47052
   0   6   7    1.70    2.00  86-0.54674 0.54609-0.28330 0.68522 0.78792-0.48194
   0  -6   7   -1.80    2.40  69-0.51996 0.52089 0.29398-0.69538 0.80201-0.49510
   0  -6  -7    2.30    1.30  11-0.43633 0.43548 0.32281-0.72476-0.83989 0.53393
   0   6  -7    3.30    2.20  44-0.90161 0.90124 0.41376-0.01245 0.12612-0.43313
   0   6  -7    6.90    2.50  53-0.33472 0.33389 0.75127-0.35006 0.56882-0.87520
   0   6   8   69.20    3.70  37-0.89246 0.89301 0.44006-0.03763-0.09933 0.44845
   0   6   8   66.60    4.40  87-0.54137 0.54070-0.32315 0.72509 0.77620-0.42648
   0  -6   8   75.60    5.20  68-0.51023 0.51118 0.33648-0.73782 0.79149-0.44081
   0  -6  -8   67.10    4.60  13-0.49178 0.49091 0.34388-0.74587-0.79993 0.45021
   0   6  -8   68.60    3.70  42-0.90359 0.90319 0.42124-0.02002 0.07801-0.42878
   0   6  -8   72.00    4.80  51-0.29628 0.29539 0.80344-0.40223 0.51644-0.86658
   0   6   9   13.10    2.30  39-0.89920 0.89981 0.43550-0.03297-0.04216 0.43504
   0   6   9    8.40    2.80  88-0.53609 0.53540-0.35642 0.75838 0.76523-0.37176
   0  -6   9   10.70    2.10  67-0.50111 0.50209 0.37220-0.77349 0.78125-0.38681
   0  -6  -9   10.40    1.90  15-0.53179 0.53088 0.35855-0.76058-0.76723 0.37375
   0   6  -9   10.00    2.00  41-0.90352 0.90309 0.42718-0.02603 0.03414-0.42867
   0   6  -9   16.00    2.20  49-0.25767 0.25673 0.84802-0.44683 0.46310-0.85699
   0   6  10    7.00    1.80  40-0.90267 0.90333 0.43025-0.02763 0.00857 0.42806
   0   6  10    4.50    2.00  89-0.53119 0.53047-0.38375 0.78573 0.75537-0.31816
   0  -6  10    2.90    2.00  66-0.49290 0.49390 0.40177-0.80299 0.77177-0.33357
   0  -6 -10   10.80    1.80  16-0.56061 0.55966 0.36881-0.77088-0.74142 0.30418
   0   6 -10    8.90    2.10  40-0.90187 0.90147 0.43195-0.03127-0.00670-0.43171
   0   6  11    2.40    2.10  41-0.90377 0.90403 0.42464-0.02194 0.05371 0.42691
   0   6  11    2.20    1.80  90-0.52685 0.52611-0.40577 0.80778 0.74685-0.26590
   0  -6  11    1.10    1.80  65-0.48581 0.48688 0.42562-0.82686 0.76344-0.28151
   0  -6 -11    2.70    2.00  17-0.58079 0.58013 0.37583-0.77802-0.72210 0.24112
   0   6 -11    2.10    2.80  39-0.89897 0.89852 0.43573-0.03514-0.04464-0.43753
   0   6  12    1.60    1.70  43-0.90310 0.90340 0.41859-0.01580 0.09586 0.42851
   0   6  12    3.20    2.70  90-0.52319 0.52243-0.42308 0.82511 0.73978-0.21510
   0  -6  12    3.20    2.30  65-0.47983 0.48096 0.44467-0.84587 0.75632-0.23062
   0  -6 -12    1.90    1.60  17-0.59520 0.59453 0.38075-0.78300-0.70765 0.18288
   0   6 -12    2.60    2.50  38-0.89501 0.89451 0.43871-0.03823-0.08050-0.44542
   0   6  13    4.10    1.50  44-0.90100 0.90133 0.41224-0.00938 0.13510 0.43303
   0   6  13    4.30    2.00  91-0.52027 0.51949-0.43619 0.83824 0.73421-0.16578
   0  -6  13    5.30    2.20  64-0.47505 0.47622 0.45932-0.86048 0.75057-0.18109
   0  -6 -13    0.80    2.40  18-0.60487 0.60418 0.38401-0.78632-0.69762 0.12907
   0   6 -13    6.60    3.00  37-0.89013 0.88957 0.44103-0.04064-0.11469-0.45498
   0   6  14    2.80    1.90  45-0.89770 0.89806 0.40564-0.00270 0.17203 0.43986
   0   6  14    1.20    1.90  91-0.51810 0.51730-0.44557 0.84764 0.73010-0.11793
   0  -6  14    5.70    2.80  64-0.47144 0.47266 0.47004-0.87116 0.74619-0.13293
   0  -6 -14    4.30    1.80  18-0.61081 0.61011 0.38599-0.78837-0.69132 0.07899
   0   6 -14   -1.60    3.10  36-0.88442 0.88381 0.44277-0.04248-0.14750-0.46592
   0   6  15    2.70    2.00  46-0.89335 0.89375 0.39879 0.00422 0.20710 0.44855
   0   6  15    1.40    2.40  91-0.51667 0.51584-0.45160 0.85370 0.72740-0.07149
   0  -6  15    6.90    3.30  64-0.46896 0.47022 0.47725-0.87833 0.74318-0.08613
   0  -6 -15    2.00    2.10  18-0.61375 0.61303 0.38696-0.78941-0.68817 0.03206
   0   6 -15    2.40    2.70  35-0.87794 0.87727 0.44398-0.04379-0.17918-0.47799
   0   6  16    0.20    2.30  47-0.88806 0.88850 0.39170 0.01139 0.24066 0.45874
   0  -6  16   -0.90    3.30  63-0.46755 0.46886 0.48129-0.88234 0.74146-0.04063
   0  -6 -16    1.10    2.20  18-0.61420 0.61347 0.38711-0.78962-0.68768-0.01221
   0   6 -16    3.50    2.70  34-0.87073 0.87001 0.44471-0.04462-0.20991-0.49101
   0  -6  17   10.80    4.10  63-0.46715 0.46850 0.48244-0.88345 0.74096 0.00365
   0  -6 -17   -2.00    2.50  18-0.61256 0.61181 0.38657-0.78914-0.68945-0.05422
   0   6 -17   -1.90    2.90  33-0.86281 0.86204 0.44500-0.04500-0.23984-0.50483
   0  -6  18    0.80    4.50  63-0.46768 0.46908 0.48094-0.88192 0.74160 0.04678
   0  -6 -18    3.10    3.00  18-0.60910 0.60834 0.38542-0.78806-0.69315-0.09430
   0   6 -18    2.60    3.50  32-0.85415 0.85385 0.44487-0.04435-0.26928-0.51863
   0   7   0   -1.10    1.00   4-0.22041 0.22097 0.23417 0.23487-0.94688 0.94658
   0   7   0   -0.30    2.00  71-0.53165 0.53078 0.23451 0.23427 0.81385-0.81449
   0  -7   0    5.50    1.80  85-0.55193 0.55250-0.23461-0.23410 0.80021-0.79996
   0   7   1    2.10    0.90  10-0.41826 0.41902 0.31578 0.15289-0.85167 0.89501
   0   7   1   -2.80    1.80  73-0.54331 0.54247 0.15961 0.30924 0.82422-0.78109
   0  -7   1   -0.10    2.90  83-0.55708 0.55783-0.16048-0.30839 0.81481-0.77053
   0  -7  -1   -0.60    1.80  87-0.54333 0.54392-0.30949-0.15924 0.78039-0.82389
   0   7  -1    1.80    2.00  69-0.51619 0.51529 0.31107 0.15765 0.79799-0.84239
   0   7   2   45.20    2.20  17-0.58294 0.58355 0.37657 0.09195-0.71999 0.80685
   0   7   2   41.40    3.90  75-0.55144 0.55070 0.08764 0.38136 0.82960-0.74249
   0  -7   2   50.60    3.80  80-0.55901 0.55977-0.08873-0.38010 0.82440-0.73633
   0  -7  -2   42.10    3.20  89-0.53118 0.53180-0.38377-0.08499 0.75536-0.84259
   0   7  -2   49.40    3.70  66-0.49688 0.49596 0.38771 0.08096 0.77639-0.86456
   0   7   3  188.00    8.60  22-0.70292 0.70355 0.41459 0.05399-0.57794 0.70859
   0   7   3  190.40    8.50  77-0.55640 0.55567 0.02010 0.44895 0.83067-0.69977
   0  -7   3  189.60    9.00  78-0.55815 0.55891-0.02053-0.44826 0.82949-0.69762
   0   7  -3  190.10    8.40  64-0.47394 0.47314 0.46264 0.00583 0.74923-0.88097
   0   7   4    2.60    1.00  27-0.78113 0.78163 0.43435 0.03455-0.44853 0.62279
   0   7   4    1.30    2.00  79-0.55871 0.55799-0.04225 0.51135 0.82829-0.65358
   0  -7   4   -0.80    2.60  77-0.55499 0.55576 0.04312-0.51186 0.83074-0.65508
   0   7  -4    4.80    2.10  62-0.44757 0.44672 0.53483-0.06639 0.71669-0.89221
   0   7   5   66.60    3.10  30-0.83068 0.83122 0.44291 0.02606-0.33733 0.55533
   0   7   5   72.00    4.60  81-0.55892 0.55820-0.09885 0.56799 0.82331-0.60481
   0  -7   5   65.00    4.20  75-0.55010 0.55088 0.10148-0.57017 0.82891-0.60945
   0   7  -5   75.30    4.00  47-0.88961 0.88929 0.39367 0.07477 0.23158-0.45119
   0   7  -5   64.10    3.80  59-0.41828 0.41739 0.60284-0.13444 0.67943-0.89873
   0   7   6    6.70    1.20  33-0.86128 0.86175 0.44501 0.02416-0.24529 0.50676
   0   7   6    2.30    2.40  82-0.55757 0.55686-0.14943 0.61861 0.81657-0.55428
   0  -7   6    9.50    2.70  73-0.54403 0.54506 0.15412-0.62255 0.82479-0.56156
   0  -7  -6   11.20    1.30   3-0.20129 0.20079 0.22588-0.69510-0.95313 0.69030
   0   7  -6    8.50    1.80  45-0.89751 0.89715 0.40530 0.06305 0.17382-0.43719
   0   7  -6    7.60    2.30  57-0.38664 0.38571 0.66576-0.19740 0.63818-0.90126
   0   7   7   -0.60    1.00  35-0.88052 0.88104 0.44357 0.02570-0.16711 0.47234
   0   7   7    9.60    3.10  84-0.55513 0.55440-0.19432 0.66320 0.80874-0.50280
   0  -7   7    1.20    1.70  72-0.53729 0.53834 0.20090-0.66927 0.81912-0.51212
   0  -7  -7   -0.40    1.10   6-0.29419 0.29370 0.26552-0.73477-0.91812 0.61144
   0  -7  -7   -0.60    0.50  92 0.24393-0.24250-0.74229 0.27334 0.62411-0.93085
   0   7  -7   -0.90    2.10  43-0.90184 0.90146 0.41438 0.05390 0.12237-0.42950
   0   7  -7    1.30    2.10  55-0.35350 0.35262 0.72253-0.25444 0.59412-0.90051
   0   7   8   36.00    2.60  37-0.89231 0.89289 0.44012 0.02925-0.10035 0.44933
   0   7   8   36.80    4.60  85-0.55207 0.55132-0.23307 0.70197 0.80056-0.45087
   0  -7   8   27.50    2.80  71-0.53032 0.53139 0.24187-0.71018 0.81256-0.46180
   0  -7  -8   31.50    2.50   9-0.36482 0.36384 0.29454-0.76347-0.88326 0.53360
   0   7  -8   34.30    2.70  42-0.90363 0.90320 0.42157 0.04663 0.07578-0.42667
   0   7  -8   33.80    3.70  52-0.31887 0.31793 0.77379-0.30571 0.54733-0.89748
   0   7   9    4.60    1.90  39-0.89920 0.89983 0.43550 0.03396-0.04220 0.43492
   0   7   9    2.70    3.10  86-0.54872 0.54794-0.26629 0.73521 0.79246-0.39904
   0  -7   9   -2.40    2.20  70-0.52347 0.52457 0.27726-0.74551 0.80567-0.41114
   0  -7  -9    4.40    1.80  10-0.41835 0.41733 0.31581-0.78479-0.85161 0.45819
   0   7  -9   -0.10    1.70  41-0.90349 0.90304 0.42733 0.04080 0.03297-0.42762
   0   7  -9    2.80    2.70  50-0.28351 0.28250 0.81899-0.35092 0.49887-0.89278
   0   7  10    5.10    1.40  40-0.90271 0.90339 0.43015 0.03941 0.00947 0.42701
   0   7  10    2.00    2.80  86-0.54535 0.54455-0.29433 0.76328 0.78483-0.34766
   0  -7  10    8.20    2.50  69-0.51702 0.51815 0.30737-0.77556 0.79888-0.36059
   0  -7 -10    2.00    1.40  12-0.45858 0.45753 0.33136-0.80037-0.82456 0.38738
   0   7 -10    4.40    1.80  40-0.90184 0.90146 0.43200 0.03562-0.00718-0.43138
   0   7 -10   -1.20    2.00  48-0.24782 0.24675 0.85828-0.39021 0.44939-0.88705
   0   7  11    3.90    1.90  42-0.90377 0.90401 0.42441 0.04527 0.05539 0.42510
   0   7  11    0.40    1.70  87-0.54218 0.54136-0.31762 0.78659 0.77792-0.29701
   0  -7  11    2.80    2.00  68-0.51117 0.51233 0.33258-0.80071 0.79253-0.31046
   0  -7 -11   -0.70    1.60  13-0.48866 0.48758 0.34271-0.81177-0.80235 0.32141
   0   7 -11    2.60    2.50  39-0.89898 0.89854 0.43572 0.03180-0.04458-0.43773
   0   7  12    7.50    1.50  43-0.90301 0.90329 0.41821 0.05155 0.09833 0.42593
   0   7  12    1.10    2.10  88-0.53933 0.53849-0.33655 0.80554 0.77192-0.24727
   0  -7  12    3.90    3.20  68-0.50606 0.50724 0.35326-0.82133 0.78684-0.26101
   0  -7 -12    6.20    2.10  14-0.51093 0.50981 0.35096-0.82005-0.78472 0.26002
   0   7 -12    2.90    3.10  38-0.89507 0.89458 0.43868 0.02874-0.08008-0.44598
   0   7  13    8.30    2.20  44-0.90077 0.90108 0.41170 0.05813 0.13827 0.42975
   0   7  13    6.90    2.40  88-0.53692 0.53605-0.35150 0.82051 0.76692-0.19853
   0  -7  13    3.30    2.60  67-0.50176 0.50296 0.36979-0.83781 0.78198-0.21239
   0  -7 -13    6.90    2.40  14-0.52710 0.52595 0.35685-0.82598-0.77125 0.20279
   0   7 -13    5.80    3.10  37-0.89024 0.88970 0.44099 0.02634-0.11403-0.45579
   0   7  14    6.20    2.40  45-0.89728 0.89763 0.40492 0.06499 0.17583 0.43594
   0   7  14   -1.10    3.20  89-0.53499 0.53410-0.36282 0.83185 0.76299-0.15085
   0  -7  14   -1.20    3.50  67-0.49831 0.49954 0.38254-0.85049 0.77804-0.16468
   0  -7 -14    3.20    2.10  15-0.53844 0.53726 0.36094-0.83011-0.76145 0.14923
   0   7 -14    6.70    2.70  36-0.88457 0.88398 0.44273 0.02450-0.14669-0.46688
   0   7  15    0.10    1.90  46-0.89272 0.89310 0.39789 0.07210 0.21149 0.44404
   0   7  15   -2.20    2.20  89-0.53357 0.53266-0.37083 0.83988 0.76013-0.10425
   0  -7  15   -3.10    3.60  66-0.49574 0.49699 0.39181-0.85970 0.77507-0.11794
   0  -7 -15   -2.10    2.00  15-0.54587 0.54466 0.36360-0.83280-0.75487 0.09889
   0   7 -15    3.00    2.90  35-0.87813 0.87749 0.44395 0.02318-0.17829-0.47903
   0   7  16   -0.80    2.10  47-0.88719 0.88760 0.39061 0.07946 0.24558 0.45370
   0   7  16   -4.00    2.50  89-0.53267 0.53173-0.37579 0.84487 0.75832-0.05870
   0  -7  16   -2.50    2.90  66-0.49401 0.49530 0.39788-0.86572 0.77307-0.07218
   0  -7 -16    0.10    3.50  15-0.55009 0.54885 0.36510-0.83434-0.75107 0.05133
   0   7 -16   -4.90    2.60  34-0.87096 0.87026 0.44470 0.02234-0.20899-0.49208
   0   7  17   -1.40    2.70  89-0.53227 0.53131-0.37795 0.84706 0.75752-0.01416
   0  -7  17    0.20    3.50  66-0.49312 0.49442 0.40101-0.86879 0.77203-0.02737
   0  -7 -17    0.30    4.20  15-0.55161 0.55033 0.36563-0.83492-0.74969 0.00619
   0   7 -17    4.50    3.20  33-0.86307 0.86232 0.44500 0.02194-0.23893-0.50589
   0   7  18    1.10    3.00  89-0.53235 0.53138-0.37750 0.84663 0.75769 0.02941
   0  -7 -18    6.80    4.40  15-0.55081 0.54951 0.36535-0.83468-0.75042-0.03684
   0   7 -18    1.00    3.00  32-0.85440 0.85415 0.44488 0.02259-0.26848-0.51954
   0   8   0   15.90    1.40   6-0.29963 0.30027 0.26779 0.26826-0.91570 0.91535
   0   8   0   21.30    2.50  70-0.52534 0.52434 0.26800 0.26776 0.80759-0.80831
   0  -8   0   17.10    2.80  86-0.54852 0.54917-0.26809-0.26758 0.79199-0.79171
   0   8   1   34.60    1.90  12-0.47133 0.47219 0.33620 0.19941-0.81536 0.85864
   0   8   1   28.40    3.50  72-0.53697 0.53601 0.20289 0.33292 0.81884-0.77580
   0  -8   1   32.50    3.20  84-0.55445 0.55509-0.20398-0.33167 0.80683-0.76281
   0  -8  -1   32.80    3.70  88-0.53988 0.54056-0.33301-0.20268 0.77306-0.81652
   0   8  -1   33.30    2.70  68-0.51071 0.50969 0.33451 0.20119 0.79201-0.83650
   0   8   2   -0.60    0.60  18-0.61395 0.61465 0.38703 0.14840-0.68795 0.77472
   0   8   2    5.60    2.10  74-0.54579 0.54485 0.14019 0.39569 0.82611-0.73930
   0  -8   2    1.50    2.40  82-0.55787 0.55874-0.14155-0.39427 0.81777-0.72963
   0   8  -2    0.30    1.70  66-0.49303 0.49198 0.40132 0.13432 0.77192-0.86018
   0   8   3    0.70    0.70  23-0.72011 0.72083 0.41938 0.11611-0.55277 0.68332
   0   8   3    1.40    2.80  76-0.55208 0.55124 0.08057 0.45548 0.82989-0.69905
   0  -8   3   -1.10    1.90  80-0.55904 0.55992-0.08187-0.45391 0.82509-0.69315
   0   8  -3   -1.40    1.90  64-0.47244 0.47154 0.46712 0.06830 0.74740-0.87919
   0   8   4   -0.60    0.90  27-0.79103 0.79158 0.43640 0.09946-0.42875 0.60291
   0   8   4   -3.80    2.10  77-0.55612 0.55529 0.02501 0.51107 0.83073-0.65609
   0  -8   4   -3.40    2.60  79-0.55830 0.55918-0.02560-0.51013 0.82924-0.65352
   0   8  -4   -3.40    1.80  62-0.44896 0.44802 0.53130 0.00408 0.71844-0.89401
   0   8   5   83.40    5.40  30-0.83684 0.83743 0.44361 0.09232-0.32079 0.53869
   0   8   5   83.30    6.40  79-0.55832 0.55750-0.02613 0.56226 0.82922-0.61078
   0  -8   5   74.00    5.20  77-0.55602 0.55691 0.02669-0.56238 0.83074-0.61121
   0   8  -5   79.50    5.30  46-0.89299 0.89265 0.39827 0.13714 0.20964-0.42938
   0   8  -5   76.80    5.20  60-0.42296 0.42197 0.59269-0.05735 0.68544-0.90479
   0   8   6    6.40    1.30  33-0.86534 0.86583 0.44496 0.09116-0.23063 0.49196
   0   8   6    9.20    2.20  80-0.55904 0.55823-0.07259 0.60876 0.82595-0.56373
   0  -8   6    8.00    2.20  76-0.55259 0.55348 0.07461-0.61025 0.83011-0.56679
   0   8  -6    9.60    1.90  44-0.89930 0.89893 0.40861 0.12673 0.15586-0.41936
   0   8  -6   13.30    3.00  58-0.39476 0.39373 0.65051-0.11521 0.64884-0.91198
   0   8   7   11.40    1.70  35-0.88330 0.88384 0.44302 0.09319-0.15333 0.45840
   0   8   7   16.50    2.70  81-0.55866 0.55785-0.11423 0.65045 0.82149-0.51547
   0  -8   7   14.60    3.10  74-0.54837 0.54955 0.11794-0.65328 0.82787-0.52079
   0  -8  -7   11.10    1.30   1-0.14021 0.13963 0.19897-0.73522-0.96992 0.66329
   0   8  -7    9.20    1.90  43-0.90263 0.90223 0.41679 0.11847 0.10742-0.41467
   0   8  -7    7.60    3.10  55-0.36504 0.36409 0.70370-0.16873 0.60955-0.91595
   0   8   8   20.80    2.10  37-0.89417 0.89476 0.43920 0.09711-0.08703 0.43585
   0   8   8   14.50    2.80  82-0.55750 0.55670-0.15110 0.68737 0.81631-0.46649
   0  -8   8   18.30    3.20  73-0.54371 0.54491 0.15660-0.69188 0.82454-0.47368
   0  -8  -8   19.10    2.40   4-0.22383 0.22326 0.23565-0.77192-0.94571 0.59522
   0   8  -8   21.30    2.40  42-0.90376 0.90332 0.42335 0.11182 0.06312-0.41413
   0   8  -8   23.90    3.40  53-0.33365 0.33264 0.75283-0.21787 0.56738-0.91754
   0   8   9    0.40    1.10  39-0.90032 0.90097 0.43426 0.10215-0.02911 0.42169
   0   8   9    0.30    1.80  83-0.55584 0.55504-0.18332 0.71962 0.81083-0.41721
   0  -8   9   -5.60    2.50  72-0.53888 0.54010 0.19065-0.72587 0.82053-0.42590
   0  -8  -9    0.30    1.10   6-0.28979 0.28923 0.26368-0.79999-0.92005 0.52570
   0   8  -9    2.90    2.10  41-0.90319 0.90272 0.42866 0.10643 0.02209-0.41686
   0   8  -9    5.80    2.60  51-0.30122 0.30015 0.79718-0.26223 0.52322-0.91714
   0   8  10   -0.70    1.60  41-0.90317 0.90336 0.42873 0.10784 0.02151 0.41511
   0   8  10   -0.30    2.20  84-0.55388 0.55300-0.21153 0.74744 0.80528-0.36814
   0  -8  10   -5.30    2.80  72-0.53413 0.53538 0.22023-0.75539 0.81622-0.37783
   0  -8 -10   -1.40    1.80   8-0.34130 0.34076 0.28499-0.82132-0.89571 0.45750
   0   8 -10    1.60    2.40  39-0.90124 0.90088 0.43301 0.10156-0.01669-0.42202
   0   8 -10   -1.70    2.70  49-0.26810 0.26696 0.83669-0.30174 0.47758-0.91525
   0   8  11    1.30    1.50  42-0.90373 0.90394 0.42265 0.11401 0.06820 0.41218
   0   8  11    8.90    3.00  85-0.55188 0.55098-0.23513 0.77105 0.80009-0.31921
   0  -8  11    3.70    2.10  71-0.52965 0.53092 0.24553-0.78063 0.81191-0.32975
   0  -8 -11    5.40    1.70   9-0.38143 0.38024 0.30120-0.83720-0.87395 0.39307
   0   8 -11    2.70    2.30  38-0.89816 0.89775 0.43647 0.09799-0.05298-0.42948
   0   8  12   17.70    2.30  43-0.90246 0.90271 0.41620 0.12053 0.11112 0.41302
   0   8  12    9.60    3.00  85-0.54996 0.54903-0.25478 0.79073 0.79538-0.27077
   0  -8  12   16.50    3.90  70-0.52558 0.52688 0.26678-0.80182 0.80783-0.28191
   0  -8 -12   16.20    2.00  10-0.41227 0.41106 0.31343-0.84947-0.85545 0.33081
   0   8 -12   13.90    3.20  37-0.89409 0.89363 0.43924 0.09513-0.08760-0.43861
   0   8  13    3.40    2.40  44-0.89973 0.90002 0.40946 0.12734 0.15106 0.41683
   0   8  13   -2.10    2.50  86-0.54822 0.54727-0.27075 0.80672 0.79130-0.22294
   0  -8  13    5.60    3.80  70-0.52203 0.52336 0.28423-0.81921 0.80418-0.23449
   0  -8 -13   -2.10    2.00  11-0.43574 0.43449 0.32258-0.85866-0.84028 0.27188
   0   8 -13   -2.60    2.80  36-0.88914 0.88862 0.44139 0.09288-0.12083-0.44913
   0   8  14    1.30    3.20  45-0.89579 0.89611 0.40246 0.13442 0.18866 0.42299
   0   8  14    1.50    2.50  86-0.54674 0.54577-0.28329 0.81928 0.78793-0.17583
   0  -8  14   -0.50    2.80  69-0.51906 0.52042 0.29812-0.83305 0.80106-0.18761
   0  -8 -14   -2.80    3.10  12-0.45326 0.45198 0.32933-0.86544-0.82831 0.21615
   0   8 -14    4.00    2.80  35-0.88338 0.88281 0.44301 0.09117-0.15292-0.46080
   0   8  15    1.60    3.30  46-0.89077 0.89113 0.39521 0.14176 0.22437 0.43104
   0   8  15    6.50    3.60  86-0.54557 0.54458-0.29264 0.82866 0.78531-0.12947
   0  -8  15    1.50    3.00  69-0.51673 0.51811 0.30869-0.84356 0.79856-0.14135
   0  -8 -15    1.60    2.10  12-0.46593 0.46462 0.33415-0.87031-0.81930 0.16338
   0   8 -15   11.00    3.80  35-0.87686 0.87623 0.44412 0.08995-0.18405-0.47342
   0   8  16    2.90    4.00  87-0.54474 0.54373-0.29902 0.83506 0.78348-0.08390
   0  -8 -16   -0.70    3.40  12-0.47458 0.47323 0.33743-0.87362-0.81297 0.11329
   0   8 -16   -5.30    2.90  34-0.86960 0.86893 0.44478 0.08920-0.21438-0.48684
   0   8  17    7.10    3.80  87-0.54426 0.54323-0.30261 0.83867 0.78243-0.03911
   0  -8 -17   -1.10    3.10  13-0.47985 0.47848 0.33941-0.87565-0.80904 0.06560
   0   8 -17    0.80    3.40  33-0.86163 0.86091 0.44501 0.08887-0.24403-0.50094
   0   9   0   -0.50    0.70   9-0.38110 0.38203 0.30107 0.30145-0.87414 0.87360
   0   9   0    0.30    1.80  69-0.51833 0.51721 0.30149 0.30124 0.80028-0.80109
   0  -9   0   -0.70    2.00  87-0.54440 0.54514-0.30157-0.30106 0.78274-0.78242
   0   9   1   57.90    2.90  15-0.53219 0.53315 0.35869 0.24386-0.76689 0.81011
   0   9   1   46.80    4.20  71-0.52991 0.52882 0.24410 0.35869 0.81216-0.76922
   0  -9   1   50.30    4.40  85-0.55092 0.55164-0.24525-0.35736 0.79771-0.75365
   0  -9  -1   46.50    4.70  88-0.53571 0.53647-0.35865-0.24400 0.76445-0.80788
   0   9  -1   55.20    3.90   4-0.21981 0.22055 0.23391 0.36912-0.94708 0.90284
   0   9  -1   47.80    4.30  67-0.50430 0.50316 0.36009 0.24258 0.78487-0.82945
   0   9   2   46.30    2.70  20-0.65546 0.65625 0.40039 0.20195-0.64035 0.72702
   0   9   2   48.60    4.30  72-0.53918 0.53812 0.18864 0.41420 0.82079-0.73407
   0  -9   2   50.10    4.40  83-0.55540 0.55637-0.19030-0.41251 0.80952-0.72131
   0  -9  -2   42.80    4.30  90-0.52476 0.52555-0.41576-0.18692 0.74281-0.82998
   0   9  -2   55.40    4.70  65-0.48786 0.48692 0.41884 0.18355 0.76587-0.85394
   0   9   3   26.90    1.90  24-0.74757 0.74837 0.42656 0.17585-0.50910 0.63955
   0   9   3   23.30    3.00  74-0.54633 0.54529 0.13576 0.46714 0.82649-0.69601
   0  -9   3   26.80    3.20  82-0.55802 0.55900-0.13753-0.46523 0.81835-0.68635
   0   9  -3   27.70    3.90  64-0.46888 0.46789 0.47749 0.12486 0.74307-0.87492
   0   9   4    2.20    0.90  28-0.80931 0.80992 0.43978 0.16303-0.38937 0.56343
   0   9   4   -4.50    2.80  75-0.55161 0.55067 0.08579 0.51729 0.82968-0.65511
   0  -9   4   -1.40    3.30  80-0.55902 0.56001-0.08742-0.51530 0.82453-0.64874
   0   9  -4    1.00    2.00  62-0.44752 0.44648 0.53496 0.06736 0.71662-0.89225
   0   9   5   12.20    1.50  32-0.84918 0.84982 0.44463 0.15825-0.28496 0.50276
   0   9   5   11.00    2.40  77-0.55524 0.55431 0.03946 0.56366 0.83076-0.61239
   0  -9   5   11.90    2.00  79-0.55867 0.55966-0.04042-0.56225 0.82840-0.60881
   0   9  -5   11.20    1.40  45-0.89729 0.89693 0.40493 0.19745 0.17577-0.39563
   0   9  -5   13.50    2.40  60-0.42394 0.42286 0.59051 0.01177 0.68671-0.90612
   0   9   6    8.50    1.40  34-0.87369 0.87420 0.44448 0.15858-0.19777 0.45894
   0   9   6   10.30    2.80  78-0.55751 0.55659-0.00312 0.60628 0.83016-0.56801
   0  -9   6    4.20    2.50  78-0.55724 0.55824 0.00312-0.60575 0.83035-0.56696
   0   9  -6    9.50    2.00  44-0.90158 0.90119 0.41367 0.18863 0.12662-0.39023
   0   9  -6    6.10    2.10  58-0.39838 0.39726 0.64352-0.04127 0.65359-0.91678
   0   9   7    6.30    1.40  36-0.88884 0.88940 0.44150 0.16166-0.12266 0.42758
   0   9   7    2.40    2.40  79-0.55870 0.55778-0.04178 0.64499 0.82832-0.52236
   0  -9   7    7.00    3.10  77-0.55500 0.55601 0.04297-0.64556 0.83074-0.52356
   0   9  -7    8.90    1.90  42-0.90351 0.90308 0.42069 0.18154 0.08184-0.38921
   0   9  -7    3.60    2.40  56-0.37139 0.37037 0.69294-0.09109 0.61799-0.92441
   0   9   8    5.30    1.50  38-0.89762 0.89824 0.43692 0.16634-0.05814 0.40681
   0   9   8    1.10    2.30  80-0.55905 0.55814-0.07649 0.67974 0.82560-0.47585
   0  -9   8    1.80    3.40  76-0.55221 0.55322 0.07903-0.68156 0.82995-0.47897
   0  -9  -8    4.30    0.60  96 0.10131-0.09957-0.76965 0.16670 0.63038-0.98097
   0   9  -8    4.80    1.60  41-0.90364 0.90318 0.42637 0.17578 0.04050-0.39163
   0   9  -8    5.30    2.50  54-0.34267 0.34159 0.73939-0.13755 0.57956-0.92973
   0   9   9    1.90    1.10  40-0.90216 0.90283 0.43141 0.17194-0.00170 0.39413
   0   9   9    2.40    2.70  81-0.55879 0.55789-0.10726 0.71056 0.82234-0.42880
   0  -9   9    0.50    1.90  75-0.54910 0.55011 0.11123-0.71373 0.82832-0.43355
   0  -9  -9   -1.60    1.60   1-0.14781 0.14717 0.20236-0.80567-0.96809 0.57379
   0   9  -9    0.10    1.40  40-0.90232 0.90204 0.43106 0.17054 0.00143-0.39654
   0   9  -9    2.00    2.10  52-0.31278 0.31164 0.78207-0.18023 0.53902-0.93295
   0   9  10   10.20    2.20  41-0.90373 0.90389 0.42545 0.17810 0.04758 0.38892
   0   9  10    8.50    3.10  82-0.55813 0.55723-0.13419 0.73753 0.81883-0.38149
   0  -9  10    9.30    3.20  74-0.54586 0.54723 0.13965-0.74178 0.82616-0.38768
   0  -9 -10    8.90    2.40   3-0.20991 0.20928 0.22963-0.83297-0.95037 0.51221
   0   9 -10   14.20    2.40  39-0.89984 0.89950 0.43482 0.16668-0.03498-0.40388
   0   9 -10    7.30    2.80  50-0.28198 0.28078 0.82079-0.21897 0.49677-0.93446
   0   9  11    2.30    2.10  43-0.90319 0.90339 0.41899 0.18464 0.09323 0.38703
   0   9  11    6.30    3.70  82-0.55722 0.55633-0.15742 0.76080 0.81531-0.33417
   0  -9  11    1.80    2.60  73-0.54267 0.54407 0.16434-0.76641 0.82371-0.34147
   0  -9 -11    0.50    1.40   5-0.25970 0.25908 0.25099-0.85436-0.93250 0.45049
   0   9 -11    6.60    2.20  38-0.89634 0.89595 0.43787 0.16354-0.06965-0.41296
   0   9 -11   -3.50    3.60  48-0.25054 0.24927 0.85549-0.25368 0.45317-0.93462
   0   9  12    9.10    2.00  44-0.90099 0.90122 0.41221 0.19149 0.13526 0.38875
   0   9  12    6.70    2.80  83-0.55621 0.55532-0.17710 0.78053 0.81195-0.28702
   0  -9  12   13.30    4.40  73-0.53966 0.54109 0.18544-0.78745 0.82121-0.29520
   0  -9 -12    6.60    2.60   6-0.29926 0.29866 0.26764-0.87104-0.91587 0.39000
   0   9 -12    3.50    2.10  37-0.89194 0.89150 0.44029 0.16102-0.10291-0.42345
   0   9  13   -0.90    1.80  45-0.89743 0.89770 0.40518 0.19860 0.17447 0.39331
   0   9  13    9.20    4.10  83-0.55519 0.55432-0.19342 0.79689 0.80892-0.24019
   0  -9  13    3.00    3.10  72-0.53694 0.53839 0.20310-0.80506 0.81881-0.24903
   0  -9 -13    4.30    2.70   7-0.33039 0.32980 0.28052-0.88395-0.90119 0.33147
   0   9 -13    0.80    2.60  36-0.88672 0.88622 0.44216 0.15905-0.13501-0.43511
   0   9  14    0.70    2.00  46-0.89273 0.89303 0.39790 0.20596 0.21144 0.40009
   0   9  14   -1.00    2.60  84-0.55421 0.55316-0.20719 0.81014 0.80618-0.19411
   0  -9  14   -5.60    4.60  72-0.53459 0.53607 0.21748-0.81938 0.81665-0.20311
   0  -9 -14   -2.10    1.80   8-0.35457 0.35398 0.29039-0.89384-0.88880 0.27521
   0   9 -14   -1.40    2.30  35-0.88072 0.88018 0.44354 0.15758-0.16614-0.44773
   0   9  15    0.80    2.10  47-0.88701 0.88734 0.39038 0.21356 0.24662 0.40867
   0   9  15    2.60    3.40  84-0.55342 0.55235-0.21735 0.82033 0.80404-0.14824
   0  -9 -15    0.90    1.90   9-0.37348 0.37206 0.29802-0.90112-0.87846 0.22260
   0   9 -15    5.50    3.10  34-0.87400 0.87340 0.44445 0.15657-0.19646-0.46116
   0  10   0   19.80    1.70  12-0.46744 0.46848 0.33473 0.33474-0.81820 0.81761
   0  10   0   17.80    2.80  68-0.51059 0.50935 0.33498 0.33472 0.79189-0.79279
   0 -10   0   24.90    3.60  88-0.53957 0.54039-0.33505-0.33454 0.77240-0.77205
   0  10   1    1.50    1.00  17-0.59823 0.59908 0.38177 0.28741-0.70454 0.74733
   0  10   1   -0.90    3.10  70-0.52211 0.52090 0.28384 0.38592 0.80426-0.76140
   0 -10   1    1.80    2.40  86-0.54652 0.54732-0.28503-0.38454 0.78744-0.74335
   0 -10  -1    2.00    2.50  89-0.53080 0.53164-0.38578-0.28384 0.75460-0.79799
   0  10  -1    1.10    0.90   7-0.32191 0.32272 0.27703 0.39301-0.90533 0.86104
   0  10  -1   -3.80    3.30  66-0.49703 0.49577 0.38718 0.28246 0.77657-0.82124
   0  10   2   15.10    1.40  22-0.70572 0.70659 0.41538 0.25387-0.57395 0.66052
   0  10   2   15.40    2.40  71-0.53168 0.53049 0.23431 0.43551 0.81389-0.72726
   0 -10   2   20.20    3.00  85-0.55178 0.55255-0.23625-0.43330 0.79983-0.71200
   0 -10  -2   18.20    3.00  91-0.52016 0.52103-0.43667-0.23297 0.73400-0.82113
   0  10  -2   13.20    1.70   2-0.17553 0.17636 0.21461 0.45539-0.96080 0.87265
   0  10  -2   10.60    2.40  65-0.48146 0.48043 0.43956 0.22977 0.75827-0.84640
   0  10   3    1.00    1.00  27-0.78298 0.78360 0.43475 0.23494-0.44491 0.57513
   0  10   3   -1.50    3.30  73-0.53945 0.53828 0.18688 0.48299 0.82102-0.69063
   0 -10   3    2.50    3.10  83-0.55547 0.55656-0.18912-0.48063 0.80974-0.67767
   0  10  -3    1.80    1.40  47-0.88944 0.88913 0.39346 0.27606 0.23255-0.36501
   0  10  -3   -0.20    2.10  63-0.46372 0.46264 0.49210 0.17720 0.73675-0.86866
   0  10   4    5.90    1.10  30-0.83440 0.83505 0.44334 0.22641-0.32746 0.50142
   0  10   4    6.40    2.70  74-0.54558 0.54444 0.14196 0.52797 0.82595-0.65179
   0 -10   4    5.10    2.40  82-0.55777 0.55887-0.14421-0.52549 0.81737-0.64150
   0  10  -4    9.10    1.60  45-0.89699 0.89665 0.40443 0.26501 0.17845-0.35467
   0  10  -4    8.90    3.20  61-0.44393 0.44281 0.54388 0.12538 0.71212-0.88781
   0  10   5    4.90    1.10  33-0.86590 0.86638 0.44494 0.22496-0.22858 0.44585
   0  10   5    8.60    2.10  75-0.55028 0.54925 0.09970 0.57040 0.82901-0.61071
   0 -10   5    8.90    2.80  81-0.55888 0.55998-0.10183-0.56784 0.82297-0.60331
   0  10  -5   10.60    1.80  44-0.90135 0.90097 0.41308 0.25628 0.13013-0.35011
   0  10  -5   10.30    3.40  60-0.42221 0.42104 0.59433 0.07489 0.68448-0.90395
   0  10   6    9.30    1.50  36-0.88511 0.88564 0.44260 0.22740-0.14386 0.40488
   0  10   6   11.80    2.70  76-0.55372 0.55270 0.06068 0.60947 0.83049-0.56840
   0 -10   6   13.60    3.00  80-0.55899 0.56009-0.06225-0.60737 0.82684-0.56338
   0  10  -6   15.30    2.10  42-0.90340 0.90299 0.42003 0.24925 0.08625-0.34999
   0  10  -6    9.00    2.90  58-0.39869 0.39747 0.64292 0.02627 0.65399-0.91724
   0  10   7   17.60    2.00  38-0.89601 0.89659 0.43809 0.23201-0.07244 0.37722
   0  10   7   15.60    3.40  77-0.55613 0.55511 0.02490 0.64529 0.83072-0.52484
   0 -10   7   13.50    3.80  79-0.55830 0.55942-0.02569-0.64388 0.82924-0.52199
   0  10  -7   15.50    1.70  41-0.90371 0.90326 0.42569 0.24352 0.04580-0.35329
   0  10  -7   23.60    2.90  56-0.37386 0.37278 0.68865-0.01993 0.62128-0.92771
   0  10   8   21.60    2.30  40-0.90159 0.90223 0.43244 0.23776-0.01126 0.35979
   0  10   8   18.90    3.80  78-0.55769 0.55667-0.00754 0.67778 0.83002-0.48033
   0 -10   8   18.40    3.40  78-0.55703 0.55815 0.00770-0.67723 0.83046-0.47941
   0 -10  -8   16.60    1.70  94 0.18833-0.18648-0.75495 0.08499 0.62816-0.97878
   0  10  -8   15.30    2.60  40-0.90262 0.90241 0.43038 0.23826 0.00750-0.35901
   0  10  -8   21.20    3.90  54-0.34733 0.34618 0.73224-0.06352 0.58583-0.93601
   0  10   9    3.10    1.20  41-0.90365 0.90376 0.42631 0.24414 0.04103 0.35160
   0  10   9    3.00    2.90  79-0.55859 0.55758-0.03664 0.70692 0.82864-0.43516
   0 -10   9    1.50    2.70  77-0.55534 0.55646 0.03785-0.70733 0.83076-0.43592
   0  10  -9    2.30    2.00  39-0.90040 0.90014 0.43416 0.23439-0.02808-0.36717
   0  10  -9   11.10    3.50  53-0.31958 0.31837 0.77282-0.10411 0.54829-0.94223
   0  10  10    3.30    1.90  42-0.90333 0.90347 0.41965 0.25087 0.08882 0.34757
   0  10  10   -0.70    2.90  80-0.55899 0.55799-0.06240 0.73273 0.82682-0.38955
   0 -10  10   -0.10    3.10  76-0.55340 0.55453 0.06474-0.73418 0.83039-0.39176
   0  10 -10    4.50    2.10  38-0.89720 0.89689 0.43724 0.23120-0.06200-0.37701
   0  10 -10    0.00    2.70  51-0.29082 0.28956 0.81018-0.14148 0.50895-0.94665
   0  10  11   13.40    2.30  44-0.90120 0.90138 0.41272 0.25788 0.13227 0.34787
   0  10  11    9.20    4.50  80-0.55903 0.55804-0.08491 0.75528 0.82479-0.34372
   0 -10  11   11.60    4.80  75-0.55137 0.55250 0.08839-0.75778 0.82957-0.34714
   0  10 -11   11.50    2.40  37-0.89314 0.89277 0.43973 0.22862-0.09456-0.38819
   0  10 -11   11.50    4.30  49-0.26126 0.25993 0.84418-0.17548 0.46809-0.94955
   0  10  12   -0.70    1.30  45-0.89766 0.89787 0.40557 0.26511 0.17241 0.35149
   0  10  12    1.40    2.90  81-0.55884 0.55786-0.10424 0.77466 0.82270-0.29783
   0 -10 -12    0.30    1.50   2-0.17209 0.17141 0.21310-0.88351-0.96175 0.43593
   0  10 -12    3.10    1.90  36-0.88827 0.88785 0.44169 0.22656-0.12603-0.40048
   0  10  13    2.00    1.90  46-0.89294 0.89319 0.39820 0.27256 0.20998 0.35767
   0  10  13    7.80    5.10  81-0.55852 0.55754-0.12050 0.79097 0.82069-0.25203
   0  10 -13    8.10    3.60  35-0.88266 0.88219 0.44316 0.22499-0.15659-0.41367
   0  10  14    0.10    3.10  82-0.55814 0.55717-0.13383 0.80433 0.81888-0.20643
   0  10 -14    4.60    3.80  35-0.87633 0.87580 0.44419 0.22387-0.18640-0.42762
   0  11   0   -0.70    0.80  16-0.55948 0.56061 0.36841 0.36800-0.74247 0.74181
   0  11   0   -0.40    2.40  67-0.50211 0.50075 0.36846 0.36820 0.78238-0.78338
   0 -11   0   -1.10    2.40  89-0.53398 0.53488-0.36853-0.36802 0.76095-0.76057
   0  11   1    0.50    0.90  21-0.67358 0.67452 0.40596 0.33014-0.61764 0.66033
   0  11   1    6.90    3.80  68-0.51356 0.51222 0.32251 0.41421 0.79514-0.75237
   0 -11   1   10.60    3.90  87-0.54128 0.54216-0.32374-0.41279 0.77602-0.73189
   0 -11  -1    3.10    2.50  90-0.52514 0.52607-0.41399-0.32259 0.74353-0.78689
   0  11  -1   -0.20    1.20  11-0.42686 0.42796 0.31913 0.41724-0.84614 0.80172
   0  11  -1    5.20    3.50  66-0.48891 0.48752 0.41536 0.32125 0.76710-0.81187
   0  11   2    6.40    1.00  25-0.76365 0.76430 0.43045 0.30613-0.48119 0.56757
   0  11   2    7.40    3.10  70-0.52333 0.52202 0.27793 0.45885 0.80553-0.71899
   0 -11   2    6.80    2.60  86-0.54713 0.54799-0.28002-0.45648 0.78882-0.70095
   0  11  -2    5.30    1.10   6-0.29079 0.29170 0.26410 0.47291-0.91961 0.83142
   0  11  -2    4.60    1.10  46-0.89312 0.89282 0.39845 0.33811 0.20874-0.29757
   0  11  -2    7.00    3.00  64-0.47401 0.47288 0.46244 0.27384 0.74931-0.83749
   0  11   3    2.10    0.90  30-0.82595 0.82663 0.44231 0.29433-0.34952 0.47964
   0  11   3    6.80    2.70  71-0.53154 0.53025 0.23512 0.50173 0.81375-0.68345
   0 -11   3    4.50    2.80  85-0.55164 0.55247-0.23776-0.49872 0.79948-0.66787
   0  11  -3    6.50    1.70   2-0.15964 0.16055 0.20760 0.52938-0.96510 0.83305
   0  11  -3    2.00    1.30  45-0.89911 0.89878 0.40822 0.32827 0.15801-0.29059
   0  11  -3    5.10    3.10  63-0.45721 0.45604 0.50983 0.22640 0.72872-0.86068
   0  11   4    2.50    0.80  33-0.86370 0.86415 0.44499 0.29175-0.23667 0.41004
   0  11   4   -4.50    2.90  72-0.53831 0.53705 0.19439 0.54251 0.82002-0.64596
   0 -11   4   -3.00    3.90  84-0.55493 0.55574-0.19729-0.53917 0.80816-0.63281
   0  11  -4    2.20    1.40  43-0.90237 0.90200 0.41591 0.32050 0.11292-0.28926
   0  11  -4    3.70    3.10  61-0.43863 0.43741 0.55675 0.17945 0.70543-0.88117
   0  11   5    4.80    1.30  36-0.88571 0.88621 0.44244 0.29440-0.14058 0.35771
   0  11   5   13.70    4.50  73-0.54378 0.54255 0.15603 0.58093 0.82459-0.60676
   0 -11   5    3.50    4.00  82-0.55715 0.55836-0.15889-0.57776 0.81507-0.59534
   0  11  -5    5.00    1.30  42-0.90368 0.90328 0.42210 0.31423 0.07203-0.29213
   0  11  -5    8.30    2.50  59-0.41834 0.41707 0.60272 0.13344 0.67950-0.89902
   0  11   6    1.50    1.00  38-0.89721 0.89777 0.43723 0.29971-0.06190 0.32278
   0  11   6    8.40    3.70  74-0.54812 0.54691 0.12025 0.61677 0.82771-0.56611
   0 -11   6   -1.00    4.20  81-0.55846 0.55967-0.12287-0.61374 0.82038-0.55686
   0  11  -6    3.90    1.60  41-0.90352 0.90309 0.42716 0.30909 0.03429-0.29814
   0  11  -6    0.90    2.60  58-0.39643 0.39511 0.64731 0.08881 0.65103-0.91433
   0  11   7    0.40    0.70  40-0.90242 0.90303 0.43085 0.30619 0.00331 0.30131
   0  11   7    1.90    3.80  75-0.55149 0.55037 0.08702 0.65017 0.82963-0.52381
   0 -11   7    6.00    4.40  80-0.55901 0.56023-0.08938-0.64718 0.82433-0.51701
   0  11  -7    2.00    1.20  40-0.90216 0.90202 0.43140 0.30428-0.00168-0.30622
   0  11  -7    1.90    2.70  56-0.37333 0.37218 0.68957 0.04603 0.62057-0.92702
   0  11   8    3.10    1.40  42-0.90378 0.90383 0.42417 0.31317 0.05717 0.29158
   0  11   8   10.40    3.20  76-0.55402 0.55290 0.05680 0.68043 0.83056-0.48095
   0 -11   8    5.90    4.40  80-0.55895 0.56018-0.05857-0.67795 0.82713-0.47601
   0 -11  -8    2.70    1.00  93 0.21390-0.21195-0.74945 0.01247 0.62656-0.97720
   0  11  -8    0.80    1.50  39-0.89982 0.89964 0.43484 0.30075-0.03510-0.31655
   0  11  -8    1.80    4.10  54-0.34858 0.34737 0.73029 0.00531 0.58751-0.93771
   0  11   9    0.00    0.90  43-0.90272 0.90280 0.41708 0.32034 0.10559 0.28692
   0  11   9    7.10    3.20  77-0.55586 0.55475 0.02947 0.70780 0.83075-0.43734
   0  11  -9    1.80    1.50  38-0.89663 0.89639 0.43766 0.29782-0.06710-0.32830
   0  11  -9   -0.20    2.80  53-0.32262 0.32135 0.76859-0.03301 0.55243-0.94638
   0  11  10   -1.80    1.50  44-0.89992 0.90004 0.40984 0.32765 0.14891 0.28735
   0  11  10   -1.20    3.00  78-0.55715 0.55605 0.00505 0.73227 0.83040-0.39319
   0  11 -10    2.20    1.90  37-0.89266 0.89236 0.43996 0.29542-0.09796-0.34119
   0  11 -10   -0.40    3.10  51-0.29562 0.29428 0.80426-0.06868 0.51553-0.95325
   0  11  11   -4.20    4.60  78-0.55801 0.55691-0.01648 0.75384 0.82967-0.34867
   0  11 -11    3.60    2.20  36-0.88795 0.88761 0.44179 0.29350-0.12792-0.35498
   0  11 -11    7.30    5.10  49-0.26772 0.26633 0.83711-0.10154 0.47705-0.95852
   0  11  12   -5.70    3.30  79-0.55855 0.55746-0.03516 0.77257 0.82872-0.30393
   0  11 -12   -4.80    2.80  35-0.88255 0.88215 0.44318 0.29201-0.15714-0.36951
   0  11 -12    4.80    4.30  48-0.23909 0.23763 0.86701-0.13144 0.43719-0.96242
   0  12   0    8.50    1.40  20-0.65855 0.65956 0.40136 0.40159-0.63657 0.63538
   0  12   0    5.40    1.10  46-0.89544 0.89519 0.40192 0.40178 0.19145-0.19288
   0  12   0   12.70    4.20  66-0.49285 0.49136 0.40195 0.40168 0.77171-0.77280
   0  12   1    0.40    0.80  25-0.75913 0.75979 0.42938 0.37408-0.48923 0.53177
   0  12   1    1.60    3.00  67-0.50423 0.50276 0.36039 0.44330 0.78478-0.74210
   0  12  -1   -2.10    1.10  15-0.54041 0.54162 0.36165 0.44167-0.75972 0.71524
   0  12  -1   -0.50    0.90  44-0.90038 0.90010 0.41082 0.39279 0.14333-0.18851
   0  12  -1   -3.30    3.20  65-0.48004 0.47886 0.44403 0.35922 0.75657-0.80103
   0  12   2    1.60    0.70  30-0.83173 0.83243 0.44304 0.36049-0.33457 0.42085
   0  12   2   11.70    4.50  69-0.51414 0.51270 0.32002 0.48373 0.79577-0.70933
   0  12  -2    1.10    1.30  10-0.41134 0.41251 0.31306 0.49022-0.85604 0.76780
   0  12  -2    1.40    1.10  43-0.90287 0.90255 0.41763 0.38591 0.10203-0.19098
   0  12  -2    3.20    2.90  63-0.46556 0.46434 0.48693 0.31628 0.73902-0.82726
   0  12   3   -0.50    0.60  34-0.87381 0.87422 0.44446 0.35913-0.19727 0.32674
   0  12   3    2.10    3.40  70-0.52267 0.52126 0.28116 0.52265 0.80484-0.67463
   0  12  -3    4.20    1.50   6-0.28509 0.28608 0.26171 0.54228-0.92208 0.78999
   0  12  -3    2.10    1.30  42-0.90375 0.90340 0.42307 0.38040 0.06520-0.19790
   0  12  -3    5.60    3.10  62-0.44950 0.44823 0.52993 0.27325 0.71911-0.85113
   0  12   4   -0.90    0.60  38-0.89472 0.89519 0.43889 0.36480-0.08282 0.25604
   0  12   4    1.90    3.00  71-0.52991 0.52853 0.24408 0.55979 0.81217-0.63819
   0  12  -4    0.90    1.20   2-0.16649 0.16749 0.21063 0.59333-0.96328 0.78734
   0  12  -4    2.00    1.30  41-0.90346 0.90307 0.42753 0.37586 0.03137-0.20782
   0  12  -4    4.40    4.50  60-0.43187 0.43055 0.57263 0.23050 0.69684-0.87264
   0  12   5   -1.20    0.70  40-0.90243 0.90295 0.43083 0.37295 0.00347 0.21351
   0  12   5    8.60    3.80  72-0.53599 0.53463 0.20901 0.59492 0.81794-0.60020
   0  12  -5    1.00    1.30  40-0.90218 0.90218 0.43135 0.37146-0.00123-0.21931
   0  12  -5    2.70    3.10  59-0.41270 0.41134 0.61466 0.18844 0.67221-0.89179
   0  12   6    1.10    3.30  73-0.54102 0.53969 0.17615 0.62784 0.82236-0.56085
   0  12  -6   -0.90    1.30  39-0.90014 0.90008 0.43448 0.36824-0.03136-0.23293
   0  12  -6    3.70    4.00  57-0.39206 0.39065 0.65565 0.14741 0.64530-0.90866
   0  12   7    3.90    3.20  74-0.54512 0.54381 0.14563 0.65842 0.82561-0.52034
   0  12  -7   -0.60    1.60  38-0.89738 0.89726 0.43711 0.36551-0.06042-0.24763
   0  12  -7   -0.80    3.30  56-0.37037 0.36916 0.69468 0.10780 0.61664-0.92309
   0  12   8   -1.30    4.90  75-0.54843 0.54721 0.11739 0.68683 0.82791-0.47837
   0  12  -8    1.90    2.10  37-0.89395 0.89378 0.43932 0.36321-0.08867-0.26313
   0  12  -8    7.20    4.40  54-0.34708 0.34580 0.73262 0.06985 0.58549-0.93570
   0  12   9   -2.50    3.30  75-0.55104 0.54982 0.09184 0.71242 0.82941-0.43607
   0  12  -9   -0.10    2.60  37-0.88987 0.88966 0.44113 0.36130-0.11631-0.27924
   0  12  -9    3.10    3.50  53-0.32261 0.32128 0.76861 0.03386 0.55241-0.94638
   0  12  10    0.10    3.60  76-0.55307 0.55186 0.06886 0.73545 0.83028-0.39315
   0  12 -10    2.20    2.30  36-0.88518 0.88491 0.44258 0.35975-0.14347-0.29584
   0  12 -10    2.60    3.40  51-0.29709 0.29569 0.80242 0.00004 0.51756-0.95528
   0  13   0    2.50    3.30  65-0.48288 0.48165 0.43508 0.43515 0.75996-0.76069
   0  13   1    4.50    2.90  66-0.49408 0.49249 0.39766 0.47301 0.77315-0.73056
   0  13  -1    7.70    3.70  64-0.47021 0.46894 0.47364 0.39655 0.74469-0.78921
   0  13   2   -2.90    3.30  67-0.50409 0.50253 0.36093 0.50979 0.78462-0.69827
   0  13  -2    2.00    4.30  62-0.45614 0.45482 0.51268 0.35748 0.72739-0.81569
   0  13   3    8.70    4.80  68-0.51285 0.51132 0.32551 0.54527 0.79437-0.66425
   0  13  -3    2.80    3.20  61-0.44066 0.43930 0.55186 0.31826 0.70800-0.84008
   0  13   4   -2.40    5.10  69-0.52046 0.51896 0.29163 0.57921 0.80254-0.62865
   0  13  -4   -0.30    3.80  60-0.42378 0.42237 0.59088 0.27920 0.68650-0.86235
   0  13   5   -0.20    4.90  70-0.52700 0.52552 0.25950 0.61140 0.80928-0.59162
   0  13  -5    0.30    5.10  58-0.40551 0.40405 0.62941 0.24064 0.66288-0.88252
   0  13   6    5.10    3.80  71-0.53257 0.53111 0.22928 0.64168 0.81474-0.55332
   0  13  -6   -1.80    3.50  57-0.38589 0.38439 0.66714 0.20286 0.63719-0.90061
  -1   0   3   19.60    1.20  29-0.82211 0.75138 0.44178-0.44153-0.35912 0.49040
   1   0  -3   20.00    1.20  25-0.75681 0.82754 0.42883-0.42908-0.49330 0.36203
  -1   0   4   37.00    2.00  33-0.86095 0.79035 0.44501-0.44460-0.24643 0.42153
   1   0  -4   36.70    1.80  27-0.79372 0.86442 0.43693-0.43724-0.42321 0.24820
  -1   0   5  376.70   12.50  35-0.88111 0.81055 0.44347-0.44296-0.16429 0.38313
   1   0  -5  364.60   14.00  29-0.81176 0.88242 0.44018-0.44057-0.38378 0.16503
  -1   0  -5  369.70   13.70  45-0.89790 0.82681 0.40599-0.40640 0.17013-0.38886
  -1   0   6   83.40    3.70  37-0.89239 0.82189 0.44009-0.43948-0.09983 0.36243
   1   0  -6   81.90    3.90  29-0.82079 0.89142 0.44159-0.44203-0.36236 0.09986
  -1   0  -6   81.60    4.30  43-0.90283 0.83171 0.41749-0.41798 0.10297-0.36545
  -1   0   7  104.00    5.10  39-0.89880 0.82836 0.43589-0.43518-0.04641 0.35276
   1   0  -7  113.30    5.10  30-0.82491 0.89550 0.44217-0.44268-0.35216 0.04593
  -1   0  -7  111.30    4.10  41-0.90373 0.83258 0.42542-0.42599 0.04781-0.35405
  -1   0   8  353.50   12.00  40-0.90223 0.83184 0.43125-0.43045-0.00026 0.35037
   1   0  -8  344.70   14.40  30-0.82601 0.89657 0.44232-0.44289-0.34937-0.00060
  -1   0  -8  333.90   16.70  40-0.90228 0.83103 0.43116-0.43191 0.00055-0.35048
  -1   0   9    8.90    1.70  41-0.90364 0.83304 0.42637-0.42569 0.04056 0.35332
   1   0  -9   10.10    2.60  30-0.82509 0.89562 0.44219-0.44284-0.35170-0.04201
  -1   0  -9   13.20    2.10  39-0.89927 0.82798 0.43543-0.43628-0.04138-0.35230
  -1   0  10   37.80    3.10  42-0.90358 0.83302 0.42123-0.42048 0.07808 0.35955
   1   0 -10   39.20    3.10  29-0.82269 0.89318 0.44186-0.44257-0.35769-0.07976
  -1   0 -10   41.40    3.80  38-0.89514 0.82379 0.43864-0.43959-0.07949-0.35795
  -1   0  11    0.30    2.00  43-0.90237 0.83184 0.41591-0.41508 0.11293 0.36846
   1   0 -11    5.10    1.80  29-0.81912 0.88958 0.44134-0.44212-0.36641-0.11479
  -1   0 -11    0.00    2.40  37-0.89012 0.81872 0.44104-0.44208-0.11477-0.36642
  -1   0  12   22.10    3.00  44-0.90018 0.82969 0.41040-0.40949 0.14575 0.37939
   1   0 -12   18.50    3.20  29-0.81460 0.88502 0.44064-0.44148-0.37718-0.14775
  -1   0 -12   21.90    3.50  36-0.88434 0.81289 0.44279-0.44393-0.14792-0.37702
  -1   0  13    3.50    2.20  45-0.89716 0.82669 0.40470-0.40372 0.17699 0.39191
   1   0 -13    1.50    3.00  28-0.80923 0.87962 0.43976-0.44067-0.38956-0.17911
  -1   0 -13    3.50    2.10  35-0.87789 0.80638 0.44399-0.44523-0.17943-0.38926
  -1   0  14  151.60    8.20  46-0.89337 0.82294 0.39881-0.39775 0.20699 0.40567
   1   0 -14  137.60    9.80  28-0.80310 0.87346 0.43869-0.43966-0.40321-0.20921
  -1   0 -14  156.70   11.50  34-0.87080 0.79924 0.44471-0.44605-0.20963-0.40281
  -1   0  15   14.10    3.00  47-0.88887 0.81848 0.39272-0.39157 0.23598 0.42044
   1   0 -15   13.60    3.50  27-0.79627 0.86659 0.43742-0.43846-0.41787-0.23828
  -1   0 -15    4.20    2.10  33-0.86311 0.79150 0.44500-0.44643-0.23878-0.41741
   1   0 -16    4.00    2.00  27-0.78876 0.85905 0.43594-0.43704-0.43337-0.26652
  -1   0 -16    9.70    3.30  32-0.85487 0.78348 0.44490-0.44589-0.26695-0.43283
   1   0 -17    4.20    3.30  26-0.78060 0.85085 0.43424-0.43541-0.44956-0.29407
  -1   0 -17    3.60    2.50  31-0.84601 0.77459 0.44442-0.44547-0.29456-0.44896
   1   0 -18    1.40    2.50  26-0.77178 0.84200 0.43231-0.43354-0.46632-0.32105
  -1   0 -18    3.60    4.00  30-0.83656 0.76510 0.44358-0.44470-0.32158-0.46568
   1   0  19   11.60    3.60  48-0.24064 0.31265 0.86548-0.86525 0.43936 0.39192
   1   0 -19    9.90    3.30  25-0.76233 0.83251 0.43014-0.43143-0.48357-0.34754
  -1   0 -19    6.90    3.50  30-0.82651 0.75502 0.44238-0.44357-0.34810-0.48289
   1   0  20    2.10    2.70  49-0.25643 0.32850 0.84934-0.84910 0.46137 0.41366
   1   0 -20   -2.60    3.50  25-0.75222 0.82237 0.42771-0.42907-0.50122-0.37363
  -1   0 -20    0.90    3.60  29-0.81585 0.74433 0.44084-0.44209-0.37422-0.50052
   1   1   2  779.20   30.40  87-0.54249 0.61322-0.31546 0.38255 0.77859-0.69110
   1   1   2  780.00   29.00  97 0.07346-0.00282-0.77307 0.84010 0.63006-0.54242
  -1  -1   2  787.90   33.40  32-0.85802 0.78720 0.44498-0.51174-0.25652 0.34415
  -1  -1   2  780.60   30.50  50-0.28220 0.21155 0.82054-0.88747 0.49707-0.40944
   1  -1  -2  811.50   31.10  14-0.51343 0.58411 0.35187-0.41901-0.78267 0.69516
   1  -1  -2  776.10   31.10  94 0.18268-0.11151-0.75609 0.68923 0.62845-0.71591
  -1   1  -2  783.50   29.70  60-0.42844 0.35736 0.58047-0.51370 0.69246-0.78000
  -1  -1  -2  804.40   35.50 103-0.13968 0.06908-0.77898 0.71184 0.61129-0.69894
   1   1  -2  779.20   32.70  28-0.79977 0.87059 0.43808-0.37132-0.41043 0.32280
  -1   1   2  818.60   32.60  18-0.61055 0.53983 0.38590-0.31877-0.69160 0.77908
  -1   1   2  798.30   30.00 102-0.09706 0.02588-0.78068 0.84760 0.61735-0.53001
   1  -1   2  781.70   29.20  67-0.50328 0.57435 0.36400-0.43072 0.78371-0.69613
   1   1   3  756.10   28.90 105-0.19415 0.26464-0.77468 0.84183 0.60181-0.47042
  -1  -1   3  758.60   27.60  36-0.88410 0.81342 0.44284-0.50947-0.14921 0.28070
   1  -1  -3  771.50   27.90  19-0.64517 0.71587 0.39715-0.46435-0.65271 0.52144
  -1   1  -3  754.50   27.30  49-0.26226 0.19117 0.84310-0.77631 0.46948-0.60066
  -1  -1  -3  747.20   29.70  45-0.89723 0.82624 0.40484-0.47207 0.17628-0.30738
   1   1  -3  723.80   29.00  30-0.83480 0.90558 0.44339-0.37669-0.32638 0.19500
  -1   1   3  787.30   27.20  24-0.74325 0.67254 0.42547-0.35828-0.51629 0.64755
   1  -1   3  767.10   33.70  57-0.39324 0.46436 0.65341-0.72014 0.64685-0.51553
   1   1   4   41.90    2.00 111-0.38342 0.45382-0.73981 0.80704 0.55287-0.37781
  -1  -1   4   48.10    2.80  38-0.89511 0.82448 0.43866-0.50519-0.07973 0.25498
   1  -1  -4   46.50    2.50  23-0.71316 0.78385 0.41746-0.48472-0.56314 0.38810
  -1  -1  -4   49.60    2.60  43-0.90327 0.83224 0.41937-0.48668 0.09070-0.26555
   1   1  -4   48.80    3.60  31-0.84817 0.91892 0.44456-0.37793-0.28805 0.11294
  -1   1   4   44.10    2.70  29-0.81222 0.74158 0.44026-0.37300-0.38270 0.55762
   1  -1   4   43.50    1.80  52-0.31372 0.38487 0.78080-0.84757 0.54031-0.36537
  -1  -1   5  119.80    4.90  39-0.90044 0.82987 0.43410-0.50054-0.02755 0.24654
   1  -1  -5  117.50    4.60  25-0.75008 0.82069 0.42718-0.49451-0.50487 0.28622
  -1  -1  -5  120.70    4.70  41-0.90344 0.83237 0.42762-0.49500 0.03064-0.24925
   1   1  -5  121.00    5.20  32-0.85348 0.92420 0.44484-0.37828-0.27145 0.05260
  -1   1   5  116.20    4.60  32-0.85061 0.77999 0.44471-0.37738-0.28054 0.49920
   1  -1   5  120.10    4.50  49-0.26544 0.33666 0.83962-0.90639 0.47390-0.25520
  -1  -1   6  634.60   25.10  40-0.90295 0.83243 0.42947-0.49581 0.01529 0.24745
   1  -1  -6  628.50   22.50  26-0.77103 0.84161 0.43214-0.49954-0.46773 0.20534
  -1   1  -6  615.80   26.40  46-0.89502 0.82388 0.40128-0.33479 0.19470-0.45731
  -1  -1  -6  609.70   27.70  39-0.90126 0.83010 0.43298-0.50048-0.01640-0.24588
   1   1  -6  595.30   23.00  32-0.85495 0.92563 0.44490-0.37840-0.26669 0.00409
  -1   1   6  633.40   23.30  34-0.87327 0.80279 0.44451-0.37697-0.19953 0.46198
   1  -1   6  625.20   20.40  48-0.23738 0.30866 0.86867-0.93543 0.43482-0.17236
  -1  -1   7   45.30    3.20  41-0.90376 0.83311 0.42482-0.49127 0.05236 0.25411
   1  -1  -7   46.20    2.90  27-0.78300 0.85354 0.43475-0.50221-0.44486 0.13873
  -1   1  -7   51.00    2.90  44-0.90134 0.83016 0.41306-0.34665 0.13029-0.43666
  -1  -1  -7   46.80    2.70  38-0.89781 0.82660 0.43676-0.50436-0.05633-0.24970
   1   1  -7   49.20    2.70  32-0.85423 0.92488 0.44487-0.37844-0.26904-0.03729
  -1   1   7   53.30    3.40  36-0.88707 0.81664 0.44206-0.37442-0.13301 0.43921
  -1  -1   8   46.40    3.40  42-0.90341 0.83279 0.42007-0.48645 0.08599 0.26424
   1  -1  -8   44.80    2.80  27-0.78952 0.86003 0.43609-0.50362-0.43184 0.08196
  -1   1  -8   45.20    2.80  42-0.90364 0.83243 0.42167-0.35533 0.07509-0.42521
  -1  -1  -8   43.10    2.70  37-0.89353 0.82227 0.43953-0.50723-0.09172-0.25806
   1   1  -8   44.70    2.90  32-0.85206 0.92267 0.44478-0.37841-0.27599-0.07408
  -1   1   8   43.90    2.70  38-0.89553 0.82516 0.43840-0.37065-0.07633 0.42629
  -1  -1   9  117.90    6.20  43-0.90214 0.83156 0.41523-0.48153 0.11716 0.27683
   1  -1  -9  113.30    6.10  27-0.79247 0.86294 0.43668-0.50427-0.42580 0.03218
  -1   1  -9  125.10    5.30  41-0.90333 0.83208 0.42814-0.36188 0.02646-0.42033
  -1  -1  -9  121.00    5.80  36-0.88860 0.81728 0.44158-0.50937-0.12411-0.26943
   1   1  -9  108.60    6.20  32-0.84881 0.91939 0.44460-0.37830-0.28608-0.10773
  -1   1   9  120.50    5.40  39-0.90051 0.83019 0.43401-0.36618-0.02665 0.42035
  -1  -1  10  123.60    6.00  44-0.90011 0.82957 0.41026-0.47648 0.14657 0.29118
   1  -1 -10  115.80    5.40  27-0.79292 0.86336 0.43677-0.50443-0.42486-0.01249
  -1   1 -10  112.30    6.30  39-0.90119 0.82986 0.43308-0.36708-0.01737-0.42021
  -1  -1 -10  123.30    6.30  35-0.88309 0.81172 0.44307-0.51096-0.15440-0.28289
   1   1 -10  121.50    6.40  31-0.84471 0.91526 0.44432-0.37808-0.29840-0.13915
  -1   1  10  123.20    6.30  40-0.90305 0.83279 0.42916-0.36122 0.01795 0.41951
  -1  -1  11   74.60    4.40  45-0.89741 0.82690 0.40514-0.47128 0.17470 0.30681
   1  -1 -11   74.40    4.80  27-0.79152 0.86193 0.43650-0.50422-0.42775-0.05334
  -1   1 -11   73.20    4.40  38-0.89768 0.82631 0.43687-0.37097-0.05754-0.42379
  -1  -1 -11   73.30    4.50  35-0.87705 0.80563 0.44410-0.51209-0.18317-0.29787
   1   1 -11   78.30    4.20  31-0.83987 0.91038 0.44390-0.37773-0.31237-0.16892
  -1   1  11   75.50    5.10  42-0.90378 0.83322 0.42401-0.35620 0.05835 0.42291
  -1  -1  12  125.50    8.10  46-0.89408 0.82360 0.39985-0.46592 0.20184 0.32342
   1  -1 -12  122.40    7.30  27-0.78866 0.85904 0.43592-0.50371-0.43357-0.09127
  -1   1 -12  119.60    8.50  37-0.89309 0.82166 0.43976-0.37396-0.09492-0.43016
  -1  -1 -12  128.70    7.90  34-0.87050 0.79903 0.44473-0.51281-0.21082-0.31397
   1   1 -12  129.20    7.30  30-0.83435 0.90483 0.44334-0.37723-0.32758-0.19745
  -1   1  12  124.30    7.20  43-0.90309 0.83257 0.41853-0.35064 0.09623 0.42880
  -1  -1  13    2.80    2.90  47-0.89015 0.81971 0.39438-0.46037 0.22824 0.34078
   1  -1 -13    2.50    2.10  27-0.78461 0.85495 0.43509-0.50294-0.44167-0.12690
  -1   1 -13    4.90    1.90  36-0.88757 0.81609 0.44191-0.37621-0.13012-0.43871
  -1  -1 -13    1.90    2.00  33-0.86344 0.79191 0.44500-0.51318-0.23759-0.33095
   1   1 -13   -1.00    1.70  30-0.82821 0.89865 0.44260-0.37656-0.34376-0.22501
  -1   1  13   -0.10    2.10  44-0.90123 0.83075 0.41280-0.34484 0.13182 0.43697
  -1  -1  14   15.00    2.70  47-0.88564 0.81524 0.38872-0.45463 0.25403 0.35875
   1  -1 -14   19.00    3.30  26-0.77954 0.84984 0.43402-0.50193-0.45161-0.16071
  -1   1 -14   15.90    2.40  35-0.88125 0.80971 0.44344-0.37783-0.16358-0.44901
  -1  -1 -14   12.30    2.70  32-0.85592 0.78455 0.44493-0.51274-0.26352-0.34868
   1   1 -14   16.50    2.60  29-0.82147 0.89187 0.44169-0.37571-0.36071-0.25181
  -1   1  14   12.90    2.60  45-0.89837 0.82792 0.40684-0.33879 0.16559 0.44695
   1  -1  14   16.10    2.40  48-0.23859 0.31035 0.86750-0.93418 0.43650 0.17601
   1  -1 -15   -1.30    1.90  26-0.77356 0.84383 0.43271-0.50069-0.46301-0.19304
  -1   1 -15    2.90    2.10  34-0.87419 0.80260 0.44443-0.37892-0.19563-0.46071
  -1  -1 -15   -0.10    3.30  31-0.84783 0.77643 0.44454-0.51241-0.28908-0.36686
   1   1 -15    1.30    2.50  29-0.81413 0.88451 0.44057-0.37466-0.37826-0.27799
  -1   1  15   -1.00    2.10  46-0.89461 0.82419 0.40064-0.33252 0.19790 0.45840
   1  -1  15    0.30    1.70  48-0.24810 0.31993 0.85799-0.92467 0.44978 0.20648
   1  -1 -16    5.30    3.10  26-0.76674 0.83698 0.43116-0.49921-0.47561-0.22418
  -1   1 -16    4.80    2.50  33-0.86644 0.79480 0.44493-0.37952-0.22653-0.47356
  -1  -1 -16    9.40    2.90  31-0.83922 0.76778 0.44384-0.51178-0.31420-0.38548
   1   1 -16    3.40    2.50  28-0.80622 0.87656 0.43925-0.37340-0.39632-0.30367
  -1   1  16   -0.60    3.50  47-0.89003 0.81965 0.39422-0.32602 0.22901 0.47105
   1  -1  16    4.20    1.70  49-0.25839 0.33028 0.84725-0.91392 0.46411 0.23591
  -1  -1  17    5.50    3.10  48-0.23687 0.16715 0.86917-0.93597 0.43410 0.30988
   1  -1 -17    2.80    2.50  25-0.75915 0.82935 0.42938-0.49750-0.48921-0.25432
  -1   1 -17    5.30    3.90  32-0.85806 0.78669 0.44498-0.37909-0.25637-0.48725
  -1  -1 -17    1.80    2.50  30-0.83006 0.75859 0.44284-0.51084-0.33896-0.40446
   1   1 -17    1.00    3.40  28-0.79773 0.86803 0.43770-0.37191-0.41479-0.32894
   1  -1  17    5.30    2.70  50-0.26933 0.34128 0.83532-0.90198 0.47928 0.26450
  -1  -1  18    7.30    2.60  48-0.24862 0.17895 0.85746-0.92425 0.45050 0.33724
   1  -1 -18   16.50    3.60  25-0.75080 0.82097 0.42736-0.49554-0.50364-0.28363
  -1   1 -18   10.50    4.20  32-0.84900 0.77760 0.44462-0.37879-0.28550-0.50186
  -1  -1 -18    8.40    3.30  29-0.82035 0.74884 0.44152-0.50959-0.36343-0.42373
   1   1 -18   15.60    3.10  27-0.78864 0.85892 0.43592-0.37020-0.43361-0.35386
   1  -1  18   11.30    2.70  50-0.28080 0.35282 0.82218-0.88884 0.49515 0.29239
  -1  -1  19   -4.20    2.80  49-0.26074 0.19113 0.84474-0.91152 0.46736 0.36413
   1  -1 -19    2.90    3.00  24-0.74139 0.81187 0.42500-0.49323-0.51935-0.31240
  -1   1 -19    1.80    3.40  31-0.83930 0.76787 0.44385-0.37809-0.31396-0.51714
  -1  -1 -19    3.30    4.10  28-0.81007 0.73853 0.43990-0.50804-0.38765-0.44325
   1   1 -19   -0.50    2.80  26-0.77896 0.84920 0.43389-0.36824-0.45272-0.37849
   1  -1  19    3.70    2.50  51-0.29274 0.36482 0.80782-0.87447 0.51159 0.31971
  -1  -1  20    3.80    2.70  50-0.27319 0.20365 0.83097-0.89774 0.48463 0.39062
   1  -1 -20   10.10    4.80  24-0.73158 0.80204 0.42245-0.49075-0.53510-0.34043
  -1   1 -20    1.30    3.00  30-0.82895 0.75748 0.44270-0.37700-0.34184-0.53300
  -1  -1 -20    1.10    3.50  28-0.79920 0.72762 0.43798-0.50617-0.41166-0.46298
   1   1 -20    4.40    3.50  26-0.76868 0.83888 0.43161-0.36602-0.47207-0.40288
   1  -1  20   -2.00    3.50  52-0.30509 0.37722 0.79221-0.85885 0.52852 0.34654
   1   2   0 2277.50  114.60  68-0.50598 0.57662 0.35356-0.21949 0.78675-0.78698
  -1  -2   0 2334.60   82.90  72-0.53759 0.46695 0.19898-0.33305 0.81939-0.81917
   1  -2   0 2297.80   83.50  89-0.53398 0.60500-0.36853 0.23470 0.76095-0.76085
  -1   2   0 2296.00   86.10  84-0.55418 0.48315-0.20769 0.34152 0.80607-0.80618
   1   2   1 1547.50   57.00  75-0.54897 0.61962 0.11243 0.02171 0.82825-0.78460
  -1  -2   1 1533.70   64.40  43-0.90293 0.83209 0.41786-0.55175 0.10059-0.05653
  -1  -2   1 1567.60   54.80  66-0.48862 0.41800 0.41633-0.55035 0.76676-0.72277
  -1   2  -1 1550.90   62.00  76-0.55283 0.48175 0.07183 0.06199 0.83019-0.87412
  -1  -2  -1 1556.80   73.50  32-0.85847 0.78749 0.44499-0.57890-0.25499 0.21151
  -1  -2  -1 1609.70   57.20  80-0.55902 0.48837-0.06724-0.06689 0.82642-0.87007
   1   2  -1 1551.30   68.50  31-0.84598 0.91689 0.44441-0.31064-0.29464 0.25064
   1   2  -1 1553.10   60.80  61-0.43893 0.50958 0.55603-0.42209 0.70581-0.74978
  -1   2   1 1634.40   61.10   5-0.26808 0.19733 0.25454-0.12042-0.92916 0.97291
  -1   2   1 1551.40   77.90  90-0.52269 0.45165-0.42537 0.55923 0.73882-0.69518
   1  -2   1 1567.90   59.90  81-0.55852 0.62960-0.12030-0.01352 0.82072-0.77680
   1   2   2  691.10   37.50  82-0.55837 0.62903-0.12612 0.26030 0.81995-0.73250
  -1  -2   2  708.30   30.90  42-0.90340 0.83260 0.42005-0.55387 0.08612 0.00169
  -1  -2   2  695.80   27.90  60-0.43258 0.36197 0.57099-0.70490 0.69774-0.60999
   1  -2  -2  707.90   28.00   8-0.34569 0.41645 0.28678-0.42093-0.89345 0.80584
  -1   2  -2  694.80   24.80  67-0.50415 0.43296 0.36068-0.22699 0.78469-0.87237
  -1  -2  -2  687.70   28.20  36-0.88702 0.81605 0.44208-0.57613-0.13329 0.04617
  -1  -2  -2  706.50   31.00  88-0.53976 0.46911-0.33384 0.19979 0.77280-0.86025
   1   2  -2  674.00   27.60  34-0.87297 0.94372 0.44454-0.31087-0.20076 0.11288
   1   2  -2  699.40   27.60  55-0.36429 0.43487 0.70496-0.57115 0.60854-0.69618
  -1   2   2  735.30   25.30  14-0.51517 0.44459 0.35251-0.21843-0.78124 0.86869
   1  -2   2  684.30   24.70  74-0.54624 0.61743 0.13654-0.27023 0.82643-0.73876
   1   2   3  186.90    7.60  47-0.88949 0.96047 0.39352-0.25932 0.23227-0.10129
   1   2   3  187.00    6.90  87-0.54121 0.61183-0.32425 0.45833 0.77586-0.64467
  -1  -2   3  200.00    7.60  43-0.90320 0.83244 0.41903-0.55277 0.09292 0.03865
  -1  -2   3  194.20    8.20  57-0.38256 0.31200 0.67322-0.80709 0.63279-0.50126
   1  -2  -3  196.90    6.90  14-0.50987 0.58041 0.35057-0.48469-0.78558 0.65437
   1  -2  -3  197.70    9.20 100-0.03547 0.10670-0.78057 0.64673 0.62406-0.75522
  -1   2  -3  202.80    7.80  60-0.42089 0.34967 0.59722-0.46355 0.68278-0.81416
  -1  -2  -3  201.60    7.70  36-0.88864 0.81762 0.44157-0.57572-0.12387-0.00701
  -1  -2  -3  196.60    7.10  99 0.02241-0.09291-0.77774 0.64375 0.62818-0.75958
   1   2  -3  192.20    8.30  35-0.87899 0.94969 0.44382-0.31025-0.17433 0.04269
   1   2  -3  202.20    7.30  51-0.29310 0.36363 0.80738-0.67358 0.51208-0.64348
  -1   2   3  207.40    7.60  21-0.67032 0.59970 0.40497-0.27087-0.62183 0.75299
   1  -2   3  199.00    8.20  68-0.50594 0.57715 0.35374-0.48737 0.78670-0.65526
   1   2   4    4.70    1.00  46-0.89290 0.96391 0.39814-0.26386 0.21029-0.03556
   1   2   4    3.40    0.80  92 0.24107-0.17078-0.74300 0.87706 0.62437-0.44899
  -1  -2   4    0.80    1.40  43-0.90267 0.83194 0.41693-0.55059 0.10655 0.06877
  -1  -2   4    3.90    1.30  54-0.34274 0.27228 0.73927-0.87306 0.57966-0.40451
   1  -2  -4    1.90    1.20  18-0.60825 0.67886 0.38514-0.51931-0.69404 0.51910
  -1   2  -4    4.90    1.20  53-0.32904 0.25782 0.75951-0.62586 0.56114-0.73609
  -1  -2  -4    6.50    1.20  36-0.88723 0.81616 0.44201-0.57626-0.13209-0.04253
  -1  -2  -4    3.40    0.70 110-0.35402 0.28374-0.74739 0.61319 0.56221-0.73722
   1   2  -4    4.00    1.20  35-0.88001 0.95066 0.44366-0.31019-0.16956-0.00583
  -1   2   4    3.40    1.10  25-0.76176 0.69117 0.43000-0.29579-0.48458 0.65939
   1  -2   4    6.20    1.50  63-0.45697 0.52823 0.51048-0.64412 0.72841-0.55326
   1   2   5   84.70    3.50  46-0.89331 0.96436 0.39873-0.26437 0.20738 0.01111
   1   2   5   85.40    4.60  99 0.02817 0.04217-0.77732 0.91130 0.62848-0.40958
  -1  -2   5   94.30    4.40  43-0.90179 0.83109 0.41423-0.54782 0.12324 0.09584
  -1  -2   5   88.30    3.70  52-0.31277 0.24237 0.78207-0.91585 0.53902-0.32011
   1  -2  -5   91.90    3.90  20-0.66750 0.73810 0.40412-0.53835-0.62540 0.40668
  -1   2  -5   85.50    3.80  48-0.24428 0.17300 0.86185-0.72821 0.44445-0.66316
  -1  -2  -5   86.60    3.70  36-0.88464 0.81352 0.44271-0.57706-0.14633-0.07205
   1   2  -5   87.20    3.50  35-0.87895 0.94954 0.44383-0.31046-0.17455-0.04459
  -1   2   5   81.00    4.10  29-0.81653 0.74597 0.44095-0.30667-0.37262 0.59117
  -1   2   5   84.40    3.30 101-0.05375-0.01762-0.78091 0.91474 0.62232-0.40367
   1  -2   5   82.20    3.10  59-0.41230 0.48360 0.61550-0.74909 0.67169-0.45275
   1   2   6   33.40    1.80  46-0.89245 0.96353 0.39751-0.26308 0.21333 0.04892
   1   2   6   33.00    2.00 103-0.14239 0.21249-0.77883 0.91301 0.61086-0.34822
  -1  -2   6   32.30    2.30  44-0.90052 0.82985 0.41113-0.54464 0.14155 0.12129
  -1  -2   6   36.10    2.20  51-0.29109 0.22075 0.80985-0.94363 0.50932-0.24665
  -1  -2  -6   35.80    2.10  35-0.88130 0.81012 0.44343-0.57787-0.16333-0.09880
   1   2  -6   34.20    2.60  35-0.87670 0.94724 0.44415-0.31087-0.18477-0.07812
  -1   2   6   35.60    4.70  32-0.85034 0.77981 0.44469-0.31035-0.28138 0.54367
   1  -2   6   37.80    2.00  56-0.37690 0.44824 0.68332-0.81696 0.62531-0.36284
   1   2   7   89.80    4.60  46-0.89081 0.96193 0.39526-0.26075 0.22410 0.08191
   1   2   7   88.20    3.50 107-0.26430 0.33429-0.76548 0.89977 0.58667-0.28045
  -1  -2   7   87.90    4.20  45-0.89884 0.82821 0.40771-0.54113 0.16084 0.14576
  -1  -2   7   89.60    3.80  50-0.27600 0.20572 0.82775-0.96152 0.48851-0.18209
   1  -2  -7   94.20    4.10  23-0.72658 0.79715 0.42112-0.55549-0.54289 0.23661
  -1   2  -7   91.90    5.30  46-0.89533 0.82414 0.40175-0.26837 0.19230-0.49878
  -1  -2  -7   90.60    4.40  35-0.87735 0.80612 0.44406-0.57860-0.18183-0.12405
   1   2  -7   93.20    4.20  34-0.87360 0.94409 0.44448-0.31130-0.19812-0.10853
  -1   2   7  102.90    4.20  34-0.87185 0.80145 0.44463-0.31005-0.20537 0.51142
   1  -2   7   98.00    4.00  55-0.35027 0.42167 0.72764-0.86127 0.58979-0.28356
   1   2   8   41.60    2.80  47-0.88856 0.95971 0.39232-0.25773 0.23780 0.11197
   1   2   8   42.50    2.20 110-0.34645 0.41635-0.74920 0.88353 0.56451-0.21455
  -1  -2   8   38.30    2.90  45-0.89673 0.82614 0.40399-0.53734 0.18075 0.16961
  -1  -2   8   42.00    2.50  49-0.26607 0.19586 0.83893-0.97269 0.47477-0.12459
   1  -2  -8   45.70    2.90  24-0.74075 0.81130 0.42483-0.55927-0.52039 0.17032
  -1   2  -8   42.60    3.00  44-0.90118 0.82995 0.41266-0.27936 0.13261-0.48285
  -1  -2  -8   40.00    2.30  34-0.87286 0.80157 0.44455-0.57919-0.20123-0.14840
   1   2  -8   41.00    2.50  34-0.86983 0.94027 0.44477-0.31169-0.21348-0.13692
  -1   2   8   37.60    2.20  36-0.88571 0.81536 0.44244-0.30776-0.14057 0.49038
   1  -2   8   32.50    2.00  53-0.33128 0.40274 0.75628-0.88990 0.56418-0.21420
   1   2   9  111.50    5.20  47-0.88576 0.95695 0.38887-0.25420 0.25339 0.14013
   1   2   9  112.80    5.30 111-0.39887 0.46868-0.73549 0.86984 0.54769-0.15399
  -1  -2   9  122.00    5.70  46-0.89418 0.82362 0.40001-0.53328 0.20108 0.19303
  -1  -2   9  118.50    5.30  49-0.26018 0.19003 0.84534-0.97909 0.46659-0.07266
   1  -2  -9  119.00    5.50  25-0.74933 0.81975 0.42700-0.56154-0.50615 0.11264
  -1   2  -9  124.60    6.30  42-0.90355 0.83228 0.42098-0.28775 0.07982-0.47381
  -1  -2  -9  132.10    6.50  33-0.86784 0.79650 0.44487-0.57961-0.22123-0.17216
   1   2  -9  114.60    5.40  33-0.86546 0.93584 0.44496-0.31197-0.23021-0.16394
  -1   2   9  132.60    6.60  37-0.89457 0.82427 0.43897-0.30419-0.08399 0.47754
   1  -2   9  124.90    5.10  52-0.31839 0.38991 0.77445-0.90806 0.54667-0.15294
  -1  -2  10   56.20    4.30  46-0.89118 0.82066 0.39576-0.52896 0.22172 0.21615
  -1  -2  10   57.30    3.50  49-0.25748 0.18739 0.84822-0.98196 0.46284-0.02514
   1  -2 -10   62.40    3.70  25-0.75399 0.82438 0.42814-0.56275-0.49819 0.06094
  -1   2 -10   60.70    3.70  41-0.90348 0.83218 0.42742-0.29427 0.03223-0.46998
  -1  -2 -10   53.60    3.70  33-0.86231 0.79092 0.44501-0.57984-0.24162-0.19551
   1   2 -10   52.70    3.60  33-0.86052 0.93085 0.44501-0.31212-0.24792-0.18998
  -1   2  10   58.80    3.60  39-0.89996 0.82971 0.43469-0.29981-0.03353 0.47084
   1  -2  10   58.80    3.10  52-0.31028 0.38187 0.78539-0.91899 0.53562-0.09812
  -1  -2  11   19.20    2.40  47-0.88773 0.81724 0.39127-0.52439 0.24258 0.23904
  -1  -2  11   21.70    2.70  49-0.25732 0.18729 0.84839-0.98212 0.46262 0.01883
   1  -2 -11   25.40    2.50  25-0.75581 0.82616 0.42858-0.56326-0.49505 0.01405
  -1   2 -11   23.90    3.50  40-0.90158 0.83023 0.43246-0.29962-0.01142-0.47006
  -1  -2 -11   24.80    2.10  32-0.85636 0.78504 0.44494-0.57950-0.26206-0.21882
   1   2 -11   25.00    2.70  32-0.85499 0.92555 0.44490-0.31177-0.26657-0.21482
  -1   2  11   24.50    3.00  40-0.90283 0.83264 0.42983-0.29485 0.01226 0.46880
   1  -2  11   30.10    2.90  52-0.30592 0.37757 0.79112-0.92472 0.52966-0.04841
  -1  -2  12   43.90    3.20  49-0.25921 0.18925 0.84637-0.98010 0.46525 0.05996
   1  -2 -12   41.30    3.40  25-0.75546 0.82578 0.42850-0.56324-0.49565-0.02909
  -1   2 -12   43.10    4.10  38-0.89827 0.82686 0.43637-0.30363-0.05183-0.47340
  -1  -2 -12   45.90    3.90  32-0.84983 0.77848 0.44466-0.57929-0.28296-0.24166
   1   2 -12   51.30    4.50  32-0.84899 0.91952 0.44461-0.31155-0.28553-0.23960
  -1   2  12   46.70    4.30  41-0.90377 0.83323 0.42460-0.28974 0.05398 0.47093
   1  -2  12   45.30    3.50  52-0.30453 0.37623 0.79294-0.92652 0.52775-0.00274
  -1  -2  13   14.80    2.40  49-0.26278 0.19288 0.84253-0.97624 0.47021 0.09876
   1  -2 -13   16.80    2.50  25-0.75340 0.82369 0.42800-0.56280-0.49921-0.06926
  -1   2 -13   21.10    2.80  37-0.89380 0.82234 0.43939-0.30675-0.08975-0.47924
  -1  -2 -13   20.80    2.20  31-0.84278 0.77140 0.44416-0.57886-0.30403-0.26433
   1   2 -13   19.90    3.50  31-0.84248 0.91297 0.44414-0.31114-0.30492-0.26396
  -1   2  13   24.00    3.50  43-0.90319 0.83269 0.41897-0.28404 0.09332 0.47535
   1  -2  13   24.40    3.00  52-0.30549 0.37726 0.79168-0.92525 0.52907 0.03969
  -1  -2  14   44.10    4.10  49-0.26774 0.19789 0.83709-0.97079 0.47708 0.13565
   1  -2 -14   37.30    4.30  25-0.74992 0.82017 0.42714-0.56201-0.50514-0.10707
  -1   2 -14   36.40    4.00  36-0.88834 0.81682 0.44167-0.30912-0.12566-0.48708
  -1  -2 -14   37.20    3.90  30-0.83522 0.76380 0.44343-0.57819-0.32522-0.28688
   1   2 -14   37.10    4.30  30-0.83544 0.90590 0.44346-0.31053-0.32464-0.28797
  -1   2  14   41.70    3.70  44-0.90133 0.83086 0.41304-0.27803 0.13038 0.48204
   1  -2  14   43.20    3.40  52-0.30838 0.38021 0.78791-0.92148 0.53301 0.07951
  -1  -2  15   11.30    2.70  50-0.27385 0.20406 0.83022-0.96392 0.48553 0.17095
   1  -2 -15    3.60    3.00  24-0.74502 0.81547 0.42592-0.56081-0.51336-0.14317
  -1   2 -15    6.80    2.80  35-0.88199 0.81043 0.44330-0.31085-0.15992-0.49657
  -1  -2 -15    6.60    2.30  30-0.82714 0.75568 0.44246-0.57729-0.34651-0.30933
   1   2 -15    2.70    2.10  30-0.82787 0.89829 0.44256-0.30969-0.34464-0.31171
  -1   2  15    8.10    2.40  45-0.89837 0.82794 0.40684-0.27174 0.16559 0.49059
   1  -2  15    8.40    2.10  52-0.31282 0.38471 0.78201-0.91557 0.53908 0.11720
   1   2  16   12.50    1.60 111-0.40033 0.46948-0.73507 0.86964 0.54718 0.15267
  -1  -2  16   13.30    2.80  50-0.28093 0.21121 0.82203-0.95572 0.49532 0.20492
   1  -2 -16   15.30    3.70  24-0.73924 0.80968 0.42445-0.55940-0.52284-0.17746
  -1   2 -16   15.20    3.60  34-0.87485 0.80323 0.44436-0.31201-0.19282-0.50742
  -1  -2 -16   11.40    2.90  29-0.81851 0.74702 0.44125-0.57614-0.36788-0.33170
   1   2 -16   14.10    3.10  29-0.81976 0.89015 0.44144-0.30864-0.36487-0.33522
  -1   2  16   14.10    2.70  46-0.89442 0.82403 0.40037-0.26520 0.19928 0.50065
   1  -2  16   15.30    2.80  52-0.31856 0.39051 0.77422-0.90777 0.54690 0.15313
   1   2  17   -0.80    1.30 110-0.37302 0.44207-0.74259 0.87720 0.55625 0.18734
  -1  -2  17    2.90    3.60  51-0.28885 0.21918 0.81259-0.94627 0.50623 0.23777
   1  -2 -17    0.10    2.70  24-0.73249 0.80292 0.42269-0.55771-0.53365-0.21044
  -1   2 -17    0.10    3.60  33-0.86696 0.79528 0.44491-0.31265-0.22459-0.51940
  -1  -2 -17   -0.70    3.30  28-0.80933 0.73781 0.43978-0.57473-0.38932-0.35400
   1   2 -17   -0.50    3.60  29-0.81111 0.88146 0.44008-0.30734-0.38528-0.35855
  -1   2  17    4.60    2.70  47-0.88958 0.81922 0.39364-0.25839 0.23172 0.51197
   1  -2  17    4.70    2.30  53-0.32538 0.39740 0.76472-0.89826 0.55618 0.18762
   1   2  18   -0.40    1.20 109-0.34021 0.40917-0.75066 0.88530 0.56636 0.22097
  -1  -2  18   -0.50    2.70  51-0.29747 0.22788 0.80193-0.93560 0.51809 0.26966
   1  -2 -18    3.30    2.70  23-0.72485 0.79526 0.42066-0.55574-0.54556-0.24231
  -1   2 -18   -1.50    4.00  32-0.85836 0.78701 0.44499-0.31221-0.25535-0.53211
  -1  -2 -18    3.20    2.80  28-0.79959 0.72803 0.43805-0.57307-0.41081-0.37625
   1   2 -18   -0.10    2.70  28-0.80189 0.87222 0.43847-0.30580-0.40584-0.38173
   1  -2  18   -1.50    2.90  53-0.33312 0.40519 0.75361-0.88714 0.56666 0.22089
  -1  -2  19    4.40    3.30  52-0.30672 0.23719 0.79007-0.92374 0.53076 0.30075
   1  -2 -19   -0.50    3.00  23-0.71636 0.78675 0.41835-0.55349-0.55840-0.27324
  -1   2 -19    3.60    4.60  32-0.84905 0.77767 0.44462-0.31190-0.28535-0.54585
  -1  -2 -19    2.10    3.10  27-0.78926 0.71767 0.43604-0.57113-0.43235-0.39845
   1   2 -19    1.70    3.30  27-0.79211 0.86240 0.43661-0.30401-0.42653-0.40478
   1  -2  19    4.00    2.80  54-0.34164 0.41377 0.74095-0.87448 0.57817 0.25314
   1  -2 -20    7.00    3.50  22-0.70705 0.77743 0.41575-0.55096-0.57204-0.30338
  -1   2 -20    3.20    3.10  31-0.83905 0.76763 0.44383-0.31118-0.31466-0.56028
  -1  -2 -20    4.40    2.90  26-0.77833 0.70671 0.43376-0.56890-0.45393-0.42061
   1   2 -20    9.50    5.30  27-0.78174 0.85199 0.43448-0.30195-0.44734-0.42771
   1  -2  20    5.60    3.90  55-0.35083 0.42303 0.72677-0.86028 0.59053 0.28453
   1   3   0 1045.90   36.40  69-0.51945 0.58997 0.29635-0.09531 0.80147-0.80178
  -1  -3   0 1087.20   39.40  76-0.55198 0.48144 0.08162-0.28270 0.82985-0.82964
   1  -3   0 1054.90   37.20  87-0.54394 0.61504-0.30505 0.10426 0.78172-0.78157
  -1   3   0 1057.70   36.90  80-0.55904 0.48785-0.08428 0.28513 0.82485-0.82504
   1   3   1  279.90    9.90  74-0.54692 0.61746 0.13080 0.07030 0.82691-0.78345
  -1  -3   1  284.80    9.80  71-0.52954 0.45905 0.24610-0.44708 0.81180-0.76772
  -1   3  -1  287.70    9.40  75-0.54980 0.47861 0.10448 0.09633 0.82874-0.87273
  -1  -3  -1  280.00   10.50  81-0.55890 0.48836-0.09998-0.10114 0.82318-0.86676
   1   3  -1  271.30   15.60  40-0.90141 0.97224 0.43274-0.23203-0.01409-0.03020
   1   3  -1  284.50   14.60  64-0.47787 0.54843 0.45074-0.24985 0.75397-0.79800
  -1   3   1  292.50   10.50   4-0.23427 0.16360 0.24014-0.03900-0.94205 0.98576
  -1   3   1  280.50    9.70  85-0.55043 0.47930-0.25016 0.45097 0.79652-0.75292
   1  -3   1  285.50   11.80  82-0.55806 0.62924-0.13637-0.06444 0.81852-0.77453
   1   3   2   42.40    2.00  42-0.90376 0.97468 0.42338-0.22228 0.06294 0.02416
   1   3   2   42.70    2.20  79-0.55848 0.62904-0.03222 0.23339 0.82889-0.74152
  -1  -3   2   44.80    2.60  67-0.49823 0.42776 0.38285-0.58377 0.77794-0.69010
   1  -3  -2   44.40    2.50   3-0.18633 0.25701 0.21935-0.42051-0.95769 0.87012
  -1   3  -2   43.60    2.40  69-0.51907 0.44776 0.29808-0.09742 0.80107-0.88883
  -1  -3  -2   45.00    1.70  18-0.60810 0.53699 0.38509-0.58586-0.69421 0.60697
  -1  -3  -2   50.70    3.00  86-0.54681 0.47625-0.28266 0.08165 0.78810-0.87551
   1   3  -2   41.90    1.80  39-0.89993 0.97070 0.43472-0.23412-0.03391-0.05412
   1   3  -2   46.60    2.50  60-0.42696 0.49747 0.58379-0.38294 0.69058-0.77838
  -1   3   2   45.60    2.20  12-0.45685 0.38638 0.33070-0.12967-0.82579 0.91318
  -1   3   2   48.20    2.80  89-0.53104 0.45990-0.38449 0.58533 0.75509-0.66775
   1  -3   2   44.60    2.30  77-0.55558 0.62677 0.03404-0.23481 0.83077-0.74298
   1   3   3  124.60    5.70  42-0.90349 0.97444 0.42057-0.21939 0.08263 0.04823
   1   3   3  132.10    5.20  83-0.55613 0.62669-0.17841 0.37962 0.81172-0.68055
  -1  -3   3  135.30    5.00  63-0.46435 0.39389 0.49034-0.69115 0.73753-0.60594
   1  -3  -3  138.40    5.00   8-0.36330 0.43399 0.29392-0.49511-0.88410 0.75268
  -1   3  -3  135.40    4.80  64-0.46926 0.39795 0.47639-0.27578 0.74354-0.87497
  -1  -3  -3  133.80    4.90  25-0.76108 0.68998 0.42984-0.63083-0.48579 0.35493
  -1  -3  -3  134.60    5.20  91-0.51720 0.44665-0.44939 0.24836 0.72839-0.85955
   1   3  -3  134.30    5.80  38-0.89796 0.96868 0.43664-0.23613-0.05495-0.07684
   1   3  -3  132.30    5.20  56-0.37211 0.44257 0.69169-0.49101 0.61895-0.75036
  -1   3   3  145.00    4.90  18-0.61517 0.54463 0.38743-0.18641-0.68663 0.81770
   1  -3   3  138.70    5.30  72-0.53894 0.61028 0.19027-0.39087 0.82058-0.68905
   1   3   4  681.80   28.10  43-0.90280 0.97379 0.41737-0.21612 0.10370 0.07092
   1   3   4  711.90   25.10  87-0.54447 0.61499-0.30108 0.50214 0.78288-0.60799
  -1  -3   4  742.20   25.90  60-0.43235 0.36194 0.57151-0.77228 0.69746-0.52209
   1  -3  -4  746.10   26.10  13-0.48514 0.55555 0.34140-0.54250-0.80504 0.63013
   1  -3  -4  737.50   34.80 104-0.16886 0.24045-0.77698 0.57600 0.60645-0.78129
  -1   3  -4  739.20   31.70  59-0.40732 0.33597 0.62574-0.42517 0.66524-0.84045
  -1  -3  -4  759.20   27.60  28-0.80692 0.73580 0.43937-0.64042-0.39475 0.22015
  -1  -3  -4  751.50   35.20  97 0.09227-0.16262-0.77083 0.56987 0.63033-0.80548
   1   3  -4  713.90   32.30  38-0.89553 0.96620 0.43840-0.23799-0.07640-0.09914
   1   3  -4  739.60   25.90  52-0.31716 0.38756 0.77613-0.57546 0.54500-0.72017
  -1   3   4  787.00   28.10  23-0.71889 0.64836 0.41904-0.21796-0.55462 0.72946
   1  -3   4  755.30   31.60  68-0.51352 0.58488 0.32268-0.52322 0.79510-0.61980
   1   3   5  434.20   21.40  44-0.90167 0.97269 0.41391-0.21257 0.12520 0.09317
   1   3   5  431.70   16.20  90-0.52836 0.59886-0.39827 0.59935 0.74981-0.53117
  -1  -3   5  427.20   15.60  58-0.40442 0.33405 0.63159-0.83232 0.66147-0.44232
   1  -3  -5  442.60   16.30  16-0.56603 0.63640 0.37071-0.57185-0.73633 0.51766
  -1   3  -5  422.70   14.50  54-0.34149 0.27015 0.74117-0.54065 0.57797-0.79669
  -1  -3  -5  444.00   19.60  30-0.82505 0.75389 0.44219-0.64331-0.35180 0.13345
  -1  -3  -5  432.20   18.90 108-0.29073 0.22066-0.76091 0.55971 0.58008-0.79877
   1   3  -5  416.90   17.00  37-0.89264 0.96326 0.43997-0.23965-0.09806-0.12123
   1   3  -5  442.50   15.80  49-0.26459 0.33493 0.84056-0.63989 0.47271-0.69164
  -1   3   5  436.50   17.60  27-0.78499 0.71448 0.43517-0.23394-0.44093 0.65939
   1  -3   5  427.10   14.00  65-0.48519 0.55659 0.42762-0.62815 0.76271-0.54372
   1   3   6   50.30    2.60  44-0.90009 0.97115 0.41020-0.20879 0.14689 0.11524
  -1  -3   6   49.40    3.40  57-0.38129 0.31097 0.67551-0.87621 0.63112-0.36819
   1  -3  -6   49.60    2.50  18-0.61918 0.68968 0.38876-0.58997-0.68226 0.41986
  -1   3  -6   46.80    2.10  50-0.27669 0.20529 0.82696-0.62645 0.48946-0.75195
  -1  -3  -6   50.70    2.50  30-0.83274 0.76155 0.44316-0.64434-0.33189 0.06980
   1   3  -6   43.70    4.60  36-0.88931 0.95987 0.44134-0.24112-0.11982-0.14322
  -1   3   6   51.60    2.80  30-0.82793 0.75746 0.44257-0.24127-0.34447 0.60667
   1  -3   6   46.70    2.50  63-0.45794 0.52938 0.50789-0.70839 0.72962-0.46684
   1   3   7    9.80    1.30  45-0.89805 0.96915 0.40626-0.20477 0.16868 0.13721
  -1  -3   7    5.20    2.00  55-0.36298 0.29276 0.70714-0.90779 0.60679-0.30036
   1  -3  -7    5.50    1.30  20-0.65480 0.72528 0.40019-0.60147-0.64117 0.33498
  -1   3  -7    5.90    1.50  47-0.88886 0.81764 0.39270-0.19234 0.23605-0.54265
  -1  -3  -7    6.50    1.60  30-0.83543 0.76420 0.44346-0.64471-0.32466 0.01883
   1   3  -7    7.10    1.60  36-0.88551 0.95602 0.44249-0.24237-0.14165-0.16515
  -1   3   7    9.40    1.50  32-0.85618 0.78574 0.44494-0.24358-0.26264 0.56858
   1  -3   7   12.00    2.10  61-0.43402 0.50551 0.56765-0.76812 0.69957-0.39301
   1   3   8   43.10    2.80  45-0.89555 0.96668 0.40210-0.20053 0.19054 0.15911
   1   3   8   41.20    1.80  93 0.21549-0.14570-0.74909 0.95009 0.62644-0.27587
  -1  -3   8   46.30    3.00  54-0.34885 0.27870 0.72987-0.93050 0.58788-0.23768
   1  -3  -8   45.90    3.00  21-0.67863 0.74910 0.40748-0.60883-0.61108 0.26111
  -1   3  -8   47.00    3.20  45-0.89744 0.82618 0.40518-0.20490 0.17446-0.52482
  -1  -3  -8   40.60    3.00  30-0.83527 0.76400 0.44344-0.64475-0.32510-0.02446
   1   3  -8   42.70    2.90  35-0.88126 0.95172 0.44344-0.24341-0.16352-0.18703
  -1   3   8   40.30    3.00  34-0.87500 0.80467 0.44434-0.24272-0.19219 0.54184
   1  -3   8   44.20    2.40  59-0.41423 0.48577 0.61145-0.81188 0.67420-0.32386
   1   3   9  128.30    5.20  46-0.89259 0.96375 0.39770-0.19605 0.21243 0.18097
   1   3   9  129.40    5.90  97 0.09572-0.02575-0.77038 0.97130 0.63035-0.23644
  -1  -3   9  127.00    6.10  54-0.33845 0.26836 0.74574-0.94637 0.57387-0.17992
   1  -3  -9  134.90    7.40  22-0.69447 0.76492 0.41216-0.61357-0.58978 0.19603
  -1   3  -9  123.50    6.80  43-0.90201 0.83072 0.41484-0.21464 0.11953-0.51364
  -1  -3  -9  127.70    6.40  30-0.83325 0.76195 0.44321-0.64459-0.33055-0.06275
   1   3  -9  139.20    7.80  35-0.87655 0.94695 0.44416-0.24424-0.18542-0.20888
  -1   3   9  136.90    7.10  36-0.88752 0.81724 0.44193-0.24020-0.13044 0.52385
   1  -3   9  129.80    5.00  58-0.39861 0.47019 0.64308-0.84347 0.65388-0.25976
   1   3  10   34.00    2.20  47-0.88914 0.96034 0.39307-0.19135 0.23435 0.20281
   1   3  10   36.00    1.90  99 0.00545 0.06445-0.77884 0.97976 0.62719-0.18953
  -1  -3  10   31.80    2.80  53-0.33123 0.26120 0.75635-0.95697 0.56411-0.12640
   1  -3 -10   31.30    3.20  22-0.70470 0.77514 0.41509-0.61656-0.57542 0.13789
  -1   3 -10   37.30    3.10  42-0.90371 0.83239 0.42242-0.22230 0.06978-0.50766
  -1  -3 -10   38.80    3.10  30-0.82989 0.75855 0.44281-0.64426-0.33942-0.09762
   1   3 -10   38.30    3.70  34-0.87136 0.94172 0.44467-0.24484-0.20735-0.23070
  -1   3  10   38.20    2.90  38-0.89565 0.82542 0.43833-0.23651-0.07542 0.51258
  -1   3  10   34.80    1.40 100-0.02055-0.05126-0.78009 0.98085 0.62533-0.18790
   1  -3  10   30.20    2.20  57-0.38680 0.45843 0.66547-0.86582 0.63839-0.20049
   1   3  11   40.30    2.30 101-0.05749 0.12732-0.78095 0.98186 0.62194-0.14053
  -1  -3  11   42.20    3.20  53-0.32671 0.25675 0.76284-0.96345 0.55798-0.07652
   1  -3 -11   37.20    3.40  23-0.71084 0.78126 0.41682-0.61836-0.56655 0.08524
  -1   3 -11   40.30    3.80  41-0.90326 0.83190 0.42842-0.22837 0.02412-0.50575
  -1  -3 -11   44.40    4.00  30-0.82547 0.75410 0.44224-0.64376-0.35074-0.13004
   1   3 -11   37.50    3.10  33-0.86571 0.93600 0.44495-0.24522-0.22929-0.25252
  -1   3  11   48.30    3.30  39-0.90059 0.83042 0.43391-0.23200-0.02562 0.50654
  -1   3  11   43.60    2.50  94 0.16424-0.23650-0.75963 0.96035 0.62927-0.14763
   1  -3  11   46.10    3.50  56-0.37859 0.45030 0.68034-0.88082 0.62754-0.14627
   1   3  12   40.50    2.10 102-0.09572 0.16515-0.78071 0.98193 0.61753-0.09239
  -1  -3  12   45.50    4.10  53-0.32448 0.25457 0.76600-0.96660 0.55495-0.02973
   1  -3 -12   39.20    3.10  23-0.71389 0.78431 0.41767-0.61927-0.56206 0.03697
  -1   3 -12   39.00    4.20  39-0.90112 0.82973 0.43318-0.23350-0.01841-0.50698
  -1  -3 -12   45.20    3.40  29-0.82017 0.74876 0.44150-0.64307-0.36387-0.16065
   1   3 -12   44.00    4.00  33-0.85956 0.92981 0.44500-0.24537-0.25124-0.27431
  -1   3  12   39.70    3.70  40-0.90313 0.83301 0.42891-0.22689 0.02007 0.50459
   1  -3  12   41.50    3.10  56-0.37303 0.44480 0.69010-0.89056 0.62018-0.09515
   1   3  13   36.60    2.20 103-0.11786 0.18720-0.78003 0.98126 0.61454-0.04565
  -1  -3  13   30.10    3.00  53-0.32418 0.25434 0.76642-0.96701 0.55454 0.01444
   1  -3 -13   43.20    4.00  23-0.71455 0.78494 0.41785-0.61952-0.56109-0.00777
  -1   3 -13   34.10    3.50  38-0.89762 0.82618 0.43692-0.23733-0.05815-0.51098
  -1  -3 -13   33.80    3.70  29-0.81408 0.74264 0.44056-0.64220-0.37838-0.18988
   1   3 -13   30.30    2.80  32-0.85286 0.92341 0.44482-0.24487-0.27342-0.29555
  -1   3  13   38.60    3.70  42-0.90377 0.83324 0.42351-0.22160 0.06199 0.50655
   1  -3  13   36.80    2.90  56-0.36993 0.44177 0.69543-0.89588 0.61606-0.04728
   1   3  14    0.80    0.90 103-0.12493 0.19418-0.77973 0.98097 0.61352-0.00088
  -1  -3  14   -1.20    1.60  53-0.32553 0.25574 0.76452-0.96510 0.55637 0.05636
   1  -3 -14   -6.10    2.90  23-0.71326 0.78364 0.41749-0.61923-0.56299-0.04965
  -1   3 -14    1.40    2.30  37-0.89297 0.82148 0.43981-0.24032-0.09576-0.51713
  -1  -3 -14    3.30    1.60  28-0.80728 0.73580 0.43943-0.64114-0.39397-0.21803
   1   3 -14    2.00    2.00  31-0.84573 0.91625 0.44440-0.24452-0.29537-0.31734
  -1   3  14    1.20    2.10  43-0.90288 0.83239 0.41767-0.21568 0.10180 0.51050
   1  -3  14    4.80    1.70  56-0.36893 0.44082 0.69714-0.89759 0.61472-0.00219
   1   3  15    0.60    0.80 103-0.11913 0.18828-0.77998 0.98122 0.61436 0.04203
  -1  -3  15    2.50    2.00  53-0.32828 0.25856 0.76060-0.96117 0.56011 0.09638
   1  -3 -15    3.00    2.90  23-0.71035 0.78072 0.41668-0.61848-0.56725-0.08918
  -1   3 -15    0.50    2.40  36-0.88732 0.81577 0.44199-0.24260-0.13160-0.52504
  -1  -3 -15   -1.10    1.90  28-0.79979 0.72828 0.43808-0.63986-0.41040-0.24534
   1   3 -15    1.70    2.80  31-0.83809 0.90857 0.44373-0.24392-0.31733-0.33912
  -1   3  15   -2.50    2.10  44-0.90068 0.83023 0.41149-0.20943 0.13947 0.51659
   1  -3  15    1.20    1.90  56-0.36970 0.44165 0.69583-0.89627 0.61575 0.04055
   1   3  16    1.40    0.80 102-0.10158 0.17063-0.78057 0.98180 0.61677 0.08337
  -1  -3  16   -6.10    3.60  53-0.33224 0.26259 0.75488-0.95545 0.56548 0.13477
   1  -3 -16    2.10    2.40  22-0.70606 0.77642 0.41548-0.61734-0.57346-0.12675
  -1   3 -16    0.00    2.50  35-0.88076 0.80916 0.44353-0.24424-0.16597-0.53443
  -1  -3 -16    4.00    2.10  27-0.79163 0.72009 0.43652-0.63836-0.42751-0.27197
   1   3 -16    0.10    2.40  30-0.82993 0.90038 0.44282-0.24307-0.33930-0.36089
  -1   3  16    2.10    2.30  45-0.89734 0.82692 0.40501-0.20287 0.17536 0.52445
  -1   3  16    0.50    0.60 110-0.36468 0.29194-0.74474 0.94605 0.55890 0.14060
   1  -3  16   -0.90    1.90  56-0.37198 0.44400 0.69190-0.89233 0.61879 0.08126
   1   3  17    3.60    0.80 101-0.07430 0.14369-0.78098 0.98185 0.62011 0.12381
  -1  -3  17   -1.20    3.50  54-0.33725 0.26766 0.74752-0.94808 0.57225 0.17176
   1  -3 -17    4.60    2.70  22-0.70055 0.77089 0.41391-0.61584-0.58130-0.16269
  -1   3 -17   -0.20    2.40  34-0.87337 0.80172 0.44451-0.24531-0.19910-0.54505
  -1  -3 -17    3.50    3.60  27-0.78284 0.71126 0.43472-0.63662-0.44519-0.29803
   1   3 -17    2.60    2.40  29-0.82123 0.89164 0.44165-0.24197-0.36128-0.38265
  -1   3  17    8.10    3.50  46-0.89297 0.82258 0.39824-0.19602 0.20978 0.53379
  -1   3  17    3.80    0.70  93 0.22179-0.29462-0.74764 0.94825 0.62597 0.11842
  -1   3  17    2.20    0.60 108-0.29057 0.21773-0.76094 0.96228 0.58012 0.16312
   1  -3  17   -0.50    2.10  56-0.37557 0.44765 0.68566-0.88608 0.62355 0.12026
  -1  -3  18    6.40    3.20  54-0.34317 0.27363 0.73863-0.93918 0.58023 0.20753
   1  -3 -18    8.20    3.20  22-0.69394 0.76426 0.41200-0.61399-0.59051-0.19726
  -1   3 -18    9.10    3.00  33-0.86519 0.79349 0.44496-0.24586-0.23118-0.55671
  -1  -3 -18   15.40    3.70  26-0.77339 0.70178 0.43267-0.63464-0.46332-0.32364
   1   3 -18    5.70    4.20  29-0.81198 0.88236 0.44022-0.24060-0.38326-0.40441
  -1   3  18    6.30    3.30  47-0.88766 0.81731 0.39119-0.18889 0.24297 0.54436
   1  -3  18   15.00    3.50  57-0.38006 0.45207 0.67771-0.87776 0.62950 0.15865
  -1  -3  19    3.10    4.30  54-0.34987 0.28040 0.72826-0.92881 0.58925 0.24227
   1  -3 -19    3.10    2.80  21-0.68631 0.75662 0.40977-0.61182-0.60089-0.23065
  -1   3 -19    1.60    3.40  32-0.85627 0.78494 0.44494-0.24528-0.26235-0.56895
  -1  -3 -19   -6.00    4.50  25-0.76329 0.69165 0.43036-0.63240-0.48185-0.34885
   1   3 -19    1.00    2.80  28-0.80217 0.87251 0.43852-0.23897-0.40524-0.42617
   1  -3  19    5.20    2.60  57-0.38575 0.45780 0.66741-0.86743 0.63700 0.19492
   1  -3 -20    5.20    3.00  21-0.67771 0.74801 0.40721-0.60933-0.61228-0.26305
  -1  -3 -20    4.10    3.80  25-0.75253 0.68085 0.42779-0.62988-0.50070-0.37374
   1  -3  20   -0.90    4.20  57-0.39227 0.46437 0.65524-0.85522 0.64558 0.23012
   1   4   0   56.20    3.10  70-0.52255 0.59295 0.28172-0.01371 0.80472-0.80513
  -1  -4   0   49.70    2.60  78-0.55720 0.48677 0.00400-0.27206 0.83037-0.83009
   1  -4   0   58.70    3.00  86-0.54615 0.61734-0.28802 0.02027 0.78661-0.78644
  -1   4   0   52.70    2.90  78-0.55755 0.48627-0.00418 0.27202 0.83013-0.83039
   1   4   1   43.20    3.90  73-0.54375 0.61417 0.15625 0.11182 0.82457-0.78121
  -1  -4   1   43.10    2.90  74-0.54666 0.47629 0.13299-0.40094 0.82673-0.78256
   1  -4  -1   44.50    2.90  90-0.52635 0.59755-0.40822 0.14044 0.74587-0.78943
  -1   4  -1   44.70    2.60  74-0.54613 0.47472 0.13740 0.13028 0.82635-0.87044
  -1  -4  -1   36.50    2.40  82-0.55816 0.48772-0.13311-0.13500 0.81898-0.86250
   1   4  -1   39.10    2.00  44-0.89981 0.97060 0.40961-0.14177 0.15022-0.19451
   1   4  -1   37.00    2.40  66-0.49245 0.56282 0.40332-0.13537 0.77125-0.81542
  -1   4   1   38.90    1.90   4-0.23229 0.16170 0.23929 0.02885-0.94275 0.98642
  -1   4   1   41.70    2.40  82-0.55812 0.48683-0.13460 0.40249 0.81877-0.77524
   1  -4   1   40.30    2.80  83-0.55704 0.62833-0.16128-0.10652 0.81468-0.77062
   1   4   2   13.60    0.80  35-0.88175 0.95276 0.44335-0.17541-0.16114 0.24796
   1   4   2   10.90    1.80  77-0.55564 0.62609 0.03303 0.23512 0.83076-0.74346
  -1  -4   2   11.30    1.60  71-0.52924 0.45890 0.24773-0.51562 0.81150-0.72356
  -1   4  -2    9.80    1.60  70-0.52240 0.45097 0.28243-0.01481 0.80457-0.89242
  -1  -4  -2    9.80    1.60  86-0.54815 0.47767-0.27130 0.00333 0.79115-0.87853
   1   4  -2   11.90    1.00  42-0.90362 0.97438 0.42152-0.15376 0.07609-0.16413
   1   4  -2    8.10    2.20  62-0.45509 0.52550 0.51546-0.24767 0.72608-0.81394
  -1   4   2   15.30    1.00  11-0.42916 0.35879 0.32003-0.05205-0.84463 0.93197
  -1   4   2    9.30    1.60  85-0.55058 0.47935-0.24865 0.51644 0.79689-0.70958
   1  -4   2   14.60    1.70  79-0.55854 0.62984-0.03459-0.23316 0.82876-0.74090
   1   4   3    4.20    3.20  39-0.89887 0.96993 0.43582-0.16779-0.04571 0.17629
   1   4   3    0.50    1.60  80-0.55905 0.62950-0.08110 0.34930 0.82516-0.69406
  -1  -4   3    2.90    1.60  68-0.50794 0.43762 0.34578-0.61361 0.78894-0.65724
   1  -4  -3    1.70    1.30   4-0.21583 0.28644 0.23219-0.50039-0.94842 0.81705
  -1   4  -3    2.20    1.60  65-0.48704 0.41564 0.42156-0.15401 0.76490-0.89639
  -1  -4  -3    3.00    0.70  13-0.49797 0.42661 0.34618-0.61397-0.79511 0.66412
  -1  -4  -3   -1.50    1.50  90-0.52748 0.45702-0.40266 0.13467 0.74808-0.87920
   1   4  -3   -1.40    1.10  41-0.90336 0.97409 0.42798-0.16029 0.02775-0.15955
   1   4  -3   -1.10    1.50  59-0.41277 0.48314 0.61451-0.34676 0.67231-0.80395
  -1   4   3    0.20    1.20  17-0.58047 0.51002 0.37572-0.10779-0.72242 0.85338
  -1   4   3    0.90    1.50  88-0.53812 0.46687-0.34419 0.61201 0.76939-0.63834
   1  -4   3    0.80    1.60  75-0.55164 0.62295 0.08536-0.35307 0.82970-0.69805
   1   4   4  290.80   13.60  40-0.90297 0.97408 0.42942-0.16129 0.01574 0.15858
   1   4   4  306.20   12.50  83-0.55590 0.62636-0.18237 0.45061 0.81100-0.63610
  -1  -4   4  313.80   11.50  65-0.48542 0.41509 0.42689-0.69461 0.76298-0.58755
   1  -4  -4  310.00   10.80   8-0.35089 0.42150 0.28889-0.55712-0.89074 0.71551
  -1   4  -4  306.30   11.20  61-0.44232 0.37088 0.54783-0.28031 0.71009-0.88537
  -1  -4  -4  313.60   11.00  19-0.64496 0.57374 0.39709-0.66491-0.65295 0.47825
   1   4  -4  296.50   12.20  40-0.90165 0.97234 0.43234-0.16499-0.01036-0.16532
   1   4  -4  301.60   10.70  56-0.36797 0.43831 0.69876-0.43121 0.61345-0.78863
  -1   4   4  312.00   11.10  21-0.68762 0.61718 0.41015-0.14216-0.59913 0.77388
  -1   4   4  294.90   14.10  90-0.52344 0.45216-0.42194 0.68978 0.74026-0.56547
   1  -4   4  315.70   10.90  72-0.53851 0.61000 0.19303-0.46054 0.82021-0.64482
   1   4   5   32.20    2.10  42-0.90378 0.97478 0.42401-0.15570 0.05837 0.15988
   1   4   5   31.50    2.30  86-0.54839 0.61881-0.26921 0.53724 0.79170-0.57310
  -1  -4   5   39.00    2.50  63-0.46368 0.39340 0.49221-0.75989 0.73670-0.51750
   1  -4  -5   35.80    2.50  11-0.44907 0.51934 0.32772-0.59581-0.83123 0.61262
   1  -4  -5   36.20    1.70 105-0.18998 0.26176-0.77510 0.50708 0.60261-0.82119
  -1   4  -5   33.20    2.50  57-0.39168 0.32019 0.65637-0.38889 0.64480-0.86386
  -1  -4  -5   34.20    2.20  23-0.71230 0.64106 0.41723-0.68511-0.56440 0.34592
  -1  -4  -5   34.00    1.50  97 0.08976-0.15996-0.77114 0.50322 0.63031-0.84922
   1   4  -5   34.40    2.40  39-0.89914 0.96978 0.43556-0.16830-0.04280-0.17664
   1   4  -5   31.00    2.00  53-0.32234 0.39261 0.76899-0.50145 0.55204-0.77098
  -1   4   5   33.60    2.10  25-0.76004 0.68958 0.42960-0.16142-0.48764 0.70599
   1  -4   5   35.70    2.80  70-0.52164 0.59316 0.28606-0.55351 0.80378-0.58462
   1   4   6   83.60    3.80  43-0.90317 0.97421 0.41889-0.15050 0.09389 0.16812
   1   4   6   82.90    4.10  88-0.53864 0.60903-0.34094 0.60900 0.77047-0.50813
  -1  -4   6   86.50    4.20  61-0.44391 0.37368 0.54394-0.81158 0.71209-0.44911
   1  -4  -6   81.20    3.90  14-0.51890 0.58914 0.35387-0.62200-0.77815 0.51578
  -1   4  -6   81.60    3.60  54-0.33875 0.26728 0.74530-0.47790 0.57427-0.83676
  -1  -4  -6   85.00    4.30  24-0.74679 0.67554 0.42636-0.69431-0.51041 0.24815
  -1  -4  -6   84.00    3.30 108-0.29798 0.22812-0.75955 0.49134 0.57818-0.84056
   1   4  -6   86.70    3.50  38-0.89603 0.96661 0.43808-0.17092-0.07228-0.19092
   1   4  -6   80.90    4.50  50-0.27733 0.34754 0.82622-0.55869 0.49036-0.75305
  -1   4   6   81.10    4.00  28-0.80916 0.73874 0.43975-0.17151-0.38971 0.65180
   1  -4   6   85.70    3.90  67-0.50341 0.57495 0.36353-0.63092 0.78385-0.52094
   1   4   7   21.60    2.10  44-0.90167 0.97274 0.41391-0.14545 0.12517 0.18060
   1   4   7   25.20    1.90  90-0.52821 0.59858-0.39907 0.66715 0.74950-0.44341
  -1  -4   7   25.60    2.00  60-0.42671 0.35653 0.58435-0.85195 0.69026-0.38349
   1  -4  -7   25.80    1.90  16-0.56819 0.63840 0.37146-0.63963-0.73428 0.42815
  -1   4  -7   29.90    2.30  50-0.28543 0.21390 0.81671-0.54932 0.50152-0.80777
  -1  -4  -7   30.40    2.30  26-0.76525 0.69396 0.43082-0.69902-0.47832 0.17260
   1   4  -7   26.10    2.20  37-0.89238 0.96291 0.44009-0.17303-0.09990-0.20704
  -1   4   7   26.90    2.30  31-0.84250 0.77212 0.44414-0.17583-0.30484 0.61067
   1  -4   7   31.70    2.10  65-0.48566 0.55725 0.42610-0.69350 0.76327-0.45665
   1   4   8  284.00   11.00  44-0.89948 0.97059 0.40895-0.14041 0.15395 0.19558
   1   4   8  285.40   10.10  91-0.51816 0.58851-0.44531 0.71342 0.73021-0.38038
  -1  -4   8  288.30   11.30  59-0.41230 0.34217 0.61549-0.88305 0.67170-0.32116
   1  -4  -8  304.30   12.30  18-0.60265 0.67303 0.38326-0.65152-0.69995 0.35008
  -1   4  -8  285.00   12.70  46-0.89402 0.82275 0.39977-0.13251 0.20226-0.55274
  -1  -4  -8  281.90   12.80  26-0.77557 0.70425 0.43315-0.70142-0.45920 0.10974
   1   4  -8  281.00   13.00  36-0.88823 0.95871 0.44170-0.17474-0.12631-0.22439
  -1   4   8  286.30   12.50  33-0.86526 0.79495 0.44496-0.17639-0.23096 0.58047
   1  -4   8  292.90   12.00  64-0.46939 0.54102 0.47601-0.74337 0.74370-0.39331
   1   4   9    5.70    1.70  45-0.89668 0.96783 0.40391-0.13530 0.18114 0.21215
  -1  -4   9    4.80    1.70  58-0.40064 0.33055 0.63911-0.90663 0.65653-0.26221
   1  -4  -9    3.90    2.40  19-0.62715 0.69752 0.39136-0.65968-0.67344 0.27979
  -1   4  -9   10.00    2.00  44-0.90010 0.82880 0.41023-0.14305 0.14672-0.54096
  -1  -4  -9    3.80    2.00  26-0.78072 0.70937 0.43427-0.70260-0.44931 0.05611
   1   4  -9   11.00    2.60  36-0.88359 0.95401 0.44296-0.17609-0.15186-0.24259
  -1   4   9    7.20    2.00  35-0.88082 0.81057 0.44352-0.17485-0.16568 0.55894
   1  -4   9    8.90    1.90  62-0.45527 0.52695 0.51498-0.78231 0.72631-0.33213
   1   4  10   52.30    3.00  46-0.89333 0.96451 0.39876-0.13006 0.20724 0.22980
  -1  -4  10   55.80    3.60  57-0.39154 0.32150 0.65662-0.92411 0.64462-0.20652
   1  -4 -10   58.00    3.70  19-0.64423 0.71458 0.39686-0.66524-0.65382 0.21639
  -1   4 -10   68.20    3.80  43-0.90310 0.83175 0.41855-0.15145 0.09609-0.53409
  -1  -4 -10   64.70    4.20  27-0.78248 0.71110 0.43464-0.70304-0.44588 0.00893
   1   4 -10   61.70    4.40  35-0.87846 0.94884 0.44390-0.17713-0.17679-0.26141
  -1   4  10   65.00    4.50  37-0.89127 0.82107 0.44058-0.17182-0.10734 0.54435
   1  -4  10   64.10    4.20  61-0.44353 0.51525 0.54488-0.81218 0.71161-0.27365
   1   4  11    9.60    1.90  47-0.88944 0.96065 0.39345-0.12468 0.23259 0.24821
  -1  -4  11    7.90    2.20  57-0.38480 0.31480 0.66915-0.93661 0.63574-0.15386
   1  -4 -11    9.90    2.00  20-0.65582 0.72616 0.40051-0.66896-0.63992 0.15871
  -1   4 -11    9.20    2.40  41-0.90374 0.83237 0.42521-0.15819 0.04942-0.53117
  -1  -4 -11   11.30    2.40  27-0.78185 0.71043 0.43451-0.70297-0.44712-0.03356
   1   4 -11    9.30    2.30  34-0.87285 0.94317 0.44455-0.17788-0.20126-0.28069
  -1   4  11    9.30    2.70  38-0.89800 0.82785 0.43661-0.16775-0.05451 0.53528
   1  -4  11    6.80    2.30  61-0.43416 0.50594 0.56731-0.83456 0.69976-0.21803
  -1  -4  12    6.20    2.70  57-0.38015 0.31020 0.67756-0.94497 0.62961-0.10394
   1  -4 -12    6.40    1.90  20-0.66325 0.73358 0.40281-0.67133-0.63075 0.10576
  -1   4 -12    5.20    2.20  40-0.90254 0.83117 0.43057-0.16395 0.00576-0.53130
  -1  -4 -12    4.20    2.70  26-0.77942 0.70796 0.43399-0.70251-0.45185-0.07257
   1   4 -12    8.80    2.80  33-0.86675 0.93702 0.44492-0.17834-0.22538-0.30033
  -1   4  12    3.90    1.80  40-0.90191 0.83181 0.43188-0.16293-0.00609 0.53060
   1  -4  12    7.20    1.70  60-0.42706 0.49888 0.58356-0.85078 0.69070-0.16519
  -1  -4  13   54.90    4.50  56-0.37748 0.30771 0.68229-0.94977 0.62608-0.05709
   1  -4 -13   51.30    4.90  20-0.66745 0.73776 0.40410-0.67268-0.62548 0.05671
  -1   4 -13   45.10    3.70  39-0.89983 0.82841 0.43483-0.16830-0.03505-0.53424
  -1  -4 -13   42.40    3.90  26-0.77555 0.70406 0.43315-0.70174-0.45924-0.10892
   1   4 -13   48.30    3.80  33-0.86015 0.93036 0.44501-0.17853-0.24922-0.32024
  -1   4  13   44.50    4.10  41-0.90360 0.83306 0.42667-0.15778 0.03822 0.53021
   1  -4  13   46.70    3.40  60-0.42204 0.49390 0.59470-0.86188 0.68426-0.11496
  -1  -4  14    4.50    2.20  56-0.37635 0.30664 0.68429-0.95175 0.62458-0.01184
   1  -4 -14    2.20    2.80  20-0.66905 0.73935 0.40459-0.67323-0.62344 0.01089
  -1   4 -14    5.40    2.30  38-0.89586 0.82438 0.43819-0.17176-0.07369-0.53934
  -1  -4 -14    6.50    2.30  26-0.77049 0.69897 0.43202-0.70068-0.46872-0.14318
   1   4 -14    4.80    2.30  32-0.85297 0.92353 0.44482-0.17799-0.27310-0.33972
  -1   4  14    3.90    2.00  42-0.90354 0.83303 0.42092-0.15196 0.08024 0.53194
   1  -4  14    6.20    2.70  59-0.41889 0.49080 0.60154-0.86868 0.68021-0.06713
  -1  -4  15    9.60    2.90  56-0.37667 0.30702 0.68373-0.95118 0.62501 0.03150
   1  -4 -15   12.60    3.50  20-0.66853 0.73881 0.40443-0.67314-0.62410-0.03222
  -1   4 -15    6.40    2.70  37-0.89078 0.81926 0.44078-0.17445-0.11054-0.54625
  -1  -4 -15    7.10    3.00  25-0.76439 0.69284 0.43062-0.69934-0.47986-0.17578
   1   4 -15    9.10    2.20  31-0.84535 0.91588 0.44437-0.17760-0.29652-0.36003
  -1   4  15    7.10    3.60  43-0.90199 0.83151 0.41478-0.14574 0.11989 0.53605
   1  -4  15    7.60    2.30  59-0.41741 0.48937 0.60470-0.87181 0.67831-0.02145
  -1  -4  16   15.60    3.50  56-0.37827 0.30868 0.68090-0.94835 0.62712 0.07314
   1  -4 -16   10.10    2.70  20-0.66621 0.73648 0.40372-0.67250-0.62703-0.07308
  -1   4 -16   13.90    2.70  36-0.88473 0.81315 0.44269-0.17646-0.14588-0.55466
  -1  -4 -16    9.30    2.40  25-0.75736 0.68577 0.42896-0.69775-0.49233-0.20705
   1   4 -16   17.20    4.20  31-0.83720 0.90770 0.44364-0.17694-0.31980-0.38049
  -1   4  16   17.60    4.20  44-0.89914 0.82871 0.40829-0.13917 0.15759 0.54211
   1  -4  16   11.70    2.80  59-0.41742 0.48942 0.60469-0.87176 0.67831 0.02232
  -1  -4  17   -2.20    3.80  57-0.38087 0.31115 0.67627-0.94350 0.63056 0.11401
   1  -4 -17   -3.10    2.10  20-0.66235 0.73261 0.40253-0.67137-0.63187-0.11202
  -1   4 -17    4.90    2.70  35-0.87777 0.80614 0.44400-0.17786-0.17993-0.56436
  -1  -4 -17    3.10    3.70  25-0.74947 0.67784 0.42703-0.69588-0.50590-0.23722
   1   4 -17   -0.80    2.50  30-0.82852 0.89898 0.44264-0.17601-0.34296-0.40107
  -1   4  17    4.10    3.90  46-0.89516 0.82475 0.40148-0.13229 0.19365 0.54980
   1  -4  17   -1.20    3.40  59-0.41874 0.49079 0.60186-0.86889 0.68001 0.06440
  -1  -4  18    3.80    3.20  57-0.38459 0.31491 0.66953-0.93673 0.63547 0.15288
   1  -4 -18    2.00    2.60  20-0.65712 0.72736 0.40091-0.66981-0.63833-0.14933
  -1   4 -18   -2.90    2.70  34-0.86998 0.79829 0.44476-0.17872-0.21290-0.57514
  -1  -4 -18   -1.50    2.90  24-0.74058 0.66915 0.42479-0.69352-0.52067-0.26695
   1   4 -18   -0.70    2.80  29-0.81928 0.88971 0.44137-0.17480-0.36603-0.42174
  -1   4  18   -7.20    3.90  47-0.89013 0.81976 0.39436-0.12509 0.22834 0.55887
   1  -4  18   -7.90    3.20  60-0.42122 0.49331 0.59650-0.86349 0.68320 0.10499
   1  -4 -19    5.70    4.40  20-0.65064 0.72087 0.39888-0.66785-0.64619-0.18526
  -1   4 -19    2.80    3.60  33-0.86138 0.78964 0.44501-0.17907-0.24494-0.58686
  -1  -4 -19   -0.10    5.00  24-0.73104 0.65960 0.42231-0.69110-0.53594-0.29546
   1   4 -19   -7.40    4.20  28-0.80947 0.87986 0.43980-0.17330-0.38901-0.44250
   1  -4  19   -0.80    2.60  60-0.42472 0.49686 0.58879-0.85575 0.68770 0.14428
  -1  -4 -20    3.90    3.30  23-0.72073 0.64927 0.41954-0.68840-0.55185-0.32333
   1  -4  20    3.60    2.90  60-0.42913 0.50132 0.57889-0.84582 0.69335 0.18241
   1   5   0   68.30    3.10   2-0.16339 0.23469 0.20926 0.12568-0.96411 0.96391
   1   5   0   71.00    3.60  70-0.52176 0.59203 0.28550 0.04948 0.80390-0.80439
  -1  -5   0   72.60    4.10  80-0.55893 0.48860-0.05672-0.27833 0.82727-0.82692
   1  -5   0   71.10    4.00  86-0.54582 0.61709-0.29066-0.04405 0.78587-0.78566
  -1   5   0   63.20    3.10  76-0.55395 0.48255 0.05773 0.27710 0.83055-0.83088
   1   5   1   42.10    2.00  20-0.65431 0.72557 0.40003-0.06550-0.64176 0.68502
   1   5   1   42.40    3.10  73-0.53975 0.61004 0.18487 0.15017 0.82128-0.77801
  -1  -5   1   38.70    3.20  77-0.55465 0.48433 0.04810-0.38311 0.83069-0.78655
   1  -5  -1   38.90    2.80  89-0.53024 0.60153-0.38870 0.05397 0.75350-0.79702
  -1   5  -1   42.30    2.70  73-0.54179 0.47025 0.17072 0.16394 0.82300-0.86717
  -1  -5  -1   37.40    2.80  83-0.55679 0.48645-0.16639-0.16871 0.81382-0.85726
   1   5  -1   40.20    2.40  46-0.89111 0.96189 0.39567-0.06085 0.22217-0.26658
   1   5  -1   44.10    3.10  67-0.49767 0.56792 0.38486-0.04994 0.77731-0.82157
  -1   5   1   39.70    2.40   5-0.25033 0.17982 0.24701 0.08814-0.93612 0.97974
  -1   5   1   39.00    2.50  79-0.55882 0.48743-0.04871 0.38359 0.82786-0.78439
   1  -5   1   43.30    2.70  83-0.55544 0.62684-0.18966-0.14512 0.80964-0.76551
   1   5   2   18.10    0.80  31-0.84303 0.91420 0.44418-0.10936-0.30331 0.39023
   1   5   2   19.80    2.00  75-0.55158 0.62192 0.08611 0.24903 0.82967-0.74243
  -1  -5   2   14.70    1.60  74-0.54520 0.47498 0.14501-0.47987 0.82567-0.73764
  -1   5  -2   16.90    2.10  70-0.52162 0.45005 0.28620 0.04840 0.80375-0.89169
  -1  -5  -2   20.40    2.30  86-0.54748 0.47708-0.27709-0.05784 0.78961-0.87695
   1   5  -2   16.60    1.20  44-0.90104 0.97178 0.41233-0.07759 0.13461-0.22277
   1   5  -2   23.50    2.70  64-0.46815 0.53847 0.47959-0.14486 0.74218-0.83010
  -1   5   2   17.30    1.60  11-0.42426 0.35399 0.31812 0.01680-0.84783 0.93510
  -1   5   2   17.50    1.90  82-0.55773 0.48635-0.14535 0.48027 0.81720-0.72994
   1  -5   2   19.00    2.40  80-0.55901 0.63042-0.08926-0.24548 0.82434-0.73642
   1   5   3   68.80    3.00  36-0.88611 0.95720 0.44233-0.10736-0.13836 0.26879
   1   5   3   69.90    4.00  78-0.55766 0.62801-0.00686 0.34205 0.83004-0.69901
  -1  -5   3   72.70    3.50  71-0.53219 0.46200 0.23145-0.56625 0.81437-0.68258
  -1   5  -3   68.00    3.30  66-0.49358 0.42199 0.39940-0.06486 0.77257-0.90428
  -1  -5  -3   72.20    2.70   2-0.17136 0.10009 0.21278-0.54781-0.96196 0.83059
  -1  -5  -3   66.20    3.50  89-0.53105 0.46067-0.38445 0.04950 0.75510-0.88619
   1   5  -3   68.90    3.50  42-0.90363 0.97433 0.42157-0.08691 0.07574-0.20766
   1   5  -3   73.90    4.00  61-0.43422 0.50449 0.56718-0.23249 0.69983-0.83153
  -1   5   3   73.50    2.90  16-0.56509 0.49485 0.37038-0.03542-0.73722 0.86826
  -1   5   3   74.80    4.20  85-0.55229 0.48096-0.23057 0.56535 0.80113-0.67012
   1  -5   3   69.90    3.70  78-0.55706 0.62847 0.00707-0.34177 0.83044-0.69873
   1   5   4    0.50    0.90  39-0.89867 0.96980 0.43602-0.10094-0.04784 0.22202
   1   5   4   -1.90    1.90  81-0.55899 0.62934-0.09187 0.42710 0.82407-0.64924
  -1  -5   4    1.30    1.60  69-0.51717 0.44700 0.30671-0.64145 0.79904-0.62348
   1  -5  -4   -2.00    1.40   3-0.21242 0.28296 0.23072-0.56595-0.94955 0.77436
  -1  -5  -4    0.30    0.80  10-0.41305 0.34156 0.31374-0.64851-0.85496 0.68027
   1   5  -4   -0.50    1.00  41-0.90343 0.97410 0.42765-0.09307 0.03038-0.20606
   1   5  -4   -1.30    1.70  58-0.39715 0.46738 0.64591-0.31126 0.65197-0.82745
  -1   5   4    2.00    1.60  20-0.66935 0.59899 0.40468-0.06977-0.62306 0.79771
   1  -5   4    3.60    1.30  75-0.55060 0.62202 0.09640-0.43105 0.82918-0.65367
   1   5   5   26.30    1.60  40-0.90282 0.97401 0.42984-0.09467 0.01218 0.20575
   1   5   5   30.60    2.40  83-0.55673 0.62709-0.16742 0.50270 0.81365-0.59502
  -1  -5   5   25.00    2.00  67-0.50149 0.43135 0.37080-0.70548 0.78168-0.56235
   1  -5  -5   29.10    1.90   7-0.32205 0.39259 0.27708-0.61234-0.90527 0.68623
  -1   5  -5   23.30    2.60  59-0.41849 0.34690 0.60240-0.26798 0.67969-0.89880
  -1  -5  -5   26.30    2.00  15-0.54479 0.47326 0.36321-0.69803-0.75583 0.53738
   1   5  -5   26.30    2.10  40-0.90179 0.97245 0.43209-0.09789-0.00804-0.21155
   1   5  -5   27.10    2.10  55-0.35836 0.42856 0.71472-0.38030 0.60062-0.81957
  -1   5   5   27.00    1.90  24-0.74403 0.67368 0.42567-0.09069-0.51501 0.73343
  -1   5   5   30.90    2.90  89-0.53460 0.46322-0.36504 0.69987 0.76220-0.54370
   1  -5   5   28.00    2.40  73-0.54097 0.61261 0.17647-0.51089 0.82232-0.60308
   1   5   6   61.50    3.60  42-0.90378 0.97479 0.42416-0.08880 0.05722 0.20467
   1   5   6   63.20    3.90  85-0.55205 0.62236-0.23333 0.56835 0.80050-0.53819
  -1  -5   6   60.90    3.70  65-0.48617 0.41604 0.42442-0.75900 0.76388-0.50084
   1  -5  -6   64.40    3.50  10-0.40529 0.47543 0.31068-0.64576-0.85978 0.59746
   1  -5  -6   67.60    3.20 102-0.08604 0.15802-0.78088 0.44583 0.61873-0.88106
  -1   5  -6   67.70    3.70  56-0.37499 0.30345 0.68669-0.35241 0.62277-0.88528
  -1  -5  -6   59.90    3.10  18-0.61881 0.54747 0.38863-0.72350-0.68267 0.42051
  -1  -5  -6   61.90    3.20  98 0.03020-0.10026-0.77716 0.44228 0.62858-0.89126
   1   5  -6   61.60    3.80  39-0.89924 0.96985 0.43546-0.10135-0.04171-0.22163
   1   5  -6   56.80    3.70  52-0.31857 0.38871 0.77421-0.43980 0.54691-0.80962
  -1   5   6   63.20    3.30  27-0.79598 0.72561 0.43737-0.10217-0.41849 0.68048
  -1   5   6   64.50    4.00  90-0.52474 0.45334-0.41587 0.75072 0.74276-0.48053
   1  -5   6   55.60    2.80  71-0.52943 0.60109 0.24670-0.58106 0.81169-0.54868
   1   5   7   20.00    1.80  43-0.90311 0.97416 0.41861-0.08317 0.09568 0.20997
   1   5   7   21.80    2.30  86-0.54603 0.61632-0.28905 0.62409 0.78632-0.48027
  -1  -5   7   20.10    1.90  64-0.47196 0.40187 0.46851-0.80305 0.74683-0.44001
   1  -5  -7   16.70    2.00  12-0.46753 0.53764 0.33476-0.66988-0.81814 0.51206
  -1   5  -7   18.50    1.90  53-0.32934 0.25775 0.75907-0.42481 0.56155-0.86781
  -1  -5  -7   15.40    1.60  20-0.66313 0.59178 0.40277-0.73770-0.63090 0.32495
  -1  -5  -7   18.90    1.20 111-0.38299 0.31334-0.73993 0.40472 0.55301-0.85908
   1   5  -7   20.00    1.90  38-0.89598 0.96654 0.43811-0.10410-0.07264-0.23446
   1   5  -7   18.00    2.20  50-0.27875 0.34883 0.82458-0.49017 0.49231-0.79878
  -1   5   7   23.80    1.70  30-0.83246 0.76212 0.44312-0.10786-0.33265 0.63839
   1  -5   7   20.20    2.10  69-0.51716 0.58885 0.30674-0.64104 0.79903-0.49226
   1   5   8   28.90    2.50  44-0.90138 0.97247 0.41316-0.07764 0.12968 0.21973
   1   5   8   22.50    2.30  88-0.53949 0.60976-0.33556 0.67062 0.77224-0.42245
  -1  -5   8   24.80    2.00  63-0.45927 0.38923 0.50430-0.83880 0.73127-0.38067
   1  -5  -8   25.10    2.20  14-0.51360 0.58368 0.35194-0.68709-0.78253 0.43270
  -1   5  -8   19.60    2.80  46-0.89182 0.82052 0.39663-0.06240 0.21760-0.56820
  -1   5  -8   24.30    2.80  50-0.28321 0.21156 0.81934-0.48508 0.49847-0.84849
  -1  -5  -8   26.90    2.40  21-0.69040 0.61904 0.41097-0.74596-0.59536 0.24564
   1   5  -8   23.40    2.00  37-0.89211 0.96262 0.44021-0.10630-0.10170-0.24914
   1   5  -8   24.70    2.90  48-0.23951 0.30953 0.86659-0.53219 0.43779-0.78801
  -1   5   8   27.10    2.60  32-0.85791 0.78761 0.44498-0.10965-0.25686 0.60634
   1  -5   8   21.70    2.70  67-0.50509 0.57680 0.35706-0.69130 0.78575-0.43521
   1   5   9   48.70    3.00  45-0.89884 0.96996 0.40771-0.07211 0.16083 0.23233
   1   5   9   54.00    3.40  89-0.53304 0.60329-0.37373 0.70882 0.75907-0.36554
  -1  -5   9   45.90    3.70  62-0.44832 0.37832 0.53293-0.86740 0.71763-0.32325
   1  -5  -9   47.60    3.10  15-0.54756 0.61760 0.36420-0.69939-0.75335 0.35976
  -1   5  -9   56.40    4.10  45-0.89867 0.82734 0.40739-0.07324 0.16255-0.55690
  -1   5  -9   47.50    2.70  48-0.23762 0.16590 0.86844-0.53419 0.43515-0.82893
  -1  -5  -9   49.90    3.40  22-0.70733 0.63595 0.41583-0.75089-0.57163 0.17813
   1   5  -9   46.30    2.80  36-0.88769 0.95814 0.44187-0.10806-0.12946-0.26514
  -1   5   9   47.60    3.70  34-0.87559 0.80536 0.44428-0.10867-0.18963 0.58274
   1  -5   9   48.80    2.70  66-0.49384 0.56558 0.39849-0.73267 0.77287-0.37856
   1   5  10   67.70    4.40  45-0.89561 0.96677 0.40219-0.06651 0.19007 0.24685
   1   5  10   61.20    3.80  90-0.52710 0.59733-0.40452 0.73963 0.74734-0.31007
  -1  -5  10   64.20    4.10  61-0.43918 0.36923 0.55544-0.88987 0.70612-0.26796
   1  -5 -10   70.00    4.70  16-0.57242 0.64243 0.37294-0.70817-0.73024 0.29289
  -1   5 -10   78.20    5.20  43-0.90241 0.83105 0.41606-0.08198 0.11201-0.55012
  -1  -5 -10   73.40    4.50  23-0.71757 0.64618 0.41868-0.75380-0.55659 0.11931
   1   5 -10   72.30    4.80  35-0.88273 0.95312 0.44315-0.10943-0.15624-0.28210
  -1   5  10   76.20    4.20  36-0.88775 0.81757 0.44185-0.10615-0.12910 0.56596
   1  -5  10   71.70    4.70  65-0.48392 0.55574 0.43173-0.76596 0.76120-0.32319
   1   5  11    3.30    1.40  46-0.89176 0.96295 0.39655-0.06080 0.21796 0.26272
   1   5  11    5.70    2.50  91-0.52192 0.59212-0.42886 0.76400 0.73735-0.25633
  -1  -5  11    2.80    2.50  60-0.43183 0.36193 0.57271-0.90711 0.69679-0.21485
   1  -5 -11    1.20    1.60  17-0.59002 0.66028 0.37899-0.71435-0.71291 0.23180
  -1   5 -11    6.20    2.10  42-0.90375 0.83235 0.42307-0.08907 0.06517-0.54704
  -1  -5 -11    1.90    1.30  23-0.72323 0.65182 0.42022-0.75541-0.54804 0.06698
   1   5 -11    1.90    2.70  35-0.87725 0.94759 0.44407-0.11046-0.18231-0.29979
  -1   5  11    2.90    1.50  38-0.89580 0.82567 0.43823-0.10243-0.07416 0.55477
   1  -5  11    0.30    1.90  64-0.47539 0.54725 0.45830-0.79250 0.75098-0.26918
   1   5  12   38.30    2.70  47-0.88732 0.95855 0.39077-0.05494 0.24486 0.27958
   1   5  12   34.60    3.10  91-0.51762 0.58780-0.44759 0.78275 0.72920-0.20444
  -1  -5  12   38.90    3.80  60-0.42619 0.35633 0.58552-0.91988 0.68959-0.16386
   1  -5 -12   37.70    3.50  18-0.60269 0.67293 0.38327-0.71870-0.69991 0.17502
  -1   5 -12   44.50    4.50  41-0.90317 0.83174 0.42875-0.09483 0.02138-0.54701
  -1  -5 -12   39.30    3.80  23-0.72558 0.65416 0.42086-0.75611-0.54444 0.01960
   1   5 -12   40.30    3.70  34-0.87125 0.94154 0.44468-0.11116-0.20781-0.31804
  -1   5  12   34.60    3.00  39-0.90073 0.83066 0.43373-0.09783-0.02375 0.54812
   1  -5  12   43.20    3.50  64-0.46840 0.54031 0.47887-0.81303 0.74249-0.21692
  -1  -5  13   -3.90    3.10  60-0.42214 0.35233 0.59447-0.92880 0.68439-0.11489
   1  -5 -13    5.60    2.20  18-0.61119 0.68142 0.38612-0.72161-0.69091 0.12224
  -1   5 -13   -1.70    1.90  39-0.90100 0.82960 0.43335-0.09989-0.02008-0.54935
  -1  -5 -13    3.40    2.10  23-0.72542 0.65398 0.42081-0.75613-0.54468-0.02394
   1   5 -13    4.30    1.70  33-0.86474 0.93497 0.44497-0.11155-0.23288-0.33673
  -1   5  13    7.30    2.70  41-0.90320 0.83264 0.42864-0.09278 0.02231 0.54599
   1  -5  13    3.00    1.80  63-0.46295 0.53491 0.49423-0.82835 0.73581-0.16646
  -1  -5  14    4.30    3.20  59-0.41956 0.34980 0.60008-0.93437 0.68108-0.06779
   1  -5 -14    5.60    2.00  18-0.61637 0.68659 0.38783-0.72339-0.68533 0.07288
  -1   5 -14   -0.20    2.10  38-0.89751 0.82606 0.43701-0.10364-0.05921-0.55398
  -1  -5 -14    2.60    1.90  23-0.72328 0.65183 0.42024-0.75562-0.54796-0.06444
   1   5 -14    1.10    2.90  32-0.85761 0.92822 0.44497-0.11119-0.25790-0.35502
  -1   5  14    4.20    2.00  42-0.90374 0.83322 0.42295-0.08701 0.06600 0.54606
   1  -5  14    0.80    2.00  63-0.45899 0.53099 0.50507-0.83915 0.73092-0.11778
  -1  -5  15   12.90    3.20  59-0.41832 0.34861 0.60275-0.93700 0.67948-0.02242
   1  -5 -15   10.40    2.80  18-0.61882 0.68902 0.38864-0.72426-0.68266 0.02643
  -1   5 -15    4.90    2.30  37-0.89286 0.82135 0.43987-0.10659-0.09656-0.56037
  -1  -5 -15    7.90    2.70  23-0.71952 0.64806 0.41922-0.75466-0.55367-0.10252
   1   5 -15    7.40    2.20  32-0.85004 0.92062 0.44468-0.11096-0.28230-0.37435
  -1   5  15    7.60    2.40  43-0.90264 0.83215 0.41682-0.08081 0.10719 0.54863
   1  -5  15    8.20    2.80  62-0.45642 0.52847 0.51195-0.84599 0.72773-0.07082
  -1  -5  16    4.50    2.70  59-0.41830 0.34863 0.60281-0.93702 0.67945 0.02140
   1  -5 -16    1.70    2.40  18-0.61899 0.68918 0.38869-0.72438-0.68247-0.01754
  -1   5 -16   -3.70    2.60  36-0.88717 0.81561 0.44203-0.10885-0.13242-0.56826
  -1  -5 -16    1.50    2.20  23-0.71437 0.64289 0.41780-0.75331-0.56135-0.13861
   1   5 -16   -2.60    2.60  31-0.84194 0.91249 0.44409-0.11044-0.30647-0.39392
  -1   5  16   -1.90    2.40  44-0.90014 0.82968 0.41031-0.07421 0.14629 0.55329
   1  -5  16    1.00    3.20  62-0.45514 0.52724 0.51533-0.84934 0.72615-0.02545
  -1  -5  17   -2.20    4.40  59-0.41937 0.34975 0.60050-0.93467 0.68083 0.06379
   1  -5 -17    1.10    2.90  18-0.61721 0.68739 0.38811-0.72386-0.68441-0.05938
  -1   5 -17    0.40    3.40  35-0.88054 0.80893 0.44357-0.11049-0.16701-0.57743
  -1  -5 -17    4.20    3.40  22-0.70800 0.63651 0.41602-0.75160-0.57066-0.17308
   1   5 -17   -0.80    2.20  30-0.83328 0.90380 0.44322-0.10964-0.33045-0.41368
  -1   5  17   -3.00    2.80  45-0.89639 0.82597 0.40343-0.06726 0.18364 0.55969
   1  -5  17   -2.40    3.10  62-0.45505 0.52719 0.51557-0.84955 0.72603 0.01845
  -1  -5  18   -0.80    4.70  60-0.42144 0.35186 0.59602-0.93015 0.68349 0.10492
   1  -5 -18    1.30    3.10  18-0.61374 0.68390 0.38696-0.72278-0.68818-0.09939
  -1   5 -18    0.00    3.10  34-0.87303 0.80137 0.44454-0.11155-0.20051-0.58768
  -1  -5 -18    3.10    3.30  22-0.70053 0.62902 0.41390-0.74954-0.58133-0.20619
   1   5 -18    7.60    4.30  29-0.82406 0.89454 0.44205-0.10854-0.35427-0.43360
  -1   5  18   -1.00    3.10  46-0.89152 0.82113 0.39623-0.05998 0.21952 0.56758
   1  -5  18    3.00    4.00  62-0.45603 0.52822 0.51298-0.84691 0.72725 0.06100
   1  -5 -19   -0.80    3.00  18-0.60875 0.67889 0.38530-0.72118-0.69352-0.13783
  -1   5 -19    7.80    3.60  33-0.86468 0.79296 0.44498-0.11209-0.23308-0.59887
  -1  -5 -19   15.60    4.60  22-0.69203 0.62051 0.41145-0.74715-0.59313-0.23818
   1   5 -19    2.60    2.90  29-0.81427 0.88471 0.44059-0.10714-0.37795-0.45366
   1  -5  19    4.10    4.50  63-0.45799 0.53022 0.50776-0.84166 0.72968 0.10236
   1   6   0   11.40    0.70   5-0.26731 0.33870 0.25422 0.14773-0.92947 0.92923
   1   6   0   16.80    2.30  69-0.51891 0.58906 0.29882 0.10313 0.80090-0.80148
  -1  -6   0    7.70    1.70  81-0.55877 0.48855-0.10870-0.29334 0.82217-0.82175
   1  -6   0   11.20    2.00  87-0.54416 0.61551-0.30335-0.09832 0.78222-0.78197
  -1   6   0    6.60    1.90  75-0.54919 0.47769 0.11037 0.29145 0.82838-0.82878
   1   6   1   54.40    2.30  19-0.63421 0.70556 0.39365 0.00780-0.66545 0.70861
   1   6   1   53.90    3.50  72-0.53499 0.60516 0.21508 0.18693 0.81702-0.77384
  -1  -6   1   54.90    3.90  78-0.55816 0.48794-0.02084-0.38116 0.82947-0.78526
   1  -6  -1   51.10    3.50  89-0.53084 0.60221-0.38558-0.01612 0.75468-0.79817
  -1   6  -1   53.00    3.10  72-0.53678 0.46512 0.20411 0.19752 0.81866-0.86293
  -1  -6  -1   58.30    4.10  84-0.55475 0.48440-0.19991-0.20196 0.80765-0.85121
   1   6  -1   47.40    2.30  47-0.88861 0.95937 0.39239 0.00940 0.23747-0.28200
   1   6  -1   51.30    3.40  67-0.49837 0.56849 0.38233 0.01955 0.77811-0.82246
  -1   6   1   57.20    2.70   6-0.28179 0.21137 0.26032 0.14183-0.92348 0.96706
  -1   6   1   45.40    2.80  77-0.55635 0.48485 0.02095 0.38091 0.83068-0.78729
   1  -6   1   53.40    3.60  84-0.55322 0.62455-0.21981-0.18184 0.80351-0.75952
   1   6   2    3.40    0.60  29-0.81834 0.88956 0.44123-0.03945-0.36828 0.45511
   1   6   2    5.40    2.00  74-0.54663 0.61683 0.13323 0.26884 0.82671-0.73976
  -1  -6   2    3.70    1.70  76-0.55364 0.48343 0.06179-0.46375 0.83046-0.74245
  -1   6  -2   -0.10    1.60  69-0.51870 0.44702 0.29977 0.10180 0.80068-0.88871
  -1  -6  -2    5.10    2.40  86-0.54568 0.47536-0.29176-0.11013 0.78556-0.87287
   1   6  -2    2.60    0.90  44-0.89948 0.97020 0.40896-0.00724 0.15391-0.24219
   1   6  -2    2.60    1.60  64-0.47367 0.54390 0.46345-0.06178 0.74890-0.83687
  -1   6   2    1.10    0.80  11-0.43606 0.36589 0.32270 0.07916-0.84007 0.92728
  -1   6   2    5.20    1.70  80-0.55899 0.48750-0.06204 0.46395 0.82685-0.73966
   1  -6   2    1.50    1.50  82-0.55804 0.62955-0.13694-0.26478 0.81844-0.73045
   1   6   3   32.50    1.80  34-0.87600 0.94710 0.44423-0.04231-0.18785 0.31813
   1   6   3   31.30    2.80  76-0.55416 0.62440 0.05485 0.34732 0.83060-0.69963
  -1  -6   3   35.30    2.40  74-0.54608 0.47601 0.13784-0.53961 0.82632-0.69443
  -1   6  -3   31.20    2.50  66-0.49497 0.42326 0.39452 0.00699 0.77418-0.90598
  -1  -6  -3   32.60    2.40  89-0.53151 0.46122-0.38201-0.01990 0.75602-0.88707
   1   6  -3   34.70    2.10  43-0.90315 0.97383 0.41878-0.01715 0.09457-0.22661
   1   6  -3   34.10    3.50  62-0.44528 0.51546 0.54054-0.13890 0.71382-0.84558
  -1   6   3   35.40    2.20  16-0.56470 0.49456 0.37024 0.03166-0.73759 0.86856
  -1   6   3   35.00    2.50  82-0.55803 0.48655-0.13726 0.53921 0.81839-0.68740
   1  -6   3   33.80    3.10  80-0.55893 0.63045-0.05694-0.34475 0.82725-0.69547
   1   6   4   -0.50    0.80  38-0.89483 0.96599 0.43882-0.03680-0.08190 0.25593
   1   6   4    1.40    2.20  78-0.55806 0.62831-0.01778 0.42000 0.82961-0.65485
  -1  -6   4    0.00    1.70  72-0.53647 0.46643 0.20602-0.60773 0.81838-0.64273
  -1   6  -4    8.90    2.70  63-0.46610 0.39446 0.48542-0.08402 0.73968-0.91506
  -1  -6  -4    0.50    0.70   1-0.14816 0.07681 0.20251-0.60458-0.96801 0.79283
   1   6  -4   -2.20    1.40  41-0.90373 0.97438 0.42542-0.02386 0.04783-0.22363
   1   6  -4   -1.40    1.60  59-0.41393 0.48406 0.61209-0.21049 0.67380-0.84934
  -1   6   4    0.90    1.00  20-0.66340 0.59313 0.40286-0.00103-0.63056 0.80511
  -1   6   4    0.20    1.80  84-0.55443 0.48300-0.20422 0.60598 0.80678-0.63206
   1  -6   4   -4.30    2.30  77-0.55648 0.62801 0.01846-0.42010 0.83065-0.65507
   1   6   5  122.60    6.40  40-0.90154 0.97275 0.43252-0.03041-0.01205 0.22983
   1   6   5  123.40    5.40  80-0.55904 0.62929-0.08390 0.48617 0.82489-0.60633
  -1  -6   5  130.60    6.60  70-0.52570 0.45569 0.26616-0.66781 0.80796-0.58854
   1  -6  -5  131.10    5.80   3-0.18952 0.25998 0.22075-0.62301-0.95674 0.73774
  -1   6  -5  129.50    6.60  60-0.43269 0.36101 0.57073-0.16937 0.69789-0.91705
  -1  -6  -5  132.50    6.00   7-0.33429 0.26296 0.28212-0.68421-0.89926 0.68022
   1   6  -5  112.90    7.40  40-0.90264 0.97332 0.43033-0.02919 0.00786-0.22760
   1   6  -5  115.60    6.40  57-0.38035 0.45044 0.67719-0.27563 0.62988-0.84919
  -1   6   5  127.70    5.20  24-0.73676 0.66650 0.42381-0.02192-0.52686 0.74518
  -1   6   5  133.80    7.60  86-0.54914 0.47768-0.26245 0.66424 0.79345-0.57499
   1  -6   5  128.60    6.00  75-0.55141 0.62295 0.08787-0.48946 0.82959-0.61022
   1   6   6   75.80    3.60  41-0.90362 0.97462 0.42654-0.02420 0.03921 0.22257
   1   6   6   75.20    4.40  82-0.55782 0.62809-0.14289 0.54520 0.81757-0.55521
  -1  -6   6   78.50    5.40  69-0.51453 0.44454 0.31833-0.71992 0.79620-0.53301
   1  -6  -6   83.30    4.60   6-0.28238 0.35285 0.26057-0.66286-0.92324 0.66038
  -1   6  -6   76.40    5.00  58-0.39581 0.32408 0.64849-0.24717 0.65022-0.91317
  -1  -6  -6   85.90    3.90  12-0.45193 0.38027 0.32882-0.73062-0.82924 0.56709
  -1  -6  -6   78.90    4.10  92 0.23990-0.30956-0.74329 0.34122 0.62447-0.88755
   1   6  -6   72.30    3.70  39-0.90047 0.97110 0.43406-0.03302-0.02712-0.23637
   1   6  -6   71.80    4.00  54-0.34551 0.41559 0.73504-0.33375 0.58339-0.84611
  -1   6   6   78.10    4.40  27-0.78927 0.71895 0.43604-0.03390-0.43234 0.69423
  -1   6   6   71.80    4.40  87-0.54291 0.47143-0.31245 0.71425 0.77950-0.51730
   1  -6   6   74.40    4.40  74-0.54454 0.61632 0.15023-0.55156 0.82517-0.56208
   1   6   7   31.00    2.10  42-0.90350 0.97454 0.42066-0.01824 0.08204 0.22349
   1   6   7   34.70    3.60  84-0.55509 0.62529-0.19499 0.59699 0.80862-0.50260
  -1  -6   7   33.10    3.20  67-0.50357 0.43361 0.36291-0.76444 0.78404-0.47709
   1  -6  -7   31.20    2.20   8-0.35540 0.42588 0.29072-0.69305-0.88835 0.58164
  -1   6  -7   22.90    2.70  55-0.35684 0.28518 0.71718-0.31604 0.59859-0.90487
  -1  -6  -7   34.90    2.10  14-0.52777 0.45608 0.35710-0.75894-0.77067 0.46476
  -1  -6  -7   30.50    1.40 102-0.08317 0.01358-0.78091 0.37862 0.61908-0.92545
   1   6  -7   33.60    2.60  38-0.89751 0.96808 0.43701-0.03606-0.05921-0.24803
   1   6  -7   22.40    2.90  52-0.30965 0.37967 0.78623-0.38495 0.53475-0.84123
  -1   6   7   26.80    2.60  30-0.82699 0.75671 0.44245-0.04024-0.34688 0.65251
  -1   6   7   30.40    2.90  88-0.53637 0.46486-0.35476 0.75659 0.76580-0.45986
   1  -6   7   33.10    3.20  72-0.53656 0.60838 0.20548-0.60675 0.81846-0.51160
   1   6   8   32.00    2.40  43-0.90203 0.97309 0.41489-0.01240 0.11921 0.23008
   1   6   8   31.10    2.70  85-0.55146 0.62165-0.23961 0.64163 0.79905-0.44929
  -1  -6   8   26.00    2.30  66-0.49327 0.42333 0.40049-0.80196 0.77220-0.42149
   1  -6  -8   36.20    2.10  10-0.41199 0.48196 0.31332-0.71542-0.85562 0.50585
  -1   6  -8   26.10    3.20  46-0.89117 0.81985 0.39574 0.00546 0.22183-0.57255
  -1   6  -8   32.60    3.30  52-0.31614 0.24442 0.77753-0.37639 0.54360-0.89364
  -1  -6  -8   28.30    2.50  16-0.57751 0.50578 0.37470-0.77658-0.72531 0.37565
   1   6  -8   31.20    2.80  37-0.89386 0.96438 0.43936-0.03851-0.08930-0.26169
   1   6  -8   28.20    3.00  50-0.27350 0.34345 0.83062-0.42934 0.48505-0.83529
  -1   6   8   36.50    2.70  32-0.85376 0.78351 0.44485-0.04258-0.27054 0.61991
  -1   6   8   32.60    3.90  89-0.52997 0.45844-0.39011 0.79196 0.75296-0.40327
   1  -6   8   30.00    3.30  71-0.52816 0.60001 0.25344-0.65465 0.81044-0.45981
   1   6   9   23.90    2.40  44-0.89958 0.97068 0.40916-0.00659 0.15278 0.24027
   1   6   9   21.40    2.50  86-0.54744 0.61760-0.27747 0.67952 0.78951-0.39601
  -1  -6   9   19.70    2.80  65-0.48394 0.41403 0.43169-0.83310 0.76122-0.36678
   1  -6  -9   13.90    1.90  12-0.45545 0.52539 0.33016-0.73230-0.82677 0.43324
  -1   6  -9   17.70    2.40  45-0.89812 0.82677 0.40638-0.00525 0.16804-0.56252
  -1   6  -9   21.50    2.40  50-0.27483 0.20305 0.82909-0.42797 0.48690-0.88069
  -1  -6  -9   15.80    1.60  18-0.61027 0.53880 0.38581-0.78778-0.69190 0.29850
   1   6  -9   11.80    2.60  37-0.88961 0.96008 0.44123-0.04047-0.11796-0.27679
   1   6  -9   13.90    2.70  48-0.23748 0.30737 0.86857-0.46731 0.43495-0.82894
  -1   6   9   16.30    2.10  34-0.87258 0.80237 0.44457-0.04203-0.20239 0.59535
  -1   6   9   12.10    2.20  90-0.52403 0.45248-0.41922 0.82109 0.74139-0.34796
   1  -6   9   10.90    2.60  69-0.51987 0.59174 0.29439-0.69554 0.80192-0.40752
   1   6  10    7.80    1.50  45-0.89636 0.96750 0.40338-0.00073 0.18391 0.25289
   1   6  10   12.30    2.70  87-0.54338 0.61352-0.30909 0.71116 0.78051-0.34327
  -1  -6  10   10.30    2.30  64-0.47575 0.40590 0.45721-0.85858 0.75141-0.31320
   1  -6 -10    7.20    2.00  13-0.48855 0.55846 0.34267-0.74485-0.80243 0.36514
  -1   6 -10   11.60    2.90  43-0.90208 0.83069 0.41504-0.01399 0.11832-0.55655
  -1  -6 -10    6.50    1.30  19-0.63252 0.56104 0.39311-0.79514-0.66737 0.23019
   1   6 -10    6.10    1.80  36-0.88479 0.95521 0.44268-0.04202-0.14555-0.29295
  -1   6  10   10.60    2.10  36-0.88571 0.81555 0.44244-0.03980-0.14060 0.57732
  -1   6  10   12.10    2.00  91-0.51875 0.44718-0.44280 0.84469 0.73132-0.29415
   1  -6  10    7.80    2.00  68-0.51208 0.58398 0.32876-0.72985 0.79353-0.35536
   1   6  11    1.90    1.40  46-0.89245 0.96362 0.39751 0.00521 0.21335 0.26722
   1   6  11    3.70    2.20  88-0.53957 0.60969-0.33503 0.73712 0.77241-0.29143
  -1  -6  11    6.30    3.10  64-0.46881 0.39900 0.47769-0.87902 0.74299-0.26099
   1  -6 -11    2.80    1.50  14-0.51354 0.58341 0.35191-0.75413-0.78258 0.30153
  -1   6 -11    7.10    2.40  42-0.90368 0.83227 0.42211-0.02114 0.07199-0.55397
  -1  -6 -11   -2.50    2.00  19-0.64724 0.57575 0.39781-0.79991-0.65025 0.16929
   1   6 -11    3.50    1.70  35-0.87942 0.94978 0.44376-0.04320-0.17234-0.30991
  -1   6  11    3.20    2.10  37-0.89452 0.82441 0.43900-0.03626-0.08436 0.56483
   1  -6  11    0.50    2.50  67-0.50507 0.57699 0.35711-0.75815 0.78573-0.30380
   1   6  12    8.70    1.80  47-0.88791 0.95912 0.39150 0.01130 0.24153 0.28278
   1   6  12   10.30    2.90  88-0.53619 0.60629-0.35582 0.75794 0.76543-0.24071
  -1  -6  12    4.50    2.00  63-0.46314 0.39337 0.49371-0.89501 0.73604-0.21026
   1  -6 -12    6.90    2.50  15-0.53213 0.60197 0.35867-0.76093-0.76694 0.24213
  -1   6 -12   15.80    2.80  41-0.90338 0.83193 0.42789-0.02699 0.02848-0.55422
  -1  -6 -12    6.10    2.20  20-0.65657 0.58506 0.40074-0.80290-0.63901 0.11427
   1   6 -12    6.70    2.00  34-0.87351 0.94382 0.44449-0.04403-0.19850-0.32750
  -1   6  12    7.00    2.20  39-0.90003 0.82998 0.43460-0.03176-0.03267 0.55689
   1  -6  12    1.20    2.20  67-0.49901 0.57095 0.38001-0.78098 0.77884-0.25314
   1   6  13   -0.70    1.80  89-0.53336 0.60343-0.37200 0.77414 0.75970-0.19123
  -1  -6  13    2.20    2.00  63-0.45872 0.38900 0.50579-0.90706 0.73058-0.16102
   1  -6 -13   -2.00    1.70  15-0.54563 0.61543 0.36351-0.76580-0.75509 0.18651
  -1   6 -13    6.00    3.20  40-0.90149 0.83011 0.43261-0.03220-0.01291-0.55667
  -1  -6 -13    3.20    1.60  20-0.66187 0.59035 0.40238-0.80461-0.63247 0.06395
   1   6 -13    2.30    3.00  33-0.86707 0.93733 0.44490-0.04454-0.22416-0.34559
  -1   6  13   -3.40    2.30  40-0.90295 0.83295 0.42948-0.02654 0.01526 0.55271
   1  -6  13    0.80    1.80  66-0.49398 0.56595 0.39800-0.79891 0.77303-0.20357
   1   6  14   24.20    3.30  89-0.53113 0.60118-0.38404 0.78620 0.75526-0.14305
  -1  -6  14   21.70    4.30  62-0.45550 0.38583 0.51437-0.91559 0.72660-0.11326
   1  -6 -14   17.30    3.50  16-0.55501 0.62478 0.36684-0.76917-0.74659 0.13426
  -1   6 -14   24.20    3.50  38-0.89825 0.82682 0.43639-0.03607-0.05203-0.56130
  -1  -6 -14   21.60    3.00  20-0.66407 0.59254 0.40306-0.80535-0.62972 0.01742
   1   6 -14   26.30    3.60  33-0.86009 0.93029 0.44501-0.04474-0.24943-0.36408
  -1   6  14   20.60    3.20  42-0.90377 0.83322 0.42387-0.02095 0.05941 0.55254
   1  -6  14   15.60    3.00  66-0.49003 0.56203 0.41157-0.81243 0.76842-0.15520
   1   6  15    9.70    3.40  89-0.52953 0.59956-0.39234 0.79453 0.75210-0.09616
  -1  -6  15    9.50    3.10  62-0.45343 0.38381 0.51980-0.92099 0.72402-0.06690
   1  -6 -15    9.20    2.80  16-0.56101 0.63075 0.36895-0.77132-0.74105 0.08495
  -1   6 -15    7.60    2.50  37-0.89384 0.82236 0.43937-0.03916-0.08946-0.56762
  -1  -6 -15    9.70    2.90  20-0.66380 0.59225 0.40298-0.80534-0.63007-0.02602
   1   6 -15   12.70    2.60  32-0.85246 0.92309 0.44480-0.04414-0.27472-0.38204
  -1   6  15    3.10    2.60  43-0.90288 0.83237 0.41769-0.01470 0.10167 0.55403
   1  -6  15    7.70    3.50  65-0.48727 0.55942 0.42080-0.82179 0.76517-0.10820
   1   6  16   -3.20    3.20  90-0.52857 0.59857-0.39727 0.79948 0.75020-0.05051
  -1  -6  16    3.30    3.00  62-0.45243 0.38286 0.52240-0.92355 0.72278-0.02187
   1  -6 -16    1.60    2.60  16-0.56418 0.63390 0.37006-0.77247-0.73807 0.03822
  -1   6 -16   -1.90    3.00  36-0.88837 0.81683 0.44166-0.04154-0.12546-0.57538
  -1  -6 -16    0.90    2.10  20-0.66148 0.58992 0.40226-0.80469-0.63295-0.06691
   1   6 -16    4.00    2.40  31-0.84438 0.91498 0.44429-0.04370-0.29937-0.40112
  -1   6  16    1.50    2.50  44-0.90050 0.83002 0.41109-0.00802 0.14178 0.55768
   1  -6  16   -0.70    2.20  65-0.48545 0.55764 0.42679-0.82775 0.76301-0.06226
   1   6  17   10.50    3.50  90-0.52820 0.59818-0.39910 0.80134 0.74948-0.00605
  -1  -6  17    0.10    3.00  62-0.45243 0.38290 0.52242-0.92353 0.72277 0.02192
   1  -6 -17    1.20    2.40  16-0.56496 0.63464 0.37033-0.77278-0.73734-0.00627
  -1   6 -17   -3.30    2.80  35-0.88193 0.81034 0.44331-0.04329-0.16023-0.58436
  -1  -6 -17    0.30    2.50  20-0.65743 0.58585 0.40101-0.80349-0.63795-0.10570
   1   6 -17   -0.80    4.10  30-0.83574 0.90631 0.44349-0.04296-0.32381-0.42043
  -1   6  17    7.70    2.70  45-0.89681 0.82636 0.40412-0.00097 0.18008 0.56314
   1  -6  17   -2.00    2.40  65-0.48461 0.55685 0.42952-0.83043 0.76202-0.01749
   1   6  18   -3.50    3.90  90-0.52840 0.59836-0.39810 0.80036 0.74987 0.03730
   1  -6 -18   -2.80    2.60  16-0.56365 0.63330 0.36988-0.77237-0.73857-0.04880
  -1   6 -18    5.30    3.50  34-0.87459 0.80295 0.44439-0.04446-0.19395-0.59439
  -1  -6 -18    4.10    4.20  20-0.65187 0.58027 0.39927-0.80182-0.64471-0.14271
   1   6 -18   -1.60    3.10  30-0.82653 0.89706 0.44239-0.04192-0.34806-0.43991
  -1   6  18   -2.90    2.90  46-0.89193 0.82152 0.39679 0.00644 0.21683 0.57014
   1  -6  18    2.50    3.60  65-0.48469 0.55698 0.42924-0.83011 0.76212 0.02619
   1   7   0   90.60    4.20   9-0.36498 0.43655 0.29460 0.17392-0.88318 0.88271
   1   7   0   83.30    5.00  69-0.51468 0.58470 0.31769 0.15123 0.79635-0.79703
  -1  -7   0   91.10    5.20  82-0.55730 0.48719-0.15560-0.31343 0.81560-0.81511
   1  -7   0   85.60    5.60  87-0.54156 0.61300-0.32184-0.14679 0.77661-0.77633
  -1   7   0   86.90    4.80   2-0.17256 0.10222 0.21331 0.25582-0.96163 0.96130
  -1   7   0   85.50    4.90  73-0.54357 0.47181 0.15764 0.31102 0.82443-0.82502
   1   7   1    2.40    0.60  20-0.65569 0.72712 0.40046 0.06790-0.64008 0.68315
   1   7   1    0.30    2.10  71-0.52952 0.59957 0.24620 0.22277 0.81178-0.76869
  -1  -7   1   -0.10    1.90  80-0.55905 0.48894-0.08033-0.38866 0.82524-0.78095
   1  -7  -1    2.80    3.00  89-0.52955 0.60100-0.39227-0.07638 0.75213-0.79559
  -1   7  -1    2.20    2.00  71-0.53111 0.45932 0.23753 0.23107 0.81333-0.85769
  -1  -7  -1    1.20    2.10  85-0.55205 0.48179-0.23329-0.23553 0.80051-0.84404
   1   7  -1    4.30    0.80  46-0.89209 0.96283 0.39701 0.07176 0.21577-0.26042
   1   7  -1    2.10    2.90  66-0.49641 0.56640 0.38941 0.07945 0.77585-0.82029
  -1   7   1    1.80    0.80   7-0.32287 0.25253 0.27743 0.19173-0.90487 0.94840
  -1   7   1    6.20    2.50  76-0.55205 0.48045 0.08090 0.38795 0.82988-0.78655
   1  -7   1    1.00    1.80  85-0.55036 0.62177-0.25086-0.21774 0.79635-0.75233
   1   7   2  151.10    7.00  29-0.81642 0.88769 0.44093 0.02779-0.37288 0.45960
   1   7   2  157.10    7.90  73-0.54099 0.61106 0.17634 0.29270 0.82233-0.73548
  -1  -7   2  158.90   10.50  78-0.55773 0.48763-0.00872-0.46023 0.82997-0.74190
  -1   7  -2  152.30    7.00  69-0.51439 0.44258 0.31895 0.14959 0.79604-0.88416
  -1  -7  -2  166.70    9.80  87-0.54303 0.47279-0.31160-0.15724 0.77976-0.86703
   1   7  -2  141.10    5.00  44-0.90039 0.97109 0.41085 0.05784 0.14321-0.23161
   1   7  -2  154.30    6.70  64-0.47487 0.54501 0.45985 0.00876 0.75035-0.83839
  -1   7   2  162.20    7.40  12-0.46030 0.39024 0.33202 0.13680-0.82334 0.91049
  -1   7   2  150.40    7.50  78-0.55698 0.48539 0.00866 0.46024 0.83048-0.74336
   1  -7   2  152.80    9.20  83-0.55600 0.62762-0.18064-0.28808 0.81132-0.72326
   1   7   3   69.00    4.30  34-0.87459 0.94572 0.44439 0.02447-0.19393 0.32406
   1   7   3   73.50    4.70  75-0.54933 0.61946 0.10906 0.36011 0.82846-0.69756
  -1  -7   3   72.80    4.30  76-0.55392 0.48382 0.05816-0.52705 0.83054-0.69866
  -1   7  -3   69.70    4.00  66-0.49338 0.42154 0.40009 0.06838 0.77233-0.90423
  -1  -7  -3   72.60    5.70  89-0.53016 0.45995-0.38911-0.07976 0.75334-0.88436
   1   7  -3   66.00    4.10  43-0.90332 0.97399 0.41961 0.04900 0.08908-0.22124
   1   7  -3   71.60    4.20  62-0.45027 0.52035 0.52798-0.05940 0.72007-0.85188
  -1   7   3   79.40    3.80  16-0.57686 0.50683 0.37447 0.09438-0.72595 0.85686
  -1   7   3   75.90    4.60  80-0.55895 0.48736-0.05805 0.52699 0.82717-0.69625
   1  -7   3   72.30    4.40  81-0.55870 0.63032-0.11257-0.35610 0.82170-0.68984
   1   7   4   20.80    1.40  37-0.89460 0.96578 0.43896 0.03000-0.08375 0.25763
   1   7   4   23.10    3.30  77-0.55479 0.62494 0.04602 0.42319 0.83071-0.65602
  -1  -7   4   20.50    3.40  74-0.54819 0.47827 0.11966-0.58834 0.82775-0.65201
  -1   7  -4   29.00    3.20  64-0.46838 0.39665 0.47892-0.01058 0.74247-0.91791
   1   7  -4   20.30    1.80  41-0.90370 0.97433 0.42578 0.04276 0.04510-0.22101
   1   7  -4   24.40    2.70  60-0.42302 0.49306 0.59255-0.12402 0.68552-0.86111
  -1   7   4   25.60    2.10  20-0.66834 0.59815 0.40437 0.06436-0.62435 0.79880
  -1   7   4   23.60    2.80  81-0.55856 0.48698-0.11859 0.58757 0.82094-0.64622
   1  -7   4   21.30    2.60  79-0.55881 0.63044-0.04781-0.42082 0.82792-0.65227
   1   7   5   41.10    2.50  40-0.90162 0.97285 0.43240 0.03666-0.01088 0.22851
   1   7   5   43.10    3.20  78-0.55787 0.62801-0.01225 0.48151 0.82984-0.61135
  -1  -7   5   38.80    3.50  73-0.54118 0.47128 0.17504-0.64367 0.82249-0.60298
  -1   7  -5   35.80    3.00  61-0.43962 0.36784 0.55439-0.08609 0.70667-0.92590
   1   7  -5   38.30    2.50  40-0.90258 0.97328 0.43047 0.03761 0.00663-0.22652
   1   7  -5   38.20    4.30  57-0.39359 0.46358 0.65274-0.18424 0.64731-0.86669
  -1   7   5   42.20    2.30  24-0.73814 0.66797 0.42417 0.04463-0.52462 0.74285
  -1   7   5   40.30    3.40  83-0.55645 0.48488-0.17268 0.64171 0.81274-0.59423
   1  -7   5   43.70    3.70  78-0.55678 0.62842 0.01269-0.48127 0.83056-0.61112
   1   7   6   49.50    3.00  41-0.90366 0.97464 0.42617 0.04314 0.04208 0.21958
   1   7   6   49.00    3.70  80-0.55901 0.62916-0.06522 0.53452 0.82659-0.56431
  -1  -7   6   40.10    4.10  71-0.53343 0.46356 0.22433-0.69289 0.81556-0.55228
   1  -7  -6   59.20    3.30   1-0.15338 0.22378 0.20483-0.67413-0.96670 0.70389
  -1   7  -6   49.20    3.40  59-0.40773 0.33591 0.62490-0.15663 0.66578-0.92878
  -1  -7  -6   49.90    3.20   5-0.25432 0.18292 0.24871-0.71784-0.93459 0.67175
   1   7  -6   46.00    2.30  39-0.90045 0.97110 0.43409 0.03390-0.02740-0.23624
   1   7  -6   39.00    3.30  55-0.36270 0.43271 0.70760-0.23943 0.60642-0.86916
  -1   7   6   51.80    2.90  27-0.78918 0.71892 0.43603 0.03307-0.43251 0.69431
  -1   7   6   55.20    4.00  84-0.55315 0.48159-0.22058 0.68935 0.80335-0.54118
   1  -7   6   44.50    3.60  76-0.55312 0.62477 0.06821-0.53675 0.83030-0.56706
   1   7   7    8.20    1.40  42-0.90340 0.97441 0.42005 0.04934 0.08614 0.21927
   1   7   7    6.50    2.10  81-0.55869 0.62886-0.11262 0.58197 0.82169-0.51561
  -1  -7   7    6.80    2.20  70-0.52542 0.45558 0.26758-0.73608 0.80767-0.50063
   1  -7  -7    9.20    1.30   4-0.23443 0.30483 0.24021-0.70953-0.94199 0.63532
   1  -7  -7    7.90    0.80 107-0.28036 0.35272-0.76278 0.29386 0.58272-0.88839
  -1   7  -7    6.30    1.90  56-0.37371 0.30199 0.68891-0.22089 0.62108-0.92737
  -1  -7  -7    9.90    1.60   8-0.36174 0.29035 0.29329-0.76245-0.88494 0.57824
  -1  -7  -7    8.00    0.90  96 0.10880-0.17826-0.76862 0.29956 0.63038-0.93728
   1   7  -7    7.60    1.60  38-0.89754 0.96814 0.43698 0.03091-0.05889-0.24850
   1   7  -7    5.50    2.40  53-0.33040 0.40035 0.75756-0.28940 0.56298-0.86946
  -1   7   7    5.60    1.80  30-0.82647 0.75623 0.44238 0.02678-0.34822 0.65375
  -1   7   7    8.80    3.20  86-0.54919 0.47760-0.26203 0.73082 0.79356-0.48765
   1  -7   7    4.80    2.40  74-0.54835 0.62029 0.11820-0.58644 0.82786-0.52090
   1   7   8   13.30    1.80  44-0.90173 0.97278 0.41408 0.05539 0.12415 0.22502
   1   7   8    2.70    3.00  82-0.55735 0.62752-0.15442 0.62381 0.81579-0.46591
  -1  -7   8   15.30    2.40  69-0.51754 0.44773 0.30503-0.77348 0.79944-0.44863
   1  -7  -8    8.80    1.50   6-0.29992 0.37034 0.26791-0.73727-0.91557 0.56505
  -1   7  -8   15.80    2.40  46-0.89205 0.82072 0.39695 0.07123 0.21604-0.56688
  -1   7  -8   11.70    2.60  54-0.33760 0.26582 0.74700-0.27899 0.57272-0.92277
  -1  -7  -8   14.10    1.30  11-0.43645 0.36461 0.32286-0.79168-0.83981 0.49020
  -1  -7  -8   11.20    0.80 108-0.28144 0.21211-0.76259 0.29340 0.58245-0.93216
   1   7  -8   13.70    2.50  37-0.89396 0.96450 0.43931 0.02848-0.08860-0.26254
   1   7  -8   11.00    2.50  51-0.29731 0.36720 0.80214-0.33398 0.51786-0.86811
  -1   7   8   13.60    2.00  32-0.85324 0.78304 0.44483 0.02439-0.27221 0.62149
  -1   7   8   11.40    3.20  87-0.54493 0.47332-0.29762 0.76643 0.78389-0.43424
   1  -7   8    9.20    1.80  73-0.54288 0.61485 0.16275-0.63093 0.82389-0.47316
   1   7   9    6.30    1.60  45-0.89907 0.97016 0.40816 0.06139 0.15834 0.23459
   1   7   9   -0.90    2.60  83-0.55537 0.62554-0.19075 0.66018 0.80943-0.41576
  -1  -7   9   -0.10    2.00  68-0.51009 0.44030 0.33704-0.80543 0.79133-0.39676
   1  -7  -9    0.10    1.40   8-0.35209 0.42252 0.28938-0.75877-0.89011 0.49573
  -1   7  -9    5.40    1.90  45-0.89852 0.82715 0.40712 0.06099 0.16407-0.55866
  -1   7  -9    7.00    2.70  51-0.30032 0.22848 0.79833-0.33032 0.52199-0.91580
  -1  -7  -9    3.60    1.30  13-0.48910 0.41724 0.34288-0.81174-0.80201 0.40864
   1   7  -9    6.90    2.10  37-0.88976 0.96025 0.44117 0.02652-0.11702-0.27787
   1   7  -9    0.90    2.20  49-0.26383 0.33365 0.84139-0.37325 0.47165-0.86566
  -1   7   9    2.90    1.50  34-0.87219 0.80200 0.44461 0.02488-0.20399 0.59681
  -1   7   9    9.80    3.10  87-0.54068 0.46905-0.32776 0.79659 0.77475-0.38136
   1  -7   9    4.40    1.90  72-0.53716 0.60915 0.20175-0.66987 0.81900-0.42451
   1   7  10    3.00    1.70  45-0.89562 0.96674 0.40221 0.06741 0.18997 0.24672
   1   7  10    2.20    1.90  84-0.55301 0.62306-0.22236 0.69139 0.80296-0.36575
  -1  -7  10    4.10    2.50  67-0.50328 0.43352 0.36401-0.83233 0.78371-0.34537
   1  -7 -10   -1.00    1.90   9-0.39340 0.46320 0.30598-0.77510-0.86696 0.42972
  -1   7 -10   -0.60    1.80  43-0.90222 0.83082 0.41546 0.05256 0.11571-0.55406
  -1   7 -10    0.40    1.80  49-0.26243 0.19052 0.84291-0.37492 0.46971-0.90727
  -1  -7 -10    0.20    1.50  14-0.52633 0.45444 0.35658-0.82548-0.77190 0.33477
   1   7 -10    0.80    1.60  36-0.88499 0.95543 0.44263 0.02497-0.14448-0.29417
  -1   7  10    1.10    1.30  36-0.88549 0.81536 0.44250 0.02709-0.14176 0.57832
  -1   7  10    1.20    2.00  88-0.53668 0.46503-0.35292 0.82177 0.76644-0.32930
   1  -7  10   -1.20    1.60  71-0.53149 0.60351 0.23537-0.70343 0.81371-0.37545
   1   7  11   33.40    3.10  46-0.89148 0.96263 0.39617 0.07353 0.21980 0.26064
   1   7  11   29.40    3.40  85-0.55059 0.62063-0.24858 0.71763 0.79691-0.31596
  -1  -7  11   30.60    4.20  67-0.49726 0.42753 0.38634-0.85461 0.77683-0.29473
   1  -7 -11   30.10    4.30  11-0.42564 0.49541 0.31866-0.78782-0.84693 0.36594
  -1   7 -11   37.40    3.70  42-0.90370 0.83226 0.42234 0.04561 0.07039-0.55250
  -1  -7 -11   24.70    2.70  15-0.55267 0.48074 0.36601-0.83495-0.74872 0.26784
   1   7 -11   28.00    3.20  35-0.87966 0.95005 0.44372 0.02378-0.17120-0.31120
  -1   7  11   29.00    3.20  37-0.89444 0.82436 0.43904 0.03064-0.08492 0.56523
  -1   7  11   33.00    3.70  89-0.53308 0.46140-0.37354 0.84242 0.75914-0.27827
   1  -7  11   29.20    3.10  70-0.52615 0.59820 0.26386-0.73186 0.80842-0.32640
   1   7  12    0.90    1.50  47-0.88670 0.95788 0.39000 0.07978 0.24834 0.27586
   1   7  12    2.30    2.00  86-0.54828 0.61829-0.27022 0.73930 0.79144-0.26675
  -1  -7  12    3.80    2.50  66-0.49212 0.42241 0.40446-0.87267 0.77086-0.24499
   1  -7 -12    4.00    2.40  12-0.45056 0.52030 0.32829-0.79749-0.83019 0.30544
  -1   7 -12    5.10    2.30  41-0.90336 0.83189 0.42799 0.03988 0.02764-0.55351
  -1  -7 -12    5.00    1.40  16-0.57111 0.49915 0.37248-0.84146-0.73150 0.20685
   1   7 -12    5.30    2.10  34-0.87379 0.94412 0.44447 0.02294-0.19734-0.32880
  -1   7  12    3.10    1.70  39-0.90004 0.83001 0.43459 0.03519-0.03257 0.55664
  -1   7  12    2.40    2.90  89-0.52998 0.45828-0.39007 0.85897 0.75297-0.22836
   1  -7  12    4.00    2.70  70-0.52133 0.59340 0.28756-0.75550 0.80345-0.27766
   1   7  13    4.30    2.30  86-0.54620 0.61619-0.28764 0.75674 0.78672-0.21829
  -1  -7  13   10.30    3.90  66-0.48789 0.41821 0.41875-0.88689 0.76591-0.19627
   1  -7 -13   10.30    2.40  12-0.46953 0.53923 0.33552-0.80476-0.81668 0.24817
  -1   7 -13    2.80    2.90  40-0.90147 0.83011 0.43264 0.03471-0.01322-0.55651
  -1  -7 -13   -2.60    2.00  17-0.58320 0.51160 0.37666-0.84580-0.71972 0.15130
   1   7 -13    9.20    2.80  33-0.86737 0.93765 0.44489 0.02241-0.22303-0.34687
  -1   7  13    5.20    2.30  40-0.90298 0.83300 0.42939 0.04049 0.01603 0.55179
  -1   7  13    1.10    2.20  90-0.52744 0.45571-0.40289 0.87181 0.74799-0.17964
   1  -7  13    3.50    2.30  69-0.51715 0.58924 0.30680-0.77469 0.79902-0.22947
   1   7  14   -0.20    2.80  87-0.54446 0.61443-0.30117 0.77029 0.78286-0.17069
   1  -7 -14    1.50    1.80  13-0.48361 0.55328 0.34082-0.81010-0.80620 0.19393
  -1   7 -14    7.30    3.70  38-0.89826 0.82686 0.43638 0.03088-0.05192-0.56157
  -1  -7 -14   -1.50    1.90  17-0.59121 0.51959 0.37939-0.84860-0.71171 0.09950
   1   7 -14    4.30    3.50  33-0.86040 0.93063 0.44501 0.02220-0.24835-0.36530
  -1   7  14    0.10    2.80  42-0.90377 0.83320 0.42368 0.04621 0.06079 0.55103
  -1   7  14   -1.40    2.20  90-0.52549 0.45374-0.41234 0.88129 0.74420-0.13211
   1  -7  14   -5.20    3.30  68-0.51369 0.58581 0.32193-0.78975 0.79529-0.18197
   1   7  15    2.30    2.20  87-0.54310 0.61305-0.31111 0.78026 0.77991-0.12399
  -1  -7  15    1.60    3.00  65-0.48228 0.41275 0.43698-0.90511 0.75925-0.10207
   1  -7 -15    5.80    2.60  13-0.49364 0.56329 0.34457-0.81389-0.79849 0.14246
  -1   7 -15   11.10    3.70  37-0.89389 0.82243 0.43934 0.02782-0.08905-0.56818
  -1  -7 -15   -1.00    1.80  17-0.59565 0.52401 0.38090-0.85017-0.70719 0.05121
   1   7 -15    2.10    2.40  32-0.85275 0.92344 0.44481 0.02280-0.27378-0.38307
  -1   7  15    4.00    2.30  43-0.90280 0.83226 0.41737 0.05259 0.10370 0.55188
  -1   7  15    0.90    2.10  90-0.52413 0.45236-0.41873 0.88770 0.74159-0.08575
   1  -7  15    3.70    2.90  68-0.51101 0.58315 0.33326-0.80102 0.79235-0.13526
   1   7  16   -1.70    2.60  87-0.54216 0.61208-0.31775 0.78691 0.77788-0.07823
  -1  -7  16    4.60    3.20  65-0.48080 0.41132 0.44165-0.90974 0.75748-0.05652
   1  -7 -16    4.80    4.00  13-0.50028 0.56989 0.34703-0.81639-0.79328 0.09349
  -1   7 -16    0.90    3.20  36-0.88847 0.81696 0.44162 0.02544-0.12485-0.57614
  -1  -7 -16   -0.20    1.80  17-0.59718 0.52553 0.38142-0.85075-0.70562 0.00585
   1   7 -16   -0.10    2.20  31-0.84467 0.91532 0.44432 0.02323-0.29853-0.40206
  -1   7  16   -0.50    2.50  44-0.90029 0.82979 0.41063 0.05941 0.14443 0.55491
  -1   7  16    5.80    4.30  90-0.52336 0.45157-0.42232 0.89132 0.74010-0.04051
   1  -7  16    3.10    3.10  68-0.50911 0.58128 0.34107-0.80878 0.79024-0.08939
   1   7  17    6.30    2.80  87-0.54164 0.61154-0.32132 0.79051 0.77678-0.03338
   1  -7 -17    5.90    4.30  14-0.50401 0.57359 0.34841-0.81781-0.79030 0.04675
  -1   7 -17    1.60    2.90  35-0.88208 0.81051 0.44328 0.02368-0.15950-0.58524
  -1  -7 -17    8.10    2.80  17-0.59630 0.52464 0.38112-0.85052-0.70652-0.03702
   1   7 -17   -3.60    3.80  30-0.83601 0.90663 0.44352 0.02396-0.32308-0.42125
  -1   7  17    3.50    3.30  45-0.89643 0.82596 0.40350 0.06663 0.18332 0.55977
  -1   7  17   -3.20    3.80  90-0.52314 0.45132-0.42334 0.89235 0.73967 0.00365
   1  -7  17    0.60    3.70  68-0.50798 0.58017 0.34564-0.81328 0.78898-0.04437
   1   7  18    2.90    3.10  87-0.54154 0.61142-0.32202 0.79124 0.77656 0.01058
   1  -7 -18   -5.30    4.40  14-0.50524 0.57479 0.34887-0.81830-0.78932 0.00201
  -1   7 -18    7.40    3.60  34-0.87478 0.80316 0.44437 0.02250-0.19315-0.59534
  -1  -7 -18    0.90    2.50  17-0.59336 0.52168 0.38012-0.84959-0.70953-0.07779
   1   7 -18    4.90    2.90  30-0.82677 0.89735 0.44242 0.02500-0.34746-0.44061
  -1   7  18    6.20    4.70  90-0.52344 0.45160-0.42195 0.89099 0.74025 0.04681
   1   8   0    7.30    0.90  12-0.46566 0.53734 0.33405 0.20141-0.81949 0.81896
   1   8   0    3.20    2.20  68-0.50935 0.57925 0.34007 0.19582 0.79051-0.79128
  -1  -8   0    7.00    3.00  84-0.55478 0.48458-0.19942-0.33634 0.80775-0.80750
   1  -8   0    6.90    2.30  88-0.53815 0.60967-0.34397-0.19162 0.76947-0.76915
  -1   8   0    3.00    1.10   4-0.23640 0.16615 0.24105 0.29508-0.94128 0.94091
  -1   8   0    7.80    2.30  72-0.53718 0.46530 0.20159 0.33403 0.81902-0.81971
   1   8   1   75.20    3.50  22-0.70239 0.77391 0.41443 0.12084-0.57870 0.62166
   1   8   1   69.10    4.80  70-0.52334 0.59326 0.27791 0.25804 0.80553-0.76254
  -1  -8   1   68.20    5.10  82-0.55814 0.48814-0.13373-0.40224 0.81890-0.77454
   1  -8  -1   64.10    5.90  90-0.52695 0.59848-0.40529-0.13032 0.74704-0.79046
  -1   8  -1   69.50    4.90  70-0.52474 0.45284 0.27098 0.26459 0.80698-0.85143
  -1  -8  -1   71.40    5.20  86-0.54867 0.47849-0.26671-0.26907 0.79235-0.83585
   1   8  -1   77.90    3.70   3-0.19037 0.26192 0.22112 0.31482-0.95649 0.91230
   1   8  -1   62.40    3.30  45-0.89836 0.96908 0.40683 0.12892 0.16564-0.21041
   1   8  -1   77.80    4.90  66-0.49264 0.56251 0.40268 0.13315 0.77147-0.81600
  -1   8   1   70.80    3.90   9-0.37077 0.30078 0.29693 0.23879-0.87998 0.92332
  -1   8   1   68.90    4.70  74-0.54647 0.47461 0.13461 0.40107 0.82659-0.78351
   1  -8   1   60.30    4.70  86-0.54683 0.61832-0.28252-0.25304 0.78813-0.74408
   1   8   2   20.80    1.30  30-0.83511 0.90643 0.44342 0.09225-0.32554 0.41216
   1   8   2   25.90    3.70  72-0.53464 0.60459 0.21716 0.31885 0.81670-0.72993
  -1  -8   2   15.00    3.20  80-0.55904 0.48904-0.07090-0.46503 0.82610-0.73796
  -1   8  -2   20.90    2.90  68-0.50897 0.43703 0.34164 0.19387 0.79009-0.87830
  -1  -8  -2   20.00    3.10  88-0.53962 0.46946-0.33472-0.20109 0.77251-0.85975
   1   8  -2   19.10    1.50  43-0.90262 0.97329 0.41672 0.11894 0.10782-0.19634
   1   8  -2   20.70    2.70  64-0.47328 0.54332 0.46460 0.07095 0.74843-0.83652
  -1   8   2   25.40    2.00  13-0.49413 0.42417 0.34475 0.19101-0.79811 0.88521
  -1   8   2   20.70    2.30  76-0.55290 0.48120 0.07096 0.46492 0.83022-0.74317
   1  -8   2   17.10    2.70  84-0.55305 0.62452-0.22188-0.31366 0.80306-0.71526
   1   8   3   36.90    2.10  35-0.88314 0.95429 0.44306 0.09274-0.15416 0.28414
   1   8   3   35.20    3.90  73-0.54343 0.61340 0.15871 0.37736 0.82432-0.69379
  -1  -8   3   39.50    3.30  78-0.55784 0.48785-0.01158-0.52431 0.82987-0.69792
  -1   8  -3   41.60    3.70  66-0.48981 0.41785 0.41234 0.12311 0.76816-0.90014
  -1  -8  -3   41.30    4.60  90-0.52754 0.45741-0.40236-0.13347 0.74820-0.87918
   1   8  -3   36.40    2.10  42-0.90377 0.97441 0.42344 0.11215 0.06252-0.19480
   1   8  -3   35.80    3.30  62-0.45135 0.52134 0.52521 0.01031 0.72142-0.85329
  -1   8   3   39.70    2.80  17-0.59818 0.52806 0.38175 0.15383-0.70459 0.83516
  -1   8   3   48.40    4.10  78-0.55685 0.48515 0.01146 0.52447 0.83054-0.69969
   1  -8   3   44.70    4.10  83-0.55696 0.62869-0.16289-0.37277 0.81441-0.68249
   1   8   4   12.90    1.10  38-0.89855 0.96975 0.43612 0.09978-0.04904 0.22277
   1   8   4   17.60    2.90  75-0.54995 0.61998 0.10301 0.43318 0.82882-0.65420
  -1  -8   4   17.20    3.40  77-0.55496 0.48498 0.04362-0.57947 0.83073-0.65500
  -1   8  -4   15.40    3.40  63-0.46746 0.39563 0.48156 0.05371 0.74134-0.91684
   1   8  -4    8.50    1.50  41-0.90326 0.97387 0.42841 0.10710 0.02422-0.20026
   1   8  -4   20.40    2.90  60-0.42710 0.49704 0.58349-0.04801 0.69075-0.86640
  -1   8   4   11.90    1.50  21-0.68257 0.61247 0.40866 0.12698-0.60588 0.78023
  -1   8   4   12.80    2.80  79-0.55873 0.48704-0.04337 0.57934 0.82822-0.65357
   1  -8   4   15.30    2.50  81-0.55881 0.63055-0.10647-0.42915 0.82243-0.64672
   1   8   5    9.40    1.00  40-0.90311 0.97436 0.42896 0.10703 0.01960 0.19789
   1   8   5   11.20    3.10  76-0.55443 0.62447 0.05126 0.48499 0.83065-0.61223
  -1  -8   5    8.20    2.80  75-0.55081 0.48083 0.09428-0.63008 0.82929-0.60976
  -1   8  -5    5.00    2.10  61-0.44195 0.37008 0.54874-0.01350 0.70962-0.92890
   1   8  -5    8.30    1.30  40-0.90165 0.97237 0.43235 0.10268-0.01039-0.20964
   1   8  -5    8.30    2.70  58-0.40083 0.47073 0.63873-0.10329 0.65678-0.87621
  -1   8   5   12.10    1.80  24-0.74736 0.67727 0.42651 0.10920-0.50946 0.72759
  -1   8   5   11.80    3.40  81-0.55898 0.48730-0.09321 0.62923 0.82393-0.60548
   1  -8   5    7.50    2.70  79-0.55889 0.63063-0.05327-0.48230 0.82753-0.60802
   1   8   6    4.90    1.10  42-0.90372 0.97467 0.42253 0.11375 0.06900 0.19254
   1   8   6    6.10    2.20  78-0.55722 0.62727 0.00360 0.53268 0.83036-0.56814
  -1  -8   6    1.90    2.10  74-0.54578 0.47604 0.14027-0.67580 0.82610-0.56274
  -1   8  -6    3.00    1.80  59-0.41371 0.34180 0.61254-0.07733 0.67353-0.93659
   1   8  -6    5.30    1.70  39-0.89925 0.96992 0.43545 0.09948-0.04163-0.22216
   1   8  -6    6.00    2.30  56-0.37310 0.44305 0.68998-0.15493 0.62026-0.88301
  -1   8   6    9.10    2.10  27-0.79537 0.72515 0.43725 0.09879-0.41977 0.68147
  -1   8   6    3.20    2.50  82-0.55800 0.48633-0.13795 0.67401 0.81829-0.55606
   1  -8   6    7.40    2.50  78-0.55754 0.62929-0.00384-0.53169 0.83014-0.56683
   1   8   7   28.70    1.90  43-0.90249 0.97348 0.41629 0.12007 0.11055 0.19474
   1   8   7   35.90    3.70  79-0.55865 0.62871-0.03967 0.57601 0.82845-0.52244
  -1  -8   7   29.00    3.20  73-0.54027 0.47055 0.18130-0.71678 0.82173-0.51460
  -1   8  -7   31.60    3.50  57-0.38316 0.31120 0.67213-0.13697 0.63358-0.94042
  -1  -8  -7   32.50    2.60   2-0.17072 0.09925 0.21250-0.74866-0.96213 0.65548
  -1  -8  -7   34.40    2.00  93 0.22233-0.29167-0.74752 0.21144 0.62593-0.93286
   1   8  -7   36.50    2.60  38-0.89617 0.96679 0.43798 0.09685-0.07104-0.23650
   1   8  -7   35.40    3.90  54-0.34380 0.41369 0.73766-0.20262 0.58108-0.88758
  -1   8   7   35.20    3.10  30-0.83079 0.76061 0.44292 0.09318-0.33705 0.64249
  -1   8   7   24.50    3.10  83-0.55618 0.48451-0.17761 0.71371 0.81186-0.50583
   1  -8   7   32.50    3.20  77-0.55510 0.62686 0.04144-0.57692 0.83075-0.52364
   1   8   8   13.60    1.50  44-0.90011 0.97114 0.41025 0.12620 0.14664 0.20241
   1   8   8   13.80    2.50  80-0.55905 0.62911-0.07846 0.61483 0.82541-0.47561
  -1  -8   8    7.50    3.70  72-0.53458 0.46489 0.21756-0.75297 0.81664-0.46574
   1  -8  -8   14.00    2.00   2-0.17934 0.24968 0.21629-0.75265-0.95972 0.60924
  -1   8  -8   12.60    2.00  46-0.89419 0.82284 0.40002 0.13514 0.20102-0.55198
  -1   8  -8    6.30    2.80  55-0.35109 0.27924 0.72636-0.19147 0.59088-0.94094
  -1  -8  -8   13.10    1.50   5-0.27016 0.19870 0.25542-0.79162-0.92832 0.57781
  -1  -8  -8   12.90    1.10 102-0.08004 0.01076-0.78095 0.24459 0.61945-0.96957
   1   8  -8   12.90    1.70  37-0.89248 0.96305 0.44004 0.09469-0.09916-0.25213
   1   8  -8   11.00    2.60  52-0.31347 0.38330 0.78113-0.24610 0.53997-0.89023
  -1   8   8   14.90    2.00  32-0.85638 0.78624 0.44494 0.09123-0.26198 0.61115
  -1   8   8   12.00    2.70  84-0.55379 0.48210-0.21268 0.74845 0.80504-0.45542
   1  -8   8   15.40    3.20  76-0.55192 0.62368 0.08234-0.61778 0.82982-0.47892
   1   8   9   26.10    2.20  45-0.89689 0.96795 0.40426 0.13226 0.17933 0.21348
   1   8   9   21.80    3.40  81-0.55869 0.62876-0.11274 0.64916 0.82168-0.42807
  -1  -8   9   29.20    3.70  71-0.52896 0.45930 0.24919-0.78455 0.81123-0.41657
   1  -8  -9   29.00    2.70   4-0.23904 0.30938 0.24218-0.77857-0.94032 0.54599
  -1   8  -9   29.90    2.60  44-0.89972 0.82833 0.40943 0.12565 0.15126-0.54597
  -1   8  -9   30.40    4.10  52-0.31728 0.24536 0.77598-0.24109 0.54516-0.93897
  -1  -8  -9   26.90    2.50   8-0.34338 0.27192 0.28583-0.82206-0.89465 0.50028
   1   8  -9   23.20    2.40  36-0.88822 0.95873 0.44170 0.09293-0.12635-0.26869
   1   8  -9   27.30    3.30  50-0.28243 0.35219 0.82027-0.28525 0.49738-0.89140
  -1   8   9   32.00    2.80  34-0.87449 0.80433 0.44440 0.09203-0.19435 0.58702
  -1   8   9   26.60    3.50  85-0.55116 0.47945-0.24276 0.77856 0.79830-0.40495
   1  -8   9   33.10    3.90  74-0.54830 0.62041 0.11866-0.65375 0.82782-0.43324
   1   8  10    4.40    1.20  46-0.89297 0.96407 0.39824 0.13835 0.20977 0.22679
   1   8  10    1.50    2.10  82-0.55783 0.62791-0.14263 0.67910 0.81760-0.38021
  -1  -8  10    4.70    2.40  70-0.52364 0.45400 0.27642-0.81172 0.80585-0.36742
   1  -8 -10    2.70    1.70   6-0.28767 0.35802 0.26279-0.79921-0.92097 0.48278
  -1   8 -10    4.30    2.00  43-0.90276 0.83133 0.41722 0.11778 0.10468-0.54315
  -1   8 -10    2.00    2.10  50-0.28247 0.21050 0.82021-0.28534 0.49745-0.93503
  -1  -8 -10    5.90    1.60  10-0.39742 0.32542 0.30757-0.84342-0.86456 0.42749
   1   8 -10    7.30    2.50  35-0.88340 0.95386 0.44300 0.09154-0.15283-0.28597
   1   8 -10    7.10    3.40  48-0.25092 0.32063 0.85509-0.32008 0.45371-0.89149
  -1   8  10    5.00    1.50  36-0.88719 0.81708 0.44202 0.09450-0.13231 0.56873
  -1   8  10    8.10    2.50  86-0.54848 0.47674-0.26844 0.80426 0.79190-0.35481
   1  -8  10    6.90    2.90  74-0.54448 0.61662 0.15066-0.68569 0.82513-0.38679
   1   8  11    2.10    1.10  47-0.88841 0.95954 0.39213 0.14454 0.23867 0.24165
   1   8  11   -0.80    2.20  83-0.55669 0.62677-0.16828 0.70479 0.81350-0.33230
  -1  -8  11    5.60    2.30  69-0.51876 0.44915 0.29951-0.83474 0.80074-0.31854
   1  -8 -11    5.80    1.60   7-0.32686 0.39722 0.27907-0.81552-0.90293 0.42089
  -1   8 -11    5.30    2.20  42-0.90377 0.83231 0.42367 0.11125 0.06080-0.54303
  -1   8 -11    3.60    2.10  48-0.24706 0.17503 0.85904-0.32418 0.44833-0.92966
  -1  -8 -11    3.20    1.30  11-0.43742 0.36539 0.32323-0.85912-0.83916 0.35833
   1   8 -11    2.80    1.80  35-0.87803 0.94844 0.44397 0.09048-0.17877-0.30378
  -1   8  11    2.80    1.70  38-0.89564 0.82558 0.43833 0.09829-0.07549 0.55566
  -1   8  11    4.10    2.60  86-0.54590 0.47414-0.29001 0.82585 0.78605-0.30522
   1  -8  11    5.20    2.30  73-0.54070 0.61287 0.17833-0.71330 0.82209-0.33998
   1   8  12    8.00    3.40  83-0.55542 0.62551-0.18990 0.72646 0.80959-0.28460
  -1  -8  12    4.10    3.60  69-0.51444 0.44485 0.31872-0.85389 0.79610-0.27014
   1  -8 -12   -1.00    1.70   8-0.35811 0.42848 0.29182-0.82830-0.88691 0.36101
  -1   8 -12    4.90    3.00  40-0.90308 0.83180 0.42905 0.10534 0.01886-0.54499
  -1  -8 -12   -0.70    1.40  12-0.46688 0.39481 0.33452-0.87044-0.81861 0.29402
   1   8 -12    1.00    1.90  34-0.87212 0.94247 0.44461 0.08973-0.20428-0.32202
  -1   8  12    2.80    1.90  39-0.90078 0.83078 0.43366 0.10307-0.02306 0.54698
  -1   8  12    2.10    2.60  87-0.54356 0.47178-0.30777 0.84363 0.78091-0.25633
   1  -8  12    0.80    2.40  72-0.53714 0.60934 0.20183-0.73675 0.81899-0.29311
   1   8  13   -2.50    2.40  84-0.55413 0.62404-0.20836 0.74441 0.80594-0.23754
  -1  -8  13    1.20    2.60  68-0.51075 0.44119 0.33432-0.86944 0.79206-0.22233
   1  -8 -13    4.30    2.10   9-0.38308 0.45268 0.30186-0.83805-0.87300 0.30455
  -1   8 -13    2.50    2.30  39-0.90095 0.82962 0.43342 0.10087-0.02074-0.54914
  -1  -8 -13    0.90    1.40  13-0.48834 0.41624 0.34259-0.87856-0.80259 0.23424
   1   8 -13   -2.40    2.10  33-0.86566 0.93596 0.44495 0.08930-0.22946-0.34059
  -1   8  13    0.60    2.60  41-0.90328 0.83266 0.42833 0.10846 0.02488 0.54307
  -1   8  13    1.60    2.30  87-0.54154 0.46973-0.32201 0.85790 0.77656-0.20824
   1  -8  13   -4.60    3.80  71-0.53393 0.60615 0.22137-0.75622 0.81603-0.24639
   1   8  14    4.50    3.80  84-0.55298 0.62287-0.22263 0.75871 0.80290-0.19076
  -1  -8  14    5.40    3.30  68-0.50774 0.43821 0.34657-0.88163 0.78872-0.17523
   1  -8 -14   -1.00    1.80  10-0.40222 0.47178 0.30947-0.84569-0.86166 0.24945
  -1   8 -14   -0.20    2.40  38-0.89756 0.82618 0.43696 0.09723-0.05867-0.55496
  -1  -8 -14    3.10    2.60  14-0.50363 0.43150 0.34827-0.88428-0.79061 0.17850
   1   8 -14   -2.30    2.80  32-0.85850 0.92928 0.44499 0.08964-0.25487-0.35834
  -1   8  14    0.20    2.20  42-0.90370 0.83311 0.42231 0.11456 0.07059 0.54112
  -1   8  14    0.30    3.80  88-0.53988 0.46806-0.33300 0.86891 0.77307-0.16101
   1  -8  14    2.90    2.60  71-0.53117 0.60342 0.23715-0.77194 0.81340-0.19999
   1   8  15    4.00    3.90  85-0.55203 0.62189-0.23354 0.76964 0.80045-0.14458
   1  -8 -15    4.30    3.70  10-0.41667 0.48620 0.31515-0.85142-0.85268 0.19671
  -1   8 -15    3.60    2.60  37-0.89305 0.82161 0.43977 0.09433-0.09519-0.56219
  -1  -8 -15   -0.70    2.10  14-0.51403 0.44187 0.35210-0.88814-0.78217 0.12631
   1   8 -15   -0.90    2.10  32-0.85093 0.92167 0.44472 0.08984-0.27952-0.37743
  -1   8  15   -4.20    2.30  43-0.90233 0.83177 0.41578 0.12116 0.11373 0.54174
  -1   8  15    7.20    2.90  88-0.53863 0.46678-0.34098 0.87691 0.77046-0.11466
   1  -8  15    3.90    4.40  71-0.52893 0.60120 0.24938-0.78411 0.81120-0.15402
   1   8  16    8.00    2.90  85-0.55130 0.62115-0.24128 0.77741 0.79865-0.09903
   1  -8 -16   -0.50    2.40  11-0.42714 0.49665 0.31924-0.85555-0.84595 0.14622
  -1   8 -16    2.00    2.70  36-0.88751 0.81602 0.44193 0.09207-0.13049-0.57065
  -1  -8 -16    1.60    2.40  14-0.52050 0.44831 0.35446-0.89054-0.77681 0.07719
   1   8 -16    2.20    2.30  31-0.84279 0.91350 0.44416 0.09033-0.30400-0.39669
  -1   8  16    1.80    3.80  44-0.89941 0.82889 0.40882 0.12820 0.15470 0.54452
  -1   8  16    3.00    3.00  88-0.53780 0.46593-0.34616 0.88211 0.76873-0.06918
   1  -8  16    5.50    4.70  70-0.52724 0.59954 0.25827-0.79295 0.80951-0.10857
   1   8  17   -0.90    3.20  85-0.55084 0.62066-0.24606 0.78221 0.79752-0.05416
   1  -8 -17   -0.60    3.20  11-0.43421 0.50369 0.32199-0.85833-0.84130 0.09781
  -1   8 -17   -0.70    2.70  35-0.88101 0.80947 0.44348 0.09042-0.16473-0.58016
  -1  -8 -17    1.40    3.00  14-0.52371 0.45149 0.35563-0.89175-0.77412 0.03073
   1   8 -17    1.90    2.80  30-0.83407 0.90474 0.44331 0.09112-0.32833-0.41610
  -1   8  17    1.40    4.40  46-0.89514 0.82465 0.40145 0.13565 0.19384 0.54914
  -1   8  17   -2.00    2.80  88-0.53738 0.46548-0.34874 0.88472 0.76786-0.02457
   1   9   0   -0.50    0.60  16-0.57260 0.64438 0.37300 0.22941-0.73007 0.72948
   1   9   0   -0.60    0.60  44-0.90068 0.97140 0.41149 0.19131 0.13950-0.14063
   1   9   0    4.90    2.10  67-0.50307 0.57285 0.36481 0.23805 0.78347-0.78433
  -1  -9   0    1.10    2.30  85-0.55134 0.48122-0.24093-0.36179 0.79874-0.79846
   1  -9   0    2.10    2.10  89-0.53398 0.60558-0.36853-0.23402 0.76095-0.76060
  -1   9   0    4.90    1.50   6-0.30410 0.23393 0.26965 0.33349-0.91368 0.91327
  -1   9   0    0.60    2.10  71-0.53006 0.45805 0.24331 0.35929 0.81231-0.81308
   1   9   1    5.90    0.60  26-0.76842 0.83976 0.43155 0.17101-0.47254 0.51532
   1   9   1    4.50    0.60  46-0.89151 0.96227 0.39621 0.20666 0.21960-0.17697
   1   9   1    7.60    2.20  69-0.51643 0.58623 0.31000 0.29291 0.79825-0.75534
  -1  -9   1    6.60    2.30  83-0.55586 0.48596-0.18300-0.41997 0.81089-0.76647
   1  -9  -1    6.00    3.00  90-0.52330 0.59492-0.42258-0.17999 0.73999-0.78338
  -1   9  -1    6.50    1.60   2-0.17873 0.10857 0.21602 0.38709-0.95989 0.91563
  -1   9  -1   10.00    2.10  69-0.51767 0.44564 0.30444 0.29810 0.79958-0.84412
  -1  -9  -1    6.50    2.90  87-0.54459 0.47450-0.30015-0.30259 0.78315-0.82661
   1   9  -1    6.70    0.80   7-0.33028 0.40191 0.28047 0.32247-0.90125 0.85702
   1   9  -1    6.40    0.80  42-0.90334 0.97403 0.41971 0.18300 0.08841-0.13329
   1   9  -1   12.10    3.40  65-0.48753 0.55752 0.41996 0.18257 0.76548-0.80984
  -1   9   1   10.20    1.90  11-0.42517 0.35528 0.31847 0.28419-0.84724 0.89051
  -1   9   1    7.60    3.10  73-0.53986 0.46788 0.18408 0.41857 0.82138-0.77839
   1  -9   1    2.50    2.20  87-0.54261 0.61418-0.31458-0.28794 0.77885-0.73476
   1   9   2   16.90    0.90  34-0.86993 0.94104 0.44476 0.15788-0.21310 0.29918
   1   9   2   20.10    3.00  70-0.52759 0.59742 0.25644 0.34653 0.80987-0.72319
  -1  -9   2   18.40    3.50  82-0.55834 0.48845-0.12730-0.47562 0.81979-0.73157
  -1   9  -2   12.00    2.60  67-0.50259 0.43053 0.36666 0.23581 0.78292-0.87123
  -1  -9  -2   15.10    3.10  88-0.53547 0.46540-0.36004-0.24273 0.76397-0.85117
   1   9  -2   14.40    1.20  41-0.90374 0.97440 0.42521 0.17743 0.04941-0.13805
   1   9  -2   25.00    2.70  64-0.46969 0.53964 0.47514 0.12735 0.74407-0.83221
  -1   9   2   20.00    2.00  15-0.53561 0.46576 0.35992 0.24278-0.76392 0.85096
  -1   9   2   15.50    3.00  74-0.54730 0.47535 0.12749 0.47522 0.82717-0.74041
   1  -9   2   15.30    3.60  85-0.54925 0.62080-0.26142-0.34108 0.79372-0.70588
   1   9   3    6.30    0.60  38-0.89863 0.96980 0.43605 0.16670-0.04821 0.17804
   1   9   3    9.20    2.50  72-0.53667 0.60653 0.20478 0.39826 0.81856-0.68812
  -1  -9   3    6.60    2.10  80-0.55905 0.48916-0.07431-0.52856 0.82580-0.69379
  -1   9  -3    9.10    2.30  65-0.48484 0.41297 0.42876 0.17349 0.76229-0.89407
  -1  -9  -3    9.00    2.40  90-0.52390 0.45385-0.41980-0.18299 0.74114-0.87209
   1   9  -3    6.70    1.20  40-0.90295 0.97380 0.42948 0.17269 0.01527-0.14795
   1   9  -3    6.50    2.10  62-0.44970 0.51960 0.52943 0.07303 0.71936-0.85129
  -1   9   3    8.40    1.70  19-0.62863 0.55859 0.39184 0.21065-0.67178 0.80225
  -1   9   3   12.50    2.50  76-0.55264 0.48084 0.07404 0.52888 0.83012-0.69934
   1  -9   3    8.70    2.40  84-0.55403 0.62555-0.20968-0.39280 0.80566-0.67408
   1   9   4   24.20    1.90  41-0.90351 0.97438 0.42724 0.17587 0.03369 0.14021
   1   9   4   28.70    3.50  73-0.54384 0.61372 0.15557 0.44753 0.82464-0.65044
  -1  -9   4   29.30    4.30  79-0.55827 0.48839-0.02454-0.57829 0.82930-0.65349
  -1   9  -4   25.20    3.60  63-0.46428 0.39237 0.49052 0.11170 0.73745-0.91300
   1   9  -4   26.00    2.30  40-0.90138 0.97218 0.43278 0.16928-0.01454-0.16189
   1   9  -4   35.50    3.40  60-0.42769 0.49754 0.58216 0.02026 0.69150-0.86721
  -1   9   4   27.80    2.20  22-0.70465 0.63463 0.41508 0.18748-0.57548 0.74973
  -1   9   4   27.50    2.70  77-0.55616 0.48437 0.02428 0.57868 0.83072-0.65614
   1  -9   4   34.20    4.50  82-0.55710 0.62895-0.15993-0.44267 0.81490-0.63911
   1   9   5    1.60    0.60  42-0.90339 0.97429 0.41999 0.18319 0.08654 0.13112
   1   9   5    3.00    2.00  75-0.54933 0.61927 0.10899 0.49424 0.82846-0.61011
  -1  -9   5    3.70    2.30  77-0.55631 0.48644 0.02167-0.62446 0.83069-0.61109
  -1   9  -5    3.10    2.10  61-0.44114 0.36917 0.55071 0.05147 0.70860-0.92793
   1   9  -5    2.80    1.20  39-0.89917 0.96991 0.43553 0.16643-0.04252-0.17766
   1   9  -5    2.10    2.10  58-0.40384 0.47364 0.63276-0.03038 0.66071-0.88019
  -1   9   5    0.90    1.30  25-0.76307 0.69288 0.43031 0.17261-0.48224 0.70009
  -1   9   5    2.80    3.20  79-0.55818 0.48639-0.02151 0.62452 0.82944-0.61107
   1  -9   5    0.90    2.50  81-0.55869 0.63054-0.11277-0.48979 0.82167-0.60209
   1   9   6    7.60    1.00  44-0.90160 0.97253 0.41372 0.18954 0.12631 0.13510
   1   9   6    9.80    2.60  76-0.55331 0.62325 0.06597 0.53731 0.83036-0.56821
  -1  -9   6   10.00    2.20  76-0.55346 0.48359 0.06407-0.66681 0.83041-0.56701
  -1   9  -6    8.10    2.40  59-0.41561 0.34360 0.60854-0.00640 0.67598-0.93909
   1   9  -6    8.40    1.30  38-0.89637 0.96707 0.43784 0.16403-0.06932-0.19461
   1   9  -6    0.00    3.00  56-0.37862 0.44850 0.68029-0.07836 0.62758-0.89034
  -1   9   6    8.40    1.90  28-0.80717 0.73701 0.43941 0.16358-0.39419 0.65578
  -1   9   6    8.60    2.40  80-0.55899 0.48721-0.06318 0.66623 0.82676-0.56459
   1  -9   6    9.50    2.80  80-0.55903 0.63089-0.06858-0.53394 0.82631-0.56293
   1   9   7    4.00    1.20  45-0.89892 0.96989 0.40787 0.19547 0.15993 0.14525
   1   9   7   10.30    2.40  77-0.55604 0.62598 0.02649 0.57683 0.83074-0.52479
  -1  -9   7    3.70    2.50  75-0.55000 0.48014 0.10253-0.70522 0.82885-0.52166
  -1   9  -7    3.10    2.40  47-0.89023 0.81889 0.39449 0.20771 0.22772-0.53504
  -1   9  -7    9.90    2.40  57-0.38796 0.31591 0.66332-0.06121 0.63992-0.94681
   1   9  -7    4.50    1.40  37-0.89303 0.96367 0.43978 0.16199-0.09532-0.21236
   1   9  -7    9.90    3.30  55-0.35180 0.42162 0.72524-0.12332 0.59183-0.89835
  -1   9   7    7.10    1.70  31-0.83955 0.76943 0.44387 0.15918-0.31325 0.61858
  -1   9   7   14.80    2.90  81-0.55889 0.48712-0.10067 0.70376 0.82311-0.51714
   1  -9   7    7.90    2.40  79-0.55836 0.63023-0.02769-0.57478 0.82914-0.52196
   1   9   8    2.70    1.00  45-0.89559 0.96660 0.40215 0.20126 0.19023 0.15870
   1   9   8   -1.10    2.10  78-0.55776 0.62771-0.00931 0.61268 0.82995-0.48021
  -1  -9   8    1.20    2.60  74-0.54617 0.47660 0.13711-0.73950 0.82638-0.47539
   1  -9  -8    2.80    0.50 104-0.14269 0.21529-0.77881 0.17565 0.61081-0.96062
  -1   9  -8    2.20    1.80  45-0.89713 0.82575 0.40465 0.19748 0.17726-0.52834
  -1   9  -8    1.50    2.00  55-0.35886 0.28694 0.71391-0.11214 0.60129-0.95136
  -1  -9  -8    2.90    0.60  98 0.03604-0.10565-0.77670 0.17395 0.62884-0.97907
   1   9  -8    2.70    1.70  36-0.88915 0.95974 0.44139 0.16029-0.12077-0.23067
   1   9  -8    3.30    2.20  53-0.32384 0.39360 0.76689-0.16498 0.55408-0.90436
  -1   9   8    2.80    1.70  33-0.86272 0.79252 0.44500 0.15827-0.24019 0.58895
  -1   9   8    2.40    2.70  82-0.55813 0.48637-0.13401 0.73715 0.81886-0.46910
   1  -9   8    6.20    3.10  78-0.55693 0.62881 0.00966-0.61209 0.83050-0.47953
   1   9   9   11.10    1.50  46-0.89167 0.96271 0.39642 0.20707 0.21858 0.17411
   1   9   9    6.90    2.40  79-0.55869 0.62865-0.04137 0.64478 0.82834-0.43481
  -1  -9   9   13.70    3.00  73-0.54221 0.47267 0.16767-0.77000 0.82334-0.42859
  -1   9  -9   13.40    3.00  44-0.90135 0.82994 0.41310 0.18895 0.13004-0.52487
  -1   9  -9   11.30    2.00  53-0.32793 0.25596 0.76110-0.15933 0.55964-0.95347
  -1  -9  -9   14.20    1.60   2-0.17458 0.10305 0.21420-0.81743-0.96106 0.56674
   1   9  -9   10.80    2.60  36-0.88474 0.95528 0.44269 0.15889-0.14579-0.24940
   1   9  -9    5.10    2.90  51-0.29499 0.36469 0.80504-0.20314 0.51467-0.90870
  -1   9   9   11.40    1.70  35-0.87927 0.80913 0.44378 0.15959-0.17303 0.56555
  -1   9   9   15.60    3.80  83-0.55694 0.48518-0.16333 0.76652 0.81434-0.42078
   1  -9   9   21.40    3.90  77-0.55498 0.62685 0.04336-0.64574 0.83074-0.43597
   1   9  10    0.90    1.10  47-0.88718 0.95825 0.39059 0.21298 0.24568 0.19077
   1   9  10    2.10    2.70  80-0.55903 0.62900-0.06969 0.67315 0.82621-0.38888
  -1  -9  10   -0.20    2.60  72-0.53830 0.46879 0.19441-0.79668 0.82002-0.38150
   1  -9 -10    3.60    1.50   2-0.17250 0.24277 0.21328-0.81671-0.96164 0.52350
  -1   9 -10    3.70    2.70  42-0.90342 0.83197 0.42013 0.18184 0.08558-0.52417
  -1   9 -10    1.30    2.00  51-0.29584 0.22380 0.80399-0.20223 0.51584-0.95342
  -1  -9 -10    3.00    1.70   5-0.24624 0.17472 0.24526-0.84852-0.93766 0.49949
   1   9 -10    0.80    1.70  35-0.87981 0.95029 0.44369 0.15779-0.17051-0.26843
   1   9 -10    1.50    2.00  49-0.26546 0.33510 0.83960-0.23771 0.47392-0.91170
  -1   9  10    3.20    2.30  37-0.89059 0.82050 0.44085 0.16262-0.11176 0.54803
  -1   9  10    2.00    3.60  83-0.55550 0.48374-0.18878 0.79200 0.80981-0.37246
   1  -9  10    2.20    2.70  76-0.55270 0.62458 0.07335-0.67569 0.83015-0.39159
   1   9  11    4.60    3.40  81-0.55897 0.62894-0.09436 0.69786 0.82380-0.34268
  -1  -9  11    4.80    4.10  72-0.53459 0.46510 0.21748-0.81968 0.81665-0.33436
   1  -9 -11    6.20    2.50   4-0.21815 0.28843 0.23319-0.83665-0.94765 0.46565
  -1   9 -11    7.20    2.20  41-0.90368 0.83220 0.42599 0.17591 0.04348-0.52582
  -1   9 -11    7.10    2.50  49-0.26287 0.19077 0.84243-0.24069 0.47033-0.95167
  -1  -9 -11    4.90    1.90   6-0.30104 0.22952 0.26838-0.87166-0.91507 0.43304
   1   9 -11    7.30    2.00  34-0.87434 0.94477 0.44441 0.15697-0.19500-0.28770
  -1   9  11    5.50    2.50  38-0.89790 0.82786 0.43669 0.16687-0.05552 0.53554
  -1   9  11    7.10    2.70  84-0.55392 0.48208-0.21098 0.81378 0.80539-0.32459
   1  -9  11    7.10    2.70  75-0.55028 0.62218 0.09965-0.70195 0.82901-0.34666
   1   9  12   -0.70    2.10  81-0.55864 0.62862-0.11547 0.71901 0.82134-0.29642
  -1  -9  12    7.70    3.00  71-0.53119 0.46173 0.23704-0.83918 0.81342-0.28736
   1  -9 -12    4.20    2.10   5-0.25557 0.32587 0.24924-0.85272-0.93411 0.40826
  -1   9 -12    4.10    2.00  40-0.90240 0.83114 0.43088 0.17045 0.00301-0.52929
  -1  -9 -12    0.40    2.10   8-0.34283 0.27133 0.28561-0.88893-0.89492 0.36904
   1   9 -12    3.90    3.10  34-0.86834 0.93872 0.44485 0.15644-0.21930-0.30715
  -1   9  12    3.90    1.70  40-0.90205 0.83207 0.43161 0.17206-0.00354 0.52731
  -1   9  12    4.60    4.10  85-0.55241 0.48054-0.22930 0.83212 0.80142-0.27687
   1  -9  12    2.90    4.00  74-0.54790 0.62021 0.12226-0.72414 0.82756-0.30160
   1   9  13   -1.60    2.70  82-0.55816 0.62815-0.13316 0.73675 0.81898-0.25026
  -1  -9  13    5.60    4.70  71-0.52820 0.45876 0.25326-0.85535 0.81047-0.24065
   1  -9 -13    7.90    2.30   6-0.28590 0.35620 0.26205-0.86556-0.92173 0.35202
  -1   9 -13    6.90    2.60  39-0.89981 0.82849 0.43486 0.16638-0.03532-0.53471
  -1  -9 -13    4.40    1.90   9-0.37485 0.30265 0.29857-0.90148-0.87769 0.30940
   1   9 -13    7.60    2.50  33-0.86180 0.93212 0.44501 0.15618-0.24346-0.32674
  -1   9  13    2.90    1.90  41-0.90369 0.83304 0.42592 0.17784 0.04399 0.52384
  -1   9  13    5.80    3.00  85-0.55101 0.47912-0.24433 0.84718 0.79793-0.22964
   1  -9  13    1.50    3.10  74-0.54564 0.61798 0.14143-0.74325 0.82600-0.25626
   1   9  14   -0.90    2.80  82-0.55764 0.62764-0.14758 0.75121 0.81686-0.20434
   1  -9 -14    2.30    3.10   7-0.31013 0.38045 0.27216-0.87570-0.91090 0.29734
  -1   9 -14   -1.60    2.60  38-0.89604 0.82467 0.43807 0.16307-0.07218-0.54159
  -1  -9 -14   -0.70    2.60  10-0.39877 0.32653 0.30810-0.91106-0.86375 0.25170
   1   9 -14   -2.90    2.10  32-0.85452 0.92535 0.44488 0.15669-0.26809-0.34522
  -1   9  14    4.40    3.00  43-0.90331 0.83270 0.41956 0.18428 0.08943 0.52216
  -1   9  14   -3.00    2.90  85-0.54980 0.47789-0.25628 0.85915 0.79501-0.18298
   1  -9  14    3.30    4.80  73-0.54363 0.61599 0.15721-0.75897 0.82447-0.21097
   1   9  15    0.00    3.60  82-0.55715 0.62715-0.15887 0.76254 0.81507-0.15876
   1  -9 -15    2.10    2.20   7-0.32914 0.39946 0.28000-0.88357-0.90181 0.24439
  -1   9 -15    2.80    3.60  37-0.89120 0.81979 0.44061 0.16043-0.10779-0.54974
  -1  -9 -15   -0.70    3.00  10-0.41635 0.34409 0.31503-0.91802-0.85288 0.19707
   1   9 -15    3.00    3.40  31-0.84686 0.91765 0.44448 0.15703-0.29201-0.36504
  -1   9  15    0.70    2.70  44-0.90120 0.83062 0.41271 0.19121 0.13236 0.52298
  -1   9  15   -5.20    5.50  86-0.54882 0.47689-0.26534 0.86823 0.79271-0.13694
   1  10   0   26.20    1.50  22-0.69282 0.76450 0.41168 0.25736-0.59204 0.59103
   1  10   0   13.50    1.00  39-0.90055 0.97158 0.43397 0.23543-0.02618 0.02461
   1  10   0   26.70    4.40  66-0.49591 0.56556 0.39120 0.27863 0.77527-0.77622
  -1 -10   0   26.70    3.10  86-0.54702 0.47699-0.28092-0.38876 0.78857-0.78826
   1 -10   0   22.30    3.80  90-0.52905 0.60073-0.39480-0.27471 0.75116-0.75077
  -1  10   0   29.80    2.20   9-0.37497 0.30516 0.29862 0.37096-0.87762 0.87708
  -1  10   0   29.50    3.60  70-0.52219 0.45006 0.28345 0.38611 0.80435-0.80521
   1  10   1    5.50    2.60  68-0.50879 0.57846 0.34237 0.32752 0.78989-0.74707
  -1 -10   1    5.40    3.50  85-0.55240 0.48234-0.22943-0.44023 0.80139-0.75733
   1 -10  -1   -1.40    2.30  91-0.51872 0.59042-0.44291-0.22662 0.73127-0.77462
  -1  10  -1    3.60    1.10   5-0.26046 0.19037 0.25131 0.41881-0.93220 0.88790
  -1  10  -1    4.60    2.20  68-0.50988 0.43772 0.33791 0.33159 0.79110-0.83573
  -1 -10  -1    3.10    2.70  88-0.53979 0.46978-0.33360-0.33610 0.77287-0.81630
   1  10  -1    3.20    0.60  12-0.47263 0.54448 0.33669 0.33262-0.81441 0.77000
   1  10  -1    2.90    0.70  39-0.90067 0.97165 0.43380 0.23549-0.02453-0.02080
   1  10  -1    2.90    2.50  65-0.48120 0.55110 0.44039 0.22908 0.75796-0.80238
  -1  10   1    6.90    1.50  13-0.48484 0.41505 0.34128 0.32833-0.80527 0.84849
  -1  10   1    2.90    2.40  71-0.53234 0.46024 0.23056 0.43906 0.81453-0.77162
   1 -10   1    3.10    2.80  88-0.53767 0.60933-0.34692-0.32256 0.76847-0.72434
   1  10   2    1.70    2.20  69-0.51982 0.58952 0.29464 0.37530 0.80186-0.71527
  -1 -10   2    3.60    2.10  83-0.55606 0.48628-0.17954-0.49037 0.81152-0.72323
  -1  10  -2    3.90    1.60   1-0.14650 0.07643 0.20178 0.46831-0.96841 0.88025
  -1  10  -2    7.20    2.40  66-0.49531 0.42313 0.39332 0.27612 0.77457-0.86297
  -1 -10  -2    4.40    2.50  89-0.53059 0.46059-0.38690-0.28282 0.75418-0.84135
   1  10  -2    3.60    0.90   5-0.25496 0.32668 0.24898 0.42095-0.93435 0.84622
   1  10  -2    3.50    0.70  39-0.89977 0.97070 0.43490 0.23430-0.03573-0.05335
   1  10  -2    6.90    2.70  63-0.46453 0.53438 0.48984 0.17959 0.73775-0.82595
  -1  10   2    5.20    1.50  17-0.58219 0.51223 0.37631 0.29303-0.72072 0.80732
  -1  10   2    7.70    2.10  73-0.54049 0.46841 0.17979 0.48990 0.82192-0.73525
   1 -10   2    1.50    3.40  87-0.54464 0.61627-0.29980-0.36966 0.78326-0.69538
   1  10   3   12.00    2.30  71-0.52909 0.59882 0.24852 0.42148 0.81136-0.68101
  -1 -10   3    9.10    3.00  82-0.55820 0.48842-0.13193-0.53794 0.81915-0.68707
  -1 -10  -3    5.40    2.60  91-0.51934 0.44938-0.44023-0.22952 0.73245-0.86336
   1  10  -3    0.10    0.80  38-0.89828 0.96915 0.43636 0.23274-0.05176-0.08107
   1  10  -3    5.30    3.30  62-0.44599 0.51580 0.53877 0.13062 0.71471-0.84669
  -1  10   3    2.40    1.40  20-0.66596 0.59601 0.40364 0.26576-0.62735 0.75772
  -1  10   3    2.10    2.40  74-0.54682 0.47477 0.13159 0.53815 0.82684-0.69641
   1 -10   3    2.00    2.00  85-0.55005 0.62166-0.25391-0.41553 0.79560-0.66399
   1  10   4   -0.10    2.50  72-0.53673 0.60648 0.20444 0.46562 0.81861-0.64450
  -1 -10   4    7.60    3.70  80-0.55902 0.48925-0.08689-0.58293 0.82459-0.64871
  -1  10  -4    3.40    1.80  63-0.45938 0.38737 0.50401 0.16515 0.73140-0.90701
   1  10  -4    0.20    0.70  38-0.89627 0.96710 0.43791 0.23109-0.07018-0.10640
   1  10  -4    3.50    2.40  60-0.42568 0.49544 0.58665 0.08270 0.68893-0.86470
  -1  10   4    5.70    1.60  24-0.73332 0.66338 0.42291 0.24656-0.53234 0.70649
  -1  10   4    2.40    3.50  75-0.55156 0.47966 0.08625 0.58370 0.82966-0.65515
   1 -10   4    0.40    2.50  84-0.55402 0.62561-0.20971-0.45971 0.80566-0.63030
   1  10   5    0.80    0.50  46-0.89039 0.96127 0.39470 0.27546 0.22678-0.00923
   1  10   5    4.70    2.50  73-0.54288 0.61266 0.16277 0.50735 0.82388-0.60600
  -1 -10   5    6.30    2.60  79-0.55875 0.48899-0.04474-0.62504 0.82813-0.60846
  -1  10  -5   10.50    2.40  61-0.43800 0.36594 0.55827 0.11085 0.70462-0.92401
   1  10  -5    0.80    1.10  37-0.89377 0.96454 0.43941 0.22950-0.08997-0.13036
   1  10  -5    2.60    2.50  58-0.40371 0.47342 0.63301 0.03631 0.66054-0.88009
  -1  10   5    3.30    1.30  27-0.78496 0.71481 0.43516 0.23472-0.44100 0.65875
  -1  10   5    3.40    3.20  77-0.55492 0.48303 0.04420 0.62580 0.83073-0.61242
   1 -10   5    3.30    2.60  83-0.55672 0.62868-0.16759-0.50196 0.81362-0.59397
   1  10   6    1.30    0.60  47-0.88962 0.96054 0.39369 0.27654 0.23147 0.02983
   1  10   6    6.10    3.60  74-0.54772 0.61753 0.12380 0.54638 0.82745-0.56580
  -1 -10   6    3.80    2.70  78-0.55762 0.48786-0.00569-0.66403 0.83008-0.56661
  -1  10  -6    5.20    1.60  47-0.88774 0.81642 0.39130 0.27796 0.24248-0.50616
  -1  10  -6   -2.80    2.10  59-0.41452 0.34242 0.61084 0.05824 0.67457-0.93774
   1  10  -6    1.30    1.40  37-0.89077 0.96148 0.44078 0.22803-0.11062-0.15346
   1  10  -6   11.50    3.60  57-0.38023 0.44990 0.67740-0.00812 0.62972-0.89304
  -1  10   6    6.20    1.60  29-0.82379 0.75368 0.44201 0.22793-0.35496 0.61646
  -1  10   6    1.40    2.90  78-0.55713 0.48524 0.00553 0.66451 0.83041-0.56831
   1 -10   6    2.90    3.20  82-0.55832 0.63029-0.12792-0.54159 0.81970-0.55626
   1  10   7    3.50    3.50  75-0.55145 0.62129 0.08747 0.58284 0.82961-0.52373
  -1 -10   7    5.70    2.70  77-0.55582 0.48607 0.03009-0.69978 0.83076-0.52350
  -1  10  -7    7.80    2.50  46-0.89536 0.82400 0.40179 0.26739 0.19210-0.49953
  -1  10  -7    8.40    2.60  57-0.38913 0.31698 0.66115 0.00789 0.64145-0.94840
   1  10  -7    3.00    1.30  36-0.88727 0.95793 0.44200 0.22671-0.13186-0.17598
   1  10  -7    2.40    2.70  55-0.35569 0.42545 0.71903-0.05023 0.59706-0.90359
  -1  10   7    8.60    2.00  32-0.85208 0.78200 0.44478 0.22523-0.27593 0.58116
  -1  10   7    3.90    2.60  79-0.55841 0.48653-0.02964 0.69972 0.82903-0.52314
   1 -10   7    9.90    3.50  80-0.55900 0.63097-0.09096-0.57850 0.82417-0.51693
   1  10   8    3.60    2.50  76-0.55419 0.62404 0.05450 0.61586 0.83060-0.48093
  -1 -10   8    5.60    2.40  76-0.55358 0.48383 0.06254-0.73218 0.83045-0.47939
   1 -10  -8    2.60    0.60 107-0.27074 0.34353-0.76443 0.09455 0.58511-0.93437
  -1  10  -8    0.00    1.50  44-0.90025 0.82885 0.41054 0.25856 0.14494-0.49613
  -1  10  -8   -0.30    2.50  55-0.36238 0.29040 0.70812-0.03947 0.60600-0.95609
  -1 -10  -8    2.60    0.80  97 0.09885-0.16839-0.76997 0.10026 0.63037-0.98061
   1  10  -8    2.10    1.90  35-0.88327 0.95387 0.44303 0.22559-0.15351-0.19808
   1  10  -8    2.60    2.70  53-0.32973 0.39943 0.75852-0.08973 0.56208-0.91236
  -1  10   8    3.30    1.40  34-0.87201 0.80184 0.44462 0.22560-0.20470 0.55332
  -1  10   8   -2.30    3.60  80-0.55898 0.48710-0.06130 0.73143 0.82691-0.47722
   1 -10   8    1.10    3.90  80-0.55893 0.63091-0.05691-0.61250 0.82726-0.47622
   1  10   9    0.10    2.20  77-0.55614 0.62599 0.02469 0.64571 0.83072-0.43726
  -1 -10   9   -1.30    3.30  75-0.55106 0.48132 0.09164-0.76124 0.82942-0.43457
  -1  10  -9    2.10    1.80  43-0.90293 0.83150 0.41786 0.25116 0.10056-0.49551
  -1  10  -9    3.40    3.70  53-0.33383 0.26179 0.75257-0.08393 0.56763-0.96147
   1  10  -9    0.60    1.70  35-0.87875 0.94931 0.44386 0.22466-0.17546-0.21988
   1  10  -9   -0.10    3.20  52-0.30279 0.37243 0.79517-0.12640 0.52537-0.91941
  -1  10   9    0.50    1.40  36-0.88599 0.81587 0.44237 0.22795-0.13905 0.53142
  -1  10   9    9.20    3.40  80-0.55901 0.48714-0.08948 0.75966 0.82432-0.43083
   1 -10   9    0.10    3.30  79-0.55831 0.63030-0.02592-0.64345 0.82923-0.43440
   1  10  10   -3.70    2.20  78-0.55746 0.62732-0.00192 0.67236 0.83020-0.39294
  -1 -10  10    9.50    4.80  75-0.54843 0.47870 0.11742-0.78697 0.82791-0.38926
  -1  10 -10    2.90    2.60  42-0.90378 0.83231 0.42398 0.24496 0.05854-0.49724
  -1  10 -10   -0.30    3.80  52-0.30403 0.23193 0.79357-0.12494 0.52708-0.96468
   1  10 -10   -0.20    1.50  34-0.87372 0.94422 0.44447 0.22395-0.19764-0.24145
   1  10 -10    0.00    2.50  50-0.27505 0.34462 0.82885-0.16008 0.48719-0.92499
  -1  10  10    5.60    2.50  38-0.89519 0.82512 0.43861 0.23180-0.07909 0.51521
  -1  10  10    3.90    2.80  81-0.55866 0.48680-0.11427 0.78448 0.82149-0.38420
   1 -10  10    1.60    3.20  78-0.55729 0.62928 0.00193-0.67125 0.83031-0.39169
   1  10  11   -3.90    3.30  79-0.55829 0.62816-0.02534 0.69582 0.82926-0.34820
  -1  10 -11   -2.50    2.80  40-0.90306 0.83187 0.42914 0.23923 0.01809-0.50076
  -1  10 -11   -0.20    2.40  50-0.27323 0.20107 0.83092-0.16230 0.48468-0.96604
  -1 -10 -11    1.00    1.30   1-0.14253 0.07093 0.20001-0.87030-0.96937 0.48738
   1  10 -11   -2.00    2.30  34-0.86816 0.93861 0.44486 0.22347-0.22001-0.26283
   1  10 -11    1.10    3.00  48-0.24667 0.31618 0.85945-0.19068 0.44778-0.92934
  -1  10  11   -0.80    1.50  39-0.90071 0.83070 0.43375 0.23676-0.02401 0.50388
  -1  10  11    2.60    2.80  82-0.55808 0.48622-0.13575 0.80602 0.81861-0.33753
   1 -10  11   -0.40    2.90  77-0.55603 0.62803 0.02661-0.69589 0.83074-0.34832
   1  10  12   11.50    3.30  79-0.55877 0.62864-0.04562 0.71615 0.82807-0.30321
   1 -10 -12    8.20    2.20   1-0.14276 0.21297 0.20011-0.87060-0.96932 0.44351
  -1  10 -12    8.60    3.30  39-0.90100 0.82976 0.43336 0.23491-0.02015-0.50628
  -1  10 -12   10.40    3.60  48-0.24165 0.16942 0.86448-0.19587 0.44077-0.96589
   1  10 -12   10.50    3.10  33-0.86206 0.93246 0.44501 0.22322-0.24253-0.28407
  -1  10  12    2.20    2.70  41-0.90331 0.83261 0.42819 0.24247 0.02599 0.49796
  -1  10  12    9.20    3.40  82-0.55737 0.48552-0.15408 0.82438 0.81584-0.29097
   1 -10  12   -5.90    4.70  77-0.55465 0.62665 0.04812-0.71736 0.83069-0.30448
   1  10  13    4.40    3.00  80-0.55899 0.62887-0.06283 0.73341 0.82679-0.25814
   1 -10 -13   -2.70    3.20   2-0.17853 0.24876 0.21593-0.88645-0.95995 0.39028
  -1  10 -13   -2.10    2.20  38-0.89775 0.82646 0.43681 0.23136-0.05692-0.51326
   1  10 -13    1.20    2.00  32-0.85520 0.92611 0.44491 0.22368-0.26588-0.30379
  -1  10  13   -2.30    1.90  42-0.90366 0.83299 0.42189 0.24885 0.07355 0.49416
  -1  10  13    3.00    3.40  83-0.55663 0.48479-0.16937 0.83972 0.81331-0.24464
   1  10  14   -0.40    3.00  80-0.55905 0.62894-0.07706 0.74768 0.82555-0.21310
  -1  10 -14    3.90    2.60  37-0.89343 0.82209 0.43958 0.22850-0.09243-0.52149
   1  10 -14   -3.10    3.20  31-0.84799 0.91887 0.44455 0.22397-0.28858-0.32483
  -1  10  14   -2.50    3.10  43-0.90208 0.83145 0.41505 0.25576 0.11824 0.49323
  -1  10  14    1.00    4.10  83-0.55593 0.48410-0.18177 0.85217 0.81111-0.19864
   1  11   0    4.40    3.50  66-0.48788 0.55740 0.41880 0.31800 0.76589-0.76693
  -1 -11   0    0.60    2.80  87-0.54186 0.47191-0.31981-0.41682 0.77724-0.77689
   1 -11   0    1.10    3.90  90-0.52336 0.59512-0.42230-0.31417 0.74011-0.73968
  -1  11   0    4.60    1.70  12-0.45044 0.38073 0.32825 0.40827-0.83028 0.82967
  -1  11   0    4.20    4.10  68-0.51357 0.44132 0.32246 0.41407 0.79515-0.79611
   1  11   1   12.90    3.10  67-0.50038 0.56994 0.37493 0.36193 0.78041-0.73769
  -1 -11   1   10.70    3.60  86-0.54789 0.47791-0.27358-0.46303 0.79055-0.74646
  -1  11  -1   12.70    1.50   8-0.34539 0.27538 0.28665 0.45047-0.89361 0.84926
  -1  11  -1    7.40    2.60  67-0.50133 0.42905 0.37140 0.36508 0.78149-0.82622
  -1 -11  -1   13.70    2.60  89-0.53424 0.46431-0.36706-0.36960 0.76148-0.80487
   1  11  -1   12.40    0.90  19-0.63673 0.70847 0.39446 0.34142-0.66256 0.61766
   1  11  -1    8.60    0.90  34-0.87253 0.94353 0.44458 0.29166-0.20260 0.15713
   1  11  -1    7.50    2.40  64-0.47382 0.54362 0.46301 0.27340 0.74908-0.79356
  -1  11   1   12.40    1.70  15-0.54952 0.47984 0.36489 0.37167-0.75159 0.79474
  -1  11   1   12.30    3.30  70-0.52396 0.45173 0.27485 0.46174 0.80618-0.76337
   1 -11   1   17.00    3.30  89-0.53199 0.60373-0.37947-0.35698 0.75696-0.71280
   1  11   2    6.10    2.40  68-0.51130 0.58087 0.33206 0.40486 0.79266-0.70617
  -1 -11   2   -3.70    3.60  85-0.55245 0.48245-0.22878-0.50781 0.80153-0.71370
  -1  11  -2    2.50    1.90   4-0.23850 0.16851 0.24195 0.49515-0.94052 0.85231
  -1  11  -2    7.30    4.00  65-0.48728 0.41526 0.42079 0.31538 0.76518-0.85328
  -1 -11  -2    6.90    3.10  90-0.52495 0.45504-0.41489-0.32179 0.74316-0.83030
   1  11  -2    4.80    0.80  10-0.41796 0.48988 0.31566 0.42057-0.85186 0.76364
   1  11  -2    1.40    0.60  35-0.88285 0.95380 0.44312 0.29302-0.15563 0.06641
   1  11  -2    9.50    3.60  63-0.45803 0.52779 0.50763 0.22874 0.72974-0.81799
  -1  11   2    2.10    1.10  19-0.63575 0.56587 0.39415 0.34211-0.66368 0.75017
  -1  11   2    8.00    2.80  71-0.53262 0.46042 0.22899 0.50766 0.81479-0.72821
   1 -11   2    7.20    3.10  88-0.53921 0.61092-0.33735-0.39907 0.77166-0.68375
   1  11   3    5.50    3.80  69-0.52069 0.59029 0.29057 0.44640 0.80278-0.67252
  -1 -11   3    2.60    2.50  83-0.55569 0.48602-0.18569-0.55116 0.81039-0.67824
  -1  11  -3    3.00    1.40   1-0.13544 0.06546 0.19685 0.54022-0.97103 0.83897
  -1  11  -3    3.70    2.70  64-0.47114 0.39908 0.47091 0.26522 0.74583-0.87772
   1  11  -3    3.40    1.00   4-0.22568 0.29749 0.23644 0.50046-0.94507 0.81304
   1  11  -3   -0.20    0.70  36-0.88502 0.95591 0.44262 0.29342-0.14432 0.01134
   1  11  -3    8.00    3.10  61-0.44062 0.51033 0.55197 0.18437 0.70794-0.83998
  -1  11   3    3.20    1.40  22-0.70920 0.63933 0.41636 0.31996-0.56893 0.69920
  -1  11   3    1.40    4.00  73-0.53969 0.46751 0.18525 0.55146 0.82123-0.69089
   1 -11   3    1.40    3.50  87-0.54510 0.61679-0.29632-0.44008 0.78426-0.65261
   1  11   4    2.30    3.90  71-0.52866 0.59829 0.25082 0.48621 0.81093-0.63691
  -1 -11   4    3.80    2.90  82-0.55775 0.48809-0.14481-0.59200 0.81728-0.64133
  -1  11  -4    1.40    2.30  62-0.45304 0.38093 0.52083 0.21527 0.72353-0.89920
   1  11  -4   -1.00    0.90  36-0.88470 0.95554 0.44270 0.29325-0.14602-0.03071
   1  11  -4    4.40    3.70  60-0.42163 0.49129 0.59559 0.14070 0.68374-0.85955
  -1  11   4   -0.90    1.30  26-0.76723 0.69710 0.43128 0.30548-0.47472 0.64863
  -1  11   4    0.80    2.90  74-0.54533 0.47318 0.14395 0.59282 0.82577-0.65166
   1 -11   4   -1.60    2.30  85-0.54975 0.62142-0.25674-0.47963 0.79490-0.61951
   1  11   5    8.90    3.10  72-0.53532 0.60497 0.21310 0.52399 0.81732-0.59953
  -1 -11   5   -2.20    2.80  81-0.55881 0.48915-0.10631-0.63045 0.82245-0.60271
  -1  11  -5   -0.70    1.20  47-0.88764 0.81633 0.39116 0.34515 0.24308-0.46312
  -1  11  -5    1.50    3.60  60-0.43300 0.36085 0.57002 0.16604 0.69828-0.91773
   1  11  -5    0.70    1.20  35-0.88310 0.95389 0.44307 0.29278-0.15435-0.06613
   1  11  -5    1.60    2.80  58-0.40114 0.47076 0.63811 0.09815 0.65719-0.87679
  -1  11   5    3.10    1.40  29-0.81160 0.74151 0.44016 0.29667-0.38414 0.60179
  -1  11   5    0.90    2.40  75-0.54972 0.47772 0.10522 0.63176 0.82869-0.61046
   1 -11   5    2.20    2.90  84-0.55329 0.62494-0.21893-0.51742 0.80370-0.58457
   1  11   6   16.30    3.40  73-0.54080 0.61048 0.17767 0.55948 0.82217-0.56062
  -1 -11   6   10.00    3.80  80-0.55904 0.48939-0.07041-0.66631 0.82615-0.56261
  -1  11  -6   15.00    2.50  46-0.89516 0.82381 0.40148 0.33475 0.19367-0.45747
  -1  11  -6    7.30    3.60  59-0.41111 0.33891 0.61797 0.11806 0.67015-0.93338
   1  11  -6    3.30    1.30  35-0.88063 0.95136 0.44355 0.29220-0.16661-0.09762
   1  11  -6   12.80    4.10  56-0.37953 0.44928 0.67867 0.05702 0.62878-0.89157
  -1  11   6   10.60    1.70  31-0.84419 0.77413 0.44428 0.29261-0.29995 0.56134
  -1  11   6    4.20    2.60  76-0.55303 0.48103 0.06941 0.66762 0.83027-0.56823
   1 -11   6    2.90    2.90  83-0.55585 0.62792-0.18319-0.55330 0.81085-0.54734
   1  11   7    0.90    3.00  74-0.54523 0.61494 0.14471 0.59250 0.82570-0.52038
  -1 -11   7   -4.00    3.40  79-0.55860 0.48896-0.03725-0.69943 0.82860-0.52127
  -1  11  -7    1.40    1.50  44-0.90004 0.82866 0.41011 0.32605 0.14743-0.45498
  -1  11  -7   -1.40    2.40  57-0.38748 0.31524 0.66421 0.07178 0.63928-0.94629
   1  11  -7   -0.50    1.40  35-0.87744 0.94813 0.44405 0.29161-0.18142-0.12656
   1  11  -7    2.70    3.40  55-0.35638 0.42607 0.71793 0.01775 0.59797-0.90452
  -1  11   7    3.00    1.60  33-0.86709 0.79689 0.44490 0.29216-0.22407 0.52879
  -1  11   7    0.10    2.70  77-0.55542 0.48344 0.03655 0.70052 0.83076-0.52494
   1 -11   7    2.00    2.60  82-0.55756 0.62963-0.14971-0.58673 0.81653-0.50922
   1  11   8   12.10    4.60  75-0.54879 0.61853 0.11410 0.62324 0.82814-0.47853
   1 -11  -8   -1.40    0.70 108-0.30560 0.37850-0.75807 0.02122 0.57615-0.92536
  -1  11  -8    3.60    1.90  43-0.90279 0.83138 0.41734 0.31874 0.10391-0.45522
  -1  11  -8    8.70    3.40  55-0.36264 0.29059 0.70770 0.02783 0.60634-0.95644
  -1 -11  -8    4.90    1.20  96 0.12234-0.19126-0.76666 0.02957 0.63029-0.98109
   1  11  -8    3.20    1.50  34-0.87363 0.94426 0.44448 0.29108-0.19799-0.15375
   1  11  -8    2.70    2.80  53-0.33208 0.40171 0.75512-0.01945 0.56526-0.91556
  -1  11   8    8.40    2.00  35-0.88316 0.81300 0.44306 0.29410-0.15406 0.50252
  -1  11   8    6.10    3.20  78-0.55708 0.48509 0.00670 0.73041 0.83043-0.48081
   1 -11   8    4.50    3.30  81-0.55856 0.63065-0.11870-0.61770 0.82093-0.46982
   1  11   9   10.30    4.30  75-0.55154 0.62129 0.08648 0.65091 0.82965-0.43625
  -1  11  -9    2.20    1.90  42-0.90376 0.83231 0.42341 0.31259 0.06269-0.45776
  -1  11  -9   -4.90    3.80  54-0.33602 0.26392 0.74934-0.01382 0.57059-0.96445
   1  11  -9    0.20    2.10  34-0.86923 0.93981 0.44480 0.29066-0.21583-0.17966
   1  11  -9    0.70    3.00  52-0.30678 0.37635 0.79001-0.05435 0.53083-0.92488
  -1  11   9    1.70    1.90  37-0.89370 0.82360 0.43944 0.29781-0.09047 0.48269
  -1  11   9   -1.40    4.00  78-0.55814 0.48616-0.02012 0.75728 0.82951-0.43609
   1 -11   9   -0.30    4.70  80-0.55900 0.63109-0.09030-0.64606 0.82424-0.42934
   1  11  10    9.40    3.70  76-0.55365 0.62340 0.06163 0.67580 0.83047-0.39327
  -1  11 -10    3.90    2.50  41-0.90324 0.83175 0.42850 0.30742 0.02343-0.46226
  -1  11 -10    6.70    3.60  52-0.30816 0.23599 0.78820-0.05269 0.53271-0.97033
   1  11 -10    5.10    1.90  33-0.86426 0.93478 0.44498 0.29038-0.23463-0.20461
   1  11 -10    6.10    3.60  50-0.28060 0.35011 0.82242-0.08677 0.49487-0.93268
  -1  11  10    5.40    1.70  39-0.90005 0.83000 0.43458 0.30277-0.03247 0.46844
  -1  11  10    2.10    3.20  79-0.55874 0.48677-0.04395 0.78115 0.82818-0.39096
   1  11  11    1.70    3.50  77-0.55523 0.62499 0.03958 0.69789 0.83076-0.34977
  -1  11 -11    2.20    3.20  40-0.90138 0.83021 0.43279 0.30252-0.01461-0.46821
  -1  11 -11   -0.10    3.10  50-0.27922 0.20699 0.82403-0.08853 0.49296-0.97433
   1  11 -11    0.40    3.30  32-0.85843 0.92946 0.44499 0.29068-0.25512-0.22717
   1  11 -11   -0.10    4.80  49-0.25370 0.32314 0.85221-0.11657 0.45757-0.93914
  -1  11  11    3.50    2.30  41-0.90311 0.83236 0.42895 0.30860 0.01970 0.46038
  -1  11  11    2.40    3.10  80-0.55901 0.48705-0.06483 0.80208 0.82662-0.34561
   1  11  12    2.10    2.80  77-0.55638 0.62615 0.02033 0.71719 0.83068-0.30589
  -1  11 -12    0.50    3.40  38-0.89838 0.82717 0.43627 0.29894-0.05073-0.47584
  -1  11 -12   -4.90    4.50  48-0.24939 0.17710 0.85667-0.12117 0.45158-0.97671
   1  11 -12    1.50    2.40  32-0.85231 0.92331 0.44479 0.29081-0.27518-0.25085
  -1  11  12    1.70    4.20  80-0.55904 0.48709-0.08285 0.82014 0.82499-0.30018
   1  12   0    8.80    4.20  65-0.47908 0.54883 0.44703 0.35636 0.75542-0.75617
  -1  12   0    0.90    1.30  15-0.53066 0.46106 0.35814 0.44532-0.76820 0.76754
  -1  12   0   -0.50    3.20  67-0.50417 0.43179 0.36062 0.44288 0.78471-0.78576
   1  12   1    5.90    3.20  66-0.49119 0.56062 0.40764 0.39619 0.76978-0.72715
  -1  12  -1    3.50    1.10  11-0.43380 0.36416 0.32183 0.48160-0.84157 0.79715
  -1  12  -1    6.80    3.10  66-0.49200 0.41959 0.40488 0.39856 0.77072-0.81553
   1  12  -1    4.40    3.70  63-0.46544 0.53515 0.48728 0.31607 0.73887-0.78340
  -1  12   1    8.00    1.60  18-0.61778 0.54797 0.38829 0.41481-0.68380 0.72641
  -1  12   1   -5.00    4.10  69-0.51472 0.44237 0.31749 0.48607 0.79640-0.75368
   1  12   2    0.90    2.80  67-0.50200 0.57145 0.36888 0.43500 0.78226-0.69585
  -1  12  -2    4.30    1.70   7-0.33442 0.26451 0.28217 0.52193-0.89919 0.81094
  -1  12  -2    0.10    4.30  65-0.47827 0.40616 0.44951 0.35360 0.75445-0.84261
   1  12  -2    0.40    0.50  19-0.62493 0.69674 0.39064 0.41209-0.67591 0.58714
   1  12  -2   -0.30    0.40  29-0.81580 0.88719 0.44083 0.36237-0.37435 0.28562
   1  12  -2    3.10    2.70  62-0.45035 0.52001 0.52776 0.27555 0.72018-0.80849
  -1  12   2    2.90    1.50  22-0.69484 0.62504 0.41226 0.39090-0.58927 0.67567
  -1  12   2    3.70    3.10  70-0.52376 0.45143 0.27584 0.52778 0.80597-0.71948
   1  12   3   12.10    3.50  68-0.51147 0.58095 0.33134 0.47260 0.79285-0.66268
  -1  12  -3    7.20    1.90   4-0.23570 0.16579 0.24075 0.56333-0.94153 0.80943
  -1  12  -3    2.90    2.70  63-0.46271 0.39056 0.49489 0.30819 0.73551-0.86746
   1  12  -3    5.30    1.10  10-0.40499 0.47699 0.31056 0.49257-0.85996 0.72792
   1  12  -3    2.40    0.90  32-0.85013 0.92149 0.44468 0.35846-0.28203 0.14956
   1  12  -3   10.70    4.80  61-0.43382 0.50343 0.56811 0.23516 0.69932-0.83142
  -1  12   3    2.70    1.50  25-0.75747 0.68736 0.42898 0.37466-0.49215 0.62222
  -1  12   3    4.40    3.30  71-0.53138 0.45908 0.23598 0.56770 0.81360-0.68335
   1  12   4   -0.60    3.10  69-0.51967 0.58918 0.29531 0.50869 0.80171-0.62777
  -1  12  -4    0.10    1.60   1-0.14206 0.07217 0.19980 0.60425-0.96948 0.79352
  -1  12  -4    0.90    1.70  47-0.89049 0.81919 0.39483 0.40853 0.22612-0.40252
  -1  12  -4    1.90    4.30  62-0.44543 0.37323 0.54018 0.26285 0.71400-0.88972
   1  12  -4    1.40    1.40   4-0.23067 0.30257 0.23859 0.56529-0.94333 0.76740
   1  12  -4    2.10    1.00  33-0.86008 0.93094 0.44501 0.35788-0.24948 0.07260
   1  12  -4   -0.30    2.70  59-0.41587 0.48544 0.60799 0.19525 0.67631-0.85219
  -1  12   4    1.10    1.30  28-0.80606 0.73598 0.43922 0.36449-0.39669 0.57051
  -1  12   4   -3.70    2.70  72-0.53772 0.46544 0.19817 0.60557 0.81950-0.64548
   1  12   5    6.60    3.50  70-0.52671 0.59624 0.26102 0.54304 0.80898-0.59128
  -1  12  -5    2.80    1.60  45-0.89695 0.82561 0.40435 0.39894 0.17886-0.39901
  -1  12  -5   -0.20    2.90  60-0.42643 0.35419 0.58497 0.21803 0.68990-0.90940
   1  12  -5   -0.40    1.10  33-0.86279 0.93360 0.44500 0.35779-0.23992 0.01929
   1  12  -5    5.80    3.60  58-0.39656 0.46608 0.64706 0.15615 0.65120-0.87085
  -1  12   5    2.50    1.50  31-0.84181 0.77177 0.44408 0.35970-0.30685 0.52440
  -1  12   5    5.70    2.80  73-0.54290 0.47065 0.16262 0.64118 0.82390-0.60612
   1  12   6   -0.10    2.90  71-0.53267 0.60223 0.22870 0.57542 0.81484-0.55337
  -1  12  -6    2.90    1.30  44-0.90103 0.82967 0.41232 0.39089 0.13465-0.39857
  -1  12  -6    4.30    4.10  58-0.40579 0.33350 0.62884 0.17413 0.66325-0.92653
   1  12  -6   -0.30    1.30  33-0.86276 0.93352 0.44500 0.35769-0.24002-0.02436
   1  12  -6    2.40    2.80  56-0.37625 0.44594 0.68448 0.11809 0.62444-0.88724
  -1  12   6    0.90    1.50  33-0.86659 0.79636 0.44492 0.35898-0.22596 0.48677
  -1  12   6    4.20    3.70  74-0.54707 0.47485 0.12949 0.67437 0.82701-0.56546
   1  12   7    6.50    4.10  72-0.53766 0.60725 0.19852 0.60566 0.81945-0.51422
  -1  12  -7    0.60    2.40  43-0.90320 0.83180 0.41902 0.38412 0.09303-0.40071
  -1  12  -7    4.10    3.40  57-0.38357 0.31123 0.67139 0.13154 0.63412-0.94119
   1  12  -7    1.40    1.50  33-0.86110 0.93180 0.44501 0.35759-0.24591-0.06222
   1  12  -7   -1.00    2.90  55-0.35445 0.42408 0.72102 0.08153 0.59539-0.90195
  -1  12   7    5.90    3.90  75-0.55037 0.47828 0.09879 0.70528 0.82906-0.52330
   1  12   8   -0.50    3.10  73-0.54180 0.61141 0.17061 0.63363 0.82301-0.47401
  -1  12  -8   -1.90    2.80  41-0.90377 0.83233 0.42465 0.37840 0.05359-0.40501
  -1  12  -8    0.00    3.20  55-0.36026 0.28815 0.71163 0.09078 0.60316-0.95327
   1  12  -8    1.10    1.80  32-0.85784 0.92903 0.44498 0.35784-0.25710-0.09408
   1  12  -8    0.60    3.50  53-0.33154 0.40111 0.75590 0.04665 0.56453-0.91484
  -1  12   8   -2.70    3.90  76-0.55291 0.48083 0.07078 0.73332 0.83023-0.48067
   1  12   9    0.90    3.80  74-0.54519 0.61482 0.14507 0.65923 0.82567-0.43290
  -1  12  -9    3.60    3.10  40-0.90295 0.83192 0.42946 0.37299 0.01538-0.41085
  -1  12  -9   -0.30    5.10  54-0.33523 0.26306 0.75052 0.05188 0.56952-0.96338
   1  12  -9    1.90    1.70  32-0.85413 0.92529 0.44487 0.35788-0.26935-0.12556
   1  12  -9   -6.50    3.90  52-0.30763 0.37713 0.78889 0.01364 0.53199-0.92606
  -1  12   9    2.60    5.20  77-0.55484 0.48275 0.04543 0.75872 0.83072-0.43737
   1  12  10    0.30    5.50  74-0.54793 0.61759 0.12197 0.68239 0.82759-0.39106
  -1  12 -10    2.90    3.20  39-0.90096 0.82987 0.43341 0.36894-0.02065-0.41857
  -1  12 -10   -2.00    3.80  52-0.30897 0.23674 0.78712 0.01527 0.53383-0.97145
   1  12 -10   -2.80    2.50  32-0.84962 0.92074 0.44465 0.35803-0.28359-0.15506
   1  12 -10    7.50    3.70  50-0.28281 0.35226 0.81981-0.01729 0.49792-0.93574
  -1  12  10    1.20    3.20  77-0.55625 0.48418 0.02273 0.78146 0.83070-0.39356
   1  13   0   -1.00    3.20  64-0.46932 0.53898 0.47621 0.39412 0.74361-0.74442
  -1  13   0   -3.40    2.90  66-0.49394 0.42144 0.39813 0.47235 0.77299-0.77413
   1  13   1    2.70    3.50  65-0.48128 0.55098 0.44015 0.43021 0.75805-0.71508
  -1  13  -1   -0.40    3.20  65-0.48197 0.40981 0.43796 0.43213 0.75888-0.80332
  -1  13   1    4.10    4.70  67-0.50462 0.43214 0.35886 0.51167 0.78522-0.74259
   1  13   2   13.60    4.50  66-0.49189 0.56122 0.40525 0.46560 0.77060-0.68428
  -1  13  -2    8.10    5.60  64-0.46838 0.39618 0.47891 0.39114 0.74247-0.83069
   1  13  -2    2.40    4.20  61-0.44156 0.51112 0.54970 0.32055 0.70912-0.79750
  -1  13   2   11.90    4.90  69-0.51394 0.44149 0.32088 0.54971 0.79555-0.70916
   1  13   3   -5.00    3.50  67-0.50140 0.57076 0.37113 0.49979 0.78158-0.65150
  -1  13  -3    0.10    1.80  45-0.89620 0.82491 0.40312 0.46730 0.18528-0.31804
  -1  13  -3   -2.20    3.00  62-0.45328 0.38103 0.52020 0.34982 0.72383-0.85583
   1  13  -3    3.20    3.60  60-0.42572 0.49525 0.58656 0.28366 0.68899-0.82114
  -1  13   3    4.20    5.30  70-0.52199 0.44956 0.28443 0.58622 0.80413-0.67397
   1  13   4    3.80    4.30  68-0.50978 0.57916 0.33833 0.53264 0.79099-0.61714
  -1  13  -4    1.10    1.60  44-0.90047 0.82916 0.41103 0.45931 0.14213-0.31865
  -1  13  -4    5.20    4.00  61-0.43664 0.36434 0.56149 0.30849 0.70290-0.87869
   1  13  -4    1.40    5.40  59-0.40861 0.47809 0.62311 0.24707 0.66691-0.84285
  -1  13   4    0.80    4.50  71-0.52886 0.45647 0.24974 0.62097 0.81113-0.63721
   1  13   5    2.30    3.50  69-0.51709 0.58650 0.30707 0.56397 0.79895-0.58135
  -1  13  -5    1.30    1.60  43-0.90288 0.83153 0.41767 0.45259 0.10179-0.32206
  -1  13  -5   -3.50    3.10  59-0.41848 0.34613 0.60243 0.26751 0.67968-0.89924
   1  13  -5    1.10    3.30  57-0.39025 0.45968 0.65906 0.21109 0.64292-0.86264
  -1  13   5   -0.60    5.20  72-0.53467 0.46230 0.21698 0.65379 0.81673-0.59903
   1  13   6   -4.90    3.40  70-0.52342 0.59285 0.27752 0.59357 0.80562-0.54424
  -1  13  -6    3.40    3.40  58-0.39882 0.32643 0.64267 0.22724 0.65416-0.91750
   2   0   0   32.60    1.50  97 0.07065 0.07107-0.77338 0.77353 0.63000-0.62976
  -2   0   0   29.70    1.70 101-0.07104-0.07067-0.78100 0.78084 0.62048-0.62072
   2   0   1  243.50    9.40 103-0.11239 0.25407-0.78023 0.78046 0.61531-0.57125
  -2   0   1  247.70    9.70   8-0.35231 0.21050 0.28947-0.28927-0.88999 0.93382
  -2   0   1  243.80    9.20  96 0.11696-0.25881-0.76746 0.76721 0.63034-0.58686
   2   0  -1  244.80   12.50   3-0.21516 0.35697 0.23190-0.23210-0.94865 0.90482
  -2   0  -1  240.50    9.70 107-0.25897 0.11729-0.76633 0.76606 0.58794-0.63198
   2   0   2   68.70    2.90 107-0.26409 0.40568-0.76552 0.76582 0.58672-0.49894
  -2   0   2   73.60    3.00  16-0.55758 0.41594 0.36774-0.36745-0.74423 0.83185
   2   0  -2   66.90    3.10  11-0.42545 0.56708 0.31858-0.31888-0.84705 0.75943
   2   0   3    8.70    1.60 111-0.38100 0.52249-0.74047 0.74081 0.55367-0.42215
  -2   0   3    5.40    1.20  21-0.68712 0.54550 0.41001-0.40964-0.59980 0.73118
   2   0  -3    3.90    1.30  16-0.55775 0.69935 0.36780-0.36814-0.74407 0.61269
  -2   0   4   17.60    2.00  26-0.76658 0.62504 0.43113-0.43075-0.47591 0.65098
   2   0  -4   10.90    1.60  19-0.63775 0.77935 0.39479-0.39522-0.66138 0.48621
  -2   0   5  131.40    5.50  29-0.81615 0.67465 0.44089-0.44045-0.37352 0.59233
   2   0  -5  135.90    6.00  21-0.68674 0.82833 0.40989-0.41040-0.60032 0.38137
  -2   0   6  148.70    7.20  31-0.84805 0.70658 0.44456-0.44405-0.28841 0.55096
   2   0  -6  157.60    6.30  23-0.71732 0.85890 0.41861-0.41918-0.55697 0.29424
  -2   0   7    8.10    2.10  34-0.86920 0.72794 0.44481-0.44408-0.21596 0.52240
   2   0  -7   13.50    1.60  24-0.73664 0.87820 0.42377-0.42441-0.52705 0.22054
  -2   0  -7   18.90    2.60  47-0.89045 0.74839 0.39479-0.39537 0.22635-0.53254
  -2   0   8   50.80    3.70  35-0.88324 0.74203 0.44304-0.44221-0.15363 0.50382
   2   0  -8   59.30    3.50  25-0.74890 0.89029 0.42689-0.42752-0.50687 0.15684
  -2   0  -8   61.70    3.90  45-0.89888 0.75678 0.40778-0.40845 0.16041-0.51035
  -2   0   9  462.00   21.10  37-0.89257 0.75141 0.44001-0.43909-0.09859 0.49253
   2   0  -9  450.60   17.10  25-0.75614 0.89750 0.42866-0.42936-0.49448 0.10071
  -2   0  -9  453.80   21.10  43-0.90284 0.76071 0.41754-0.41828 0.10265-0.49636
  -2   0  10   37.80    3.30  39-0.89854 0.75744 0.43613-0.43511-0.04910 0.48679
   2   0 -10   26.10    2.60  25-0.75994 0.90127 0.42957-0.43034-0.48782 0.05031
  -2   0 -10   39.10    3.50  41-0.90376 0.76158 0.42499-0.42581 0.05108-0.48855
  -2   0  11   -3.30    2.00  40-0.90203 0.76098 0.43165-0.43053-0.00389 0.48533
   2   0 -11    4.50    2.20  25-0.76119 0.90249 0.42987-0.43070-0.48560 0.00435
  -2   0 -11    1.90    2.00  40-0.90247 0.76025 0.43074-0.43176 0.00429-0.48539
  -2   0  12  245.10   15.60  41-0.90359 0.76218 0.42674-0.42585 0.03763 0.48757
   2   0 -12  211.90   11.80  25-0.76048 0.90174 0.42970-0.43059-0.48686-0.03813
  -2   0 -12  224.00   14.40  39-0.89950 0.75723 0.43519-0.43631-0.03881-0.48604
  -2   0  13  136.40    8.40  42-0.90361 0.76223 0.42142-0.42045 0.07680 0.49216
   2   0 -13  140.80    8.70  25-0.75819 0.89941 0.42916-0.43011-0.49090-0.07783
  -2   0 -13  151.50   11.90  38-0.89521 0.75288 0.43860-0.43982-0.07898-0.48962
  -2   0  14    3.30    2.30  43-0.90232 0.76098 0.41577-0.41473 0.11381 0.49891
   2   0 -14    4.00    2.40  25-0.75458 0.89577 0.42828-0.42931-0.49718-0.11529
  -2   0 -14   -0.60    3.20  37-0.88980 0.74742 0.44116-0.44247-0.11679-0.49556
  -2   0  15   -1.10    2.40  44-0.89991 0.75860 0.40982-0.40870 0.14904 0.50743
   2   0 -15   -2.50    3.10  25-0.74983 0.89099 0.42712-0.42821-0.50529-0.15091
  -2   0 -15   -6.30    3.50  35-0.88342 0.74099 0.44300-0.44441-0.15269-0.50342
  -2   0  16   -1.30    2.10  45-0.89649 0.75522 0.40359-0.40239 0.18281 0.51742
   2   0 -16    7.80    2.70  24-0.74376 0.88520 0.42560-0.42682-0.51545-0.18508
  -2   0 -16    6.00    3.30  34-0.87619 0.73371 0.44421-0.44572-0.18701-0.51285
  -2   0  17   -0.30    2.70  46-0.89215 0.75092 0.39709-0.39582 0.21536 0.52863
   2   0 -17    2.20    2.60  24-0.73706 0.87849 0.42388-0.42517-0.52637-0.21794
  -2   0 -17    1.40    3.40  34-0.86815 0.72562 0.44486-0.44646-0.22002-0.52359
   2   0  18    1.40    3.10  48-0.24938 0.39216 0.85668-0.85639 0.45156 0.33586
  -2   0  18    9.20    3.40  47-0.88696 0.74576 0.39032-0.38897 0.24687 0.54087
   2   0 -18    5.40    3.90  24-0.72950 0.87091 0.42190-0.42325-0.53835-0.24974
  -2   0 -18    6.70    3.80  33-0.85936 0.71678 0.44500-0.44670-0.25193-0.53543
   2   0  19    4.00    2.00  49-0.26485 0.40770 0.84027-0.83997 0.47308 0.35810
   2   0 -19    4.00    2.80  23-0.72113 0.86253 0.41965-0.42106-0.55124-0.28063
  -2   0 -19    4.10    3.10  32-0.84991 0.70759 0.44467-0.44580-0.28269-0.54825
   2   0  20   -2.50    2.30  50-0.28045 0.42336 0.82260-0.82229 0.49466 0.38028
  -2   0 -20   -1.80    3.40  31-0.83969 0.69733 0.44389-0.44508-0.31287-0.56181
   2   1   0   58.70    2.40  51-0.29408 0.43569 0.80617-0.73916 0.51342-0.51364
  -2  -1   0   64.30    2.50   3-0.19107 0.04919 0.22143-0.28826-0.95628 0.95629
  -2  -1   0   58.80    3.50  58-0.39440 0.25273 0.65120-0.71834 0.64838-0.64817
  -2  -1   0   59.90    2.50  92 0.26187-0.40352-0.73764 0.67040 0.62235-0.62269
   2  -1   0   60.50    2.40 107-0.27407 0.41596-0.76387 0.69714 0.58429-0.58394
   2   1   1  845.80   49.20  59-0.40754 0.54926 0.62530-0.55812 0.66552-0.62194
   2   1   1  844.10   32.10  92 0.25090-0.10935-0.74051 0.80773 0.62345-0.57932
  -2  -1   1  875.90   41.30  13-0.50225 0.36048 0.34776-0.41445-0.79171 0.83564
  -2  -1   1  857.70   34.50  52-0.30471 0.16316 0.79270-0.85971 0.52799-0.48403
   2  -1  -1  839.40   32.70 102-0.08474 0.22671-0.78089 0.71409 0.61889-0.66233
  -2   1  -1  845.70   46.60  91-0.52250 0.38073-0.42624 0.49300 0.73846-0.78231
  -2  -1  -1  865.60   42.30  67-0.50500 0.36331 0.35741-0.42470 0.78565-0.82924
  -2  -1  -1  878.90   32.40  97 0.07695-0.21852-0.77267 0.70556 0.63012-0.67412
   2   1  -1  877.00   38.20   7-0.31663 0.45852 0.27485-0.20804-0.90786 0.86399
  -2   1   1  890.70   35.20   5-0.26189 0.12016 0.25192-0.18471-0.93164 0.97542
  -2   1   1  883.80   33.70 107-0.27397 0.13198-0.76388 0.83065 0.58432-0.54093
   2   1   2  637.10   31.50  69-0.52011 0.66182 0.29328-0.22593 0.80217-0.71481
   2   1   2  654.70   23.90  97 0.08879 0.05271-0.77126 0.83837 0.63029-0.54254
  -2  -1   2  674.20   24.60  21-0.68144 0.53971 0.40832-0.47493-0.60739 0.69509
  -2  -1   2  656.80   24.10  48-0.24516 0.10367 0.86097-0.92797 0.44568-0.35796
   2  -1  -2  670.50   25.90   7-0.31690 0.45864 0.27496-0.34219-0.90773 0.82009
   2  -1  -2  656.50   24.50  95 0.14192 0.00014-0.76355 0.69681 0.62996-0.71726
  -2   1  -2  649.40   24.30  73-0.54206 0.40010 0.16880-0.10221 0.82322-0.91075
  -2  -1  -2  674.80   29.60  82-0.55826 0.41663-0.13010 0.06280 0.81940-0.90691
  -2  -1  -2  678.90   24.00 103-0.12410-0.01738-0.77977 0.71251 0.61364-0.70144
   2   1  -2  672.30   29.70  15-0.53016 0.67190 0.35796-0.29131-0.76863 0.68095
  -2   1   2  686.60   23.20  12-0.46349 0.32196 0.33323-0.26598-0.82106 0.90862
  -2   1   2  654.60   24.10 102-0.10208-0.03999-0.78055 0.84736 0.61670-0.52951
   2   1   3    6.40    1.00  81-0.55863 0.70026-0.11575 0.18310 0.82130-0.69000
   2   1   3    8.80    1.30 101-0.05977 0.20119-0.78097 0.84807 0.62171-0.49020
  -2  -1   3    9.00    1.40  26-0.77628 0.63466 0.43331-0.49995-0.45785 0.58928
   2  -1  -3   10.50    1.50  12-0.45936 0.60086 0.33166-0.39894-0.82401 0.69268
  -2   1  -3    6.10    0.60  55-0.35069 0.20876 0.72699-0.66027 0.59034-0.72143
  -2  -1  -3    8.20    1.20 109-0.32035 0.17897-0.75505 0.68773 0.57209-0.70356
   2   1  -3   13.40    1.60  19-0.64490 0.78660 0.39707-0.33053-0.65303 0.52154
  -2   1   3    9.70    1.50  18-0.60829 0.46675 0.38515-0.31786-0.69400 0.82529
  -2   1   3    8.00    1.20  97 0.07034-0.21235-0.77341 0.84020 0.62999-0.49896
   2  -1   3    7.90    0.70  73-0.54427 0.68625 0.15232-0.21885 0.82497-0.69366
   2   1   4  807.20   33.30  90-0.52442 0.66596-0.41739 0.48462 0.74214-0.56714
   2   1   4  834.90   30.80 105-0.18432 0.32561-0.77564 0.84290 0.60367-0.42837
  -2  -1   4  839.20   33.40  30-0.82821 0.68662 0.44260-0.50918-0.34375 0.51892
   2  -1  -4  868.80   34.10  16-0.55472 0.69618 0.36673-0.43406-0.74686 0.57177
   2   1  -4  838.60   31.50  22-0.70733 0.84902 0.41583-0.34936-0.57164 0.39637
  -2   1   4  882.20   27.90  22-0.70629 0.56476 0.41554-0.34819-0.57314 0.74820
  -2   1   4  848.20   30.10  93 0.22475-0.36700-0.74695 0.81366 0.62574-0.45086
   2  -1   4  826.50   30.00  62-0.45313 0.59518 0.52059-0.58718 0.72364-0.54862
   2   1   5   56.30    3.00 108-0.28254 0.42373-0.76240 0.82977 0.58217-0.36323
  -2  -1   5   60.00    3.50  32-0.85857 0.71701 0.44499-0.51150-0.25465 0.47356
   2  -1  -5   61.20    2.90  18-0.61732 0.75883 0.38814-0.45556-0.68430 0.46545
   2   1  -5   58.40    2.80  24-0.74286 0.88454 0.42537-0.35896-0.51693 0.29788
  -2   1   5   58.80    2.90  26-0.77157 0.63012 0.43226-0.36488-0.46672 0.68543
   2  -1   5   56.20    2.30  56-0.37172 0.51377 0.69236-0.75906 0.61843-0.39983
   2   1   6   43.90    2.10 110-0.35707 0.49816-0.74664 0.81405 0.56127-0.29859
  -2  -1   6   38.10    3.10  35-0.87732 0.73599 0.44406-0.51038-0.18196 0.44479
   2  -1  -6   42.80    2.40  20-0.65884 0.80034 0.40145-0.46892-0.63621 0.37359
  -2  -1  -6   38.20    2.70  46-0.89394 0.75193 0.39965-0.46713 0.20287-0.46519
   2   1  -6   34.50    3.10  25-0.76399 0.90551 0.43053-0.36408-0.48059 0.21794
  -2   1   6   33.00    2.70  29-0.81562 0.67420 0.44081-0.37335-0.37478 0.63723
   2  -1   6   43.00    2.20  53-0.31907 0.46119 0.77351-0.84020 0.54760-0.28525
  -2  -1   7  111.90    5.40  36-0.88905 0.74777 0.44142-0.50764-0.12137 0.42795
   2  -1  -7  110.10    4.70  21-0.68650 0.82798 0.40982-0.47737-0.60064 0.29423
  -2  -1  -7  115.10    5.00  44-0.90110 0.75905 0.41248-0.48004 0.13370-0.43977
   2   1  -7  124.60    4.90  26-0.77637 0.91786 0.43333-0.36695-0.45768 0.15129
  -2   1   7  118.80    6.00  31-0.84575 0.70437 0.44440-0.37688-0.29533 0.60152
   2  -1   7  106.50    4.70  51-0.28737 0.42955 0.81437-0.88105 0.50420-0.19809
  -2  -1   8  115.10    5.10  38-0.89643 0.75520 0.43781-0.50393-0.06888 0.41921
   2  -1  -8  115.90    5.50  22-0.70491 0.84638 0.41515-0.48276-0.57511 0.22493
  -2   1  -8  118.30    6.30  47-0.89049 0.74836 0.39483-0.32852 0.22615-0.57622
  -2  -1  -8  106.60    5.10  42-0.90364 0.76155 0.42165-0.48929 0.07518-0.42500
   2   1  -8  115.80    5.90  27-0.78341 0.92486 0.43484-0.36852-0.44405 0.09392
  -2   1   8  109.40    5.70  33-0.86668 0.72549 0.44492-0.37715-0.22565 0.57569
   2  -1   8  117.00    5.10  49-0.26899 0.41122 0.83570-0.90237 0.47881-0.12894
  -2  -1   9   74.20    3.70  39-0.90085 0.75967 0.43357-0.49959-0.02222 0.41631
   2  -1  -9   78.50    5.00  23-0.71696 0.85841 0.41851-0.48619-0.55751 0.16354
  -2   1  -9   75.60    4.50  45-0.89846 0.75631 0.40701-0.34078 0.16463-0.55845
  -2  -1  -9   86.60    4.70  41-0.90326 0.76114 0.42841-0.49613 0.02417-0.41775
   2   1  -9   82.60    4.10  27-0.78688 0.92830 0.43556-0.36931-0.43716 0.04329
  -2   1   9   84.30    4.40  35-0.88113 0.73999 0.44346-0.37560-0.16419 0.55798
   2  -1   9   77.60    3.40  49-0.25919 0.40149 0.84640-0.91306 0.46522-0.07160
  -2  -1  10   33.40    3.50  41-0.90312 0.76166 0.42893-0.49517 0.01986 0.41794
   2  -1 -10   33.30    3.60  23-0.72448 0.86592 0.42056-0.48830-0.54613 0.10838
  -2   1 -10   36.90    3.10  43-0.90254 0.76035 0.41648-0.35033 0.10935-0.54693
  -2  -1 -10   34.80    3.20  39-0.90091 0.75873 0.43348-0.50134-0.02128-0.41592
   2   1 -10   31.80    2.30  27-0.78782 0.92920 0.43575-0.36956-0.43527-0.00234
  -2   1  10   35.00    2.80  37-0.89103 0.74995 0.44068-0.37272-0.10896 0.54650
   2  -1  10   34.50    2.30  49-0.25517 0.39753 0.85066-0.91732 0.45963-0.02225
  -2  -1  11  107.60    7.70  42-0.90378 0.76235 0.42393-0.49010 0.05892 0.42264
   2  -1 -11  106.50    5.80  23-0.72865 0.87007 0.42168-0.48948-0.53969 0.05816
  -2   1 -11  112.00    6.90  42-0.90378 0.76155 0.42392-0.35784 0.05903-0.54037
  -2  -1 -11  101.90    7.00  38-0.89712 0.75488 0.43731-0.50527-0.06279-0.41816
   2   1 -11   89.20    5.50  27-0.78686 0.92821 0.43555-0.36943-0.43720-0.04415
  -2   1  11  109.10    5.80  38-0.89756 0.75654 0.43696-0.36891-0.05867 0.53997
   2  -1  11  106.30    5.40  49-0.25517 0.39759 0.85066-0.91731 0.45963 0.02151
  -2  -1  12   28.20    2.90  43-0.90312 0.76173 0.41865-0.48474 0.09544 0.42988
   2  -1 -12   29.20    4.20  24-0.73025 0.87166 0.42210-0.48997-0.53719 0.01188
  -2   1 -12   27.80    3.10  40-0.90284 0.76059 0.42979-0.36396 0.01261-0.53761
  -2  -1 -12   24.10    2.50  37-0.89219 0.74990 0.44018-0.50824-0.10121-0.42349
   2   1 -12   17.50    2.90  27-0.78441 0.92572 0.43505-0.36899-0.44209-0.08300
  -2   1  12   23.90    3.40  40-0.90152 0.76055 0.43255-0.36440-0.01234 0.53738
   2  -1  12   31.60    2.20  49-0.25808 0.40056 0.84758-0.91422 0.46368 0.06122
  -2  -1  13   62.00    4.90  44-0.90136 0.76001 0.41311-0.47912 0.12995 0.43913
   2  -1 -13   71.60    5.50  24-0.72981 0.87121 0.42199-0.48992-0.53787-0.03122
  -2   1 -13   69.70    5.10  39-0.90020 0.75790 0.43440-0.36867-0.03055-0.53821
  -2  -1 -13   60.00    4.80  36-0.88632 0.74397 0.44228-0.51043-0.13722-0.43123
   2   1 -13   66.20    5.60  26-0.78072 0.92200 0.43427-0.36828-0.44931-0.11951
  -2   1  13   63.00    5.50  41-0.90343 0.76204 0.42765-0.35971 0.03041 0.53843
   2  -1  13   71.40    4.30  49-0.26316 0.40571 0.84211-0.90874 0.47073 0.09792
  -2  -1  14   33.50    4.00  45-0.89864 0.75732 0.40734-0.47327 0.16285 0.44998
   2  -1 -14   27.30    3.90  23-0.72771 0.86909 0.42143-0.48942-0.54115-0.07172
  -2   1 -14   36.70    3.90  38-0.89617 0.75381 0.43799-0.37236-0.07110-0.54140
  -2  -1 -14   32.40    3.50  35-0.87963 0.73723 0.44372-0.51198-0.17134-0.44087
   2   1 -14   38.50    4.00  26-0.77599 0.91723 0.43324-0.36732-0.45842-0.15415
  -2   1  14   39.10    4.00  42-0.90369 0.76234 0.42225-0.35424 0.07097 0.54163
   2  -1  14   36.50    2.90  50-0.26991 0.41251 0.83467-0.90129 0.48008 0.13233
  -2  -1  15   -0.50    3.40  46-0.89506 0.75377 0.40133-0.46718 0.19445 0.46214
   2  -1 -15    2.80    2.50  23-0.72420 0.86557 0.42048-0.48855-0.54656-0.11008
  -2   1 -15    0.00    1.90  37-0.89094 0.74853 0.44071-0.37518-0.10951-0.54675
  -2  -1 -15   -0.70    1.90  34-0.87220 0.72975 0.44461-0.51296-0.20393-0.45203
   2   1 -15   -3.40    2.20  26-0.77032 0.91153 0.43198-0.36612-0.46904-0.18726
  -2   1  15   -0.40    1.80  43-0.90254 0.76122 0.41648-0.34838 0.10938 0.54697
   2  -1  15   -0.10    1.30  50-0.27795 0.42062 0.82550-0.89211 0.49121 0.16496
  -2  -1  16   -0.30    3.10  46-0.89067 0.74942 0.39508-0.46085 0.22498 0.47537
   2  -1 -16    2.20    2.40  23-0.71946 0.86081 0.41920-0.48733-0.55376-0.14667
  -2   1 -16    4.40    2.30  36-0.88468 0.74222 0.44270-0.37727-0.14613-0.55388
  -2  -1 -16    4.40    2.90  33-0.86408 0.72158 0.44499-0.51344-0.23527-0.46444
   2   1 -16    2.60    3.00  25-0.76380 0.90498 0.43048-0.36469-0.48093-0.21912
  -2   1  16    3.40    2.40  44-0.90016 0.75887 0.41036-0.34218 0.14601 0.55410
   2  -1  16    7.50    2.30  51-0.28704 0.42977 0.81477-0.88137 0.50375 0.19617
  -2  -1  17    7.20    2.80  47-0.88554 0.74432 0.38859-0.45429 0.25461 0.48950
   2  -1 -17    5.40    3.00  23-0.71363 0.85497 0.41759-0.48579-0.56245-0.18176
  -2   1 -17    3.70    2.30  35-0.87748 0.73497 0.44404-0.37871-0.18126-0.56250
  -2  -1 -17    9.90    2.40  32-0.85537 0.71306 0.44491-0.51286-0.26533-0.47804
   2   1 -17   11.20    3.00  25-0.75649 0.89764 0.42875-0.36302-0.49385-0.24993
  -2   1  17    3.80    2.90  45-0.89668 0.75543 0.40391-0.33566 0.18114 0.56273
   2  -1  17   10.10    2.10  51-0.29699 0.43978 0.80254-0.86914 0.51742 0.22626
  -2  -1  18   -1.60    2.60  48-0.24091 0.10041 0.86521-0.93207 0.43975 0.34809
   2  -1 -18    0.60    2.90  22-0.70680 0.84813 0.41569-0.48394-0.57240-0.21559
  -2   1 -18    1.20    2.80  34-0.86941 0.72685 0.44479-0.37956-0.21512-0.57239
  -2  -1 -18    5.20    2.50  31-0.84593 0.70359 0.44441-0.51242-0.29478-0.49232
   2   1 -18    3.90    4.10  25-0.74843 0.88954 0.42677-0.36111-0.50766-0.27987
  -2   1  18   -3.70    3.10  46-0.89221 0.75098 0.39717-0.32884 0.21501 0.57262
   2  -1  18    2.90    2.20  52-0.30764 0.45049 0.78887-0.85546 0.53201 0.25543
   2   1  19    3.40    2.00 111-0.37884 0.51871-0.74105 0.80887 0.55437 0.27690
  -2  -1  19    8.30    4.80  49-0.25274 0.11230 0.85320-0.92006 0.45625 0.37534
   2  -1 -19    4.80    2.80  22-0.69904 0.84035 0.41348-0.48180-0.58342-0.24835
  -2   1 -19    2.30    3.60  33-0.86053 0.71791 0.44501-0.37987-0.24790-0.58336
  -2  -1 -19    0.10    3.50  30-0.83585 0.69347 0.44350-0.51158-0.32352-0.50733
   2   1 -19    0.00    3.30  24-0.73922 0.88070 0.42444-0.35894-0.52288-0.30908
   2  -1  19   -1.70    3.00  52-0.31889 0.46181 0.77376-0.84034 0.54736 0.28384
   2  -1 -20   -4.30    4.90  22-0.69040 0.83169 0.41097-0.47936-0.59536-0.28018
  -2   1 -20    1.30    2.80  32-0.85091 0.70861 0.44472-0.37897-0.27959-0.59520
  -2  -1 -20   -5.70    3.90  30-0.82511 0.68270 0.44220-0.51034-0.35164-0.52294
   2  -1  20    3.10    2.70  53-0.33066 0.47363 0.75718-0.82375 0.56333 0.31162
   2   2   0  543.90   20.90  60-0.42386 0.56544 0.59071-0.45663 0.68659-0.68686
  -2  -2   0  564.80   18.60  11-0.44102 0.29911 0.32462-0.45830-0.83673 0.83696
  -2  -2   0  556.40   23.00  67-0.49772 0.35618 0.38471-0.51891 0.77735-0.77709
  -2   2   0  551.10   20.40  90-0.52511 0.38323-0.41413 0.54787 0.74348-0.74362
   2   2   1 1868.60   75.80  66-0.48881 0.63037 0.41568-0.28142 0.76699-0.72349
  -2  -2   1 1938.40   97.10  22-0.70940 0.56758 0.41642-0.55000-0.56863 0.61266
  -2  -2   1 1843.70   64.00  61-0.44141 0.29988 0.55005-0.68409 0.70895-0.66490
   2  -2  -1 1849.80   76.80 111-0.38658 0.52868-0.73895 0.60521 0.55182-0.59516
  -2   2  -1 1845.60   74.60  83-0.55636 0.41442-0.17441 0.30811 0.81243-0.85634
  -2  -2  -1 1914.40   67.50  73-0.54362 0.40207 0.15724-0.29150 0.82447-0.86797
   2   2  -1 1950.90   95.30  10-0.42129 0.56317 0.31696-0.18333-0.84973 0.80575
   2   2  -1 1873.10   75.10  55-0.35508 0.49656 0.72002-0.58613 0.59623-0.64021
  -2   2   1 1942.20   69.70   3-0.21462 0.07297 0.23167-0.09746-0.94882 0.99256
   2   2   2  641.70   22.80  72-0.53679 0.67837 0.20406-0.06974 0.81867-0.73140
  -2  -2   2  651.30   25.70  29-0.81275 0.67104 0.44035-0.57401-0.38149 0.46928
  -2  -2   2  647.70   23.90  57-0.38923 0.24774 0.66096-0.79497 0.64158-0.55376
   2  -2  -2  661.50   25.20   3-0.20905 0.35071 0.22926-0.36350-0.95065 0.86306
   2  -2  -2  646.10   24.30 105-0.19950 0.34167-0.77413 0.64029 0.60078-0.68796
  -2   2  -2  644.40   22.50  74-0.54679 0.40471 0.13191 0.00165 0.82682-0.91444
  -2  -2  -2  653.30   22.40  81-0.55862 0.41710-0.11617-0.01812 0.82125-0.90868
  -2  -2  -2  682.60   39.60  95 0.16749-0.30884-0.75903 0.62482 0.62914-0.71709
   2   2  -2  676.70   33.50  18-0.62526 0.76706 0.39075-0.25723-0.67555 0.58774
   2   2  -2  650.50   23.00  51-0.29052 0.43194 0.81055-0.67668 0.50853-0.59627
  -2   2   2  665.30   23.40  10-0.40149 0.26006 0.30918-0.17499-0.86210 0.94960
   2  -2   2  652.70   30.50  85-0.55219 0.69403-0.23170 0.09800 0.80087-0.71325
   2   2   3   32.00    1.80  78-0.55802 0.69955-0.01675 0.15108 0.82966-0.69843
  -2  -2   3   33.30    2.20  32-0.85670 0.71502 0.44495-0.57854-0.26093 0.39246
  -2  -2   3   33.90    1.90  54-0.34635 0.20499 0.73374-0.86761 0.58452-0.45302
   2  -2  -3   33.90    2.00   8-0.35427 0.49594 0.29027-0.42453-0.88895 0.75751
   2  -2  -3   29.70    1.50  98 0.04415 0.09794-0.77600 0.64224 0.62918-0.76022
  -2   2  -3   31.70    1.50  65-0.48129 0.33920 0.44010-0.30653 0.75807-0.88937
  -2  -2  -3   32.10    1.90  89-0.53106 0.38958-0.38442 0.25026 0.75512-0.88634
  -2  -2  -3   31.00    1.80 100-0.03567-0.10568-0.78057 0.64650 0.62405-0.75556
   2   2  -3   33.20    1.80  23-0.71675 0.85855 0.41846-0.28501-0.55781 0.42623
  -2   2   3   27.00    2.20  15-0.54821 0.40682 0.36443-0.23020-0.75277 0.88403
  -2   2   3   33.80    1.80 111-0.38150 0.23921-0.74033 0.87413 0.55350-0.42269
   2  -2   3   30.00    2.00  77-0.55643 0.69839 0.01944-0.15305 0.83067-0.69916
   2   2   4  188.80    8.90  84-0.55396 0.69542-0.21056 0.34475 0.80548-0.63051
   2   2   4  184.40    6.60  94 0.18091-0.03975-0.75644 0.89062 0.62854-0.45301
  -2  -2   4  195.90    7.20  35-0.87877 0.73730 0.44386-0.57731-0.17538 0.35086
  -2  -2   4  189.00    8.00  52-0.31336 0.17206 0.78128-0.91514 0.53982-0.36456
   2  -2  -4  197.80    6.70  12-0.46072 0.60208 0.33218-0.46644-0.82304 0.64802
  -2   2  -4  189.40    8.10  57-0.37994 0.23780 0.67792-0.54439 0.62934-0.80442
  -2  -2  -4  194.60    8.60  46-0.89095 0.74903 0.39545-0.52975 0.22321-0.39789
  -2  -2  -4  204.70   12.00 107-0.24546 0.10429-0.76837 0.63405 0.59107-0.76623
   2   2  -4  191.40    7.10  25-0.76211 0.90375 0.43009-0.29656-0.48395 0.30869
  -2   2   4  199.10    7.50  20-0.65520 0.51376 0.40031-0.26605-0.64067 0.81564
  -2   2   4  188.80    7.60 106-0.23720 0.09484-0.76953 0.90337 0.59292-0.41824
   2  -2   4  189.20    6.40  71-0.52987 0.67201 0.24429-0.37773 0.81213-0.63697
   2   2   5   86.90    5.10  88-0.53537 0.67681-0.36060 0.49481 0.76377-0.54506
   2   2   5   88.90    4.60  98 0.06233 0.07887-0.77426 0.90832 0.62979-0.41077
  -2  -2   5   91.80    4.10  37-0.89076 0.74935 0.44079-0.57414-0.11068 0.32991
  -2  -2   5   82.00    4.20  51-0.28887 0.14763 0.81256-0.94641 0.50627-0.28726
   2  -2  -5   84.80    3.70  15-0.53602 0.67735 0.36007-0.49438-0.76356 0.54478
  -2   2  -5   87.90    3.30  50-0.27627 0.13415 0.82745-0.69387 0.48888-0.70749
  -2  -2  -5   92.40    3.90  44-0.90099 0.75903 0.41221-0.54660 0.13526-0.35370
   2   2  -5   91.50    4.10  27-0.78603 0.92764 0.43538-0.30192-0.43886 0.21985
  -2   2   5   91.50    3.90  24-0.73117 0.58974 0.42234-0.28802-0.53574 0.75449
  -2   2   5   86.60    3.50 102-0.08661-0.05585-0.78087 0.91471 0.61866-0.40023
   2  -2   5   80.50    4.40  66-0.48878 0.63094 0.41580-0.54918 0.76695-0.54802
   2   2   6  541.30   25.80 101-0.04067 0.18180-0.78069 0.91474 0.62359-0.36082
  -2  -2   6  539.70   18.80  38-0.89765 0.75629 0.43690-0.57015-0.05789 0.32087
  -2  -2   6  552.10   17.60  50-0.27129 0.13011 0.83312-0.96696 0.48200-0.21923
   2  -2  -6  520.60   17.80  17-0.58847 0.72988 0.37846-0.51285-0.71447 0.45194
  -2  -2  -6  539.30   19.90  42-0.90372 0.76173 0.42258-0.55704 0.06868-0.33088
   2   2  -6  533.40   19.50  28-0.79921 0.94078 0.43798-0.30458-0.41164 0.14889
  -2   2   6  547.90   22.50  27-0.78450 0.64313 0.43506-0.30066-0.44191 0.70426
  -2   2   6  549.60   19.80  98 0.05656-0.19887-0.77484 0.90858 0.62962-0.36733
   2  -2   6  540.40   17.60  62-0.44817 0.59041 0.53331-0.66677 0.71744-0.45480
   2   2   7   46.20    1.90 103-0.12394 0.26484-0.77978 0.91408 0.61366-0.30712
  -2  -2   7   43.90    3.00  40-0.90150 0.76020 0.43259-0.56575-0.01269 0.31943
  -2  -2   7   45.90    2.90  49-0.25918 0.11807 0.84641-0.98025 0.46520-0.15868
   2  -2  -7   51.50    3.50  18-0.62531 0.76671 0.39077-0.52522-0.67549 0.36918
  -2  -2  -7   47.20    3.00  40-0.90294 0.76089 0.42951-0.56402 0.01502-0.32082
   2   2  -7   44.20    2.80  28-0.80628 0.94782 0.43926-0.30593-0.39618 0.08969
  -2   2   7   37.30    2.50  29-0.82233 0.68100 0.44181-0.30734-0.35857 0.66466
  -2   2   7   43.80    1.90  94 0.17775-0.32040-0.75707 0.89073 0.62869-0.32240
   2  -2   7   45.00    1.80  59-0.41404 0.55633 0.61185-0.74527 0.67395-0.36753
   2   2   8  141.70    5.40 105-0.18977 0.33057-0.77512 0.90942 0.60265-0.25235
  -2  -2   8  143.60    7.30  41-0.90335 0.76184 0.42804-0.56141 0.02727 0.32314
  -2  -2   8  142.10    6.00  48-0.25140 0.11034 0.85460-0.98843 0.45437-0.10409
   2  -2  -8  149.90    6.00  20-0.65105 0.79244 0.39901-0.53353-0.64569 0.29560
  -2  -2  -8  147.10    7.50  39-0.90017 0.75807 0.43444-0.56905-0.03094-0.31861
   2   2  -8  145.90    6.70  28-0.80957 0.95107 0.43982-0.30655-0.38879 0.03856
  -2   2   8  142.40    6.50  32-0.84927 0.70797 0.44463-0.31010-0.28469 0.63452
   2  -2   8  156.60    5.60  57-0.38786 0.53018 0.66352-0.79690 0.63978-0.28957
   2   2   9   77.30    4.10 106-0.23890 0.37961-0.76930 0.90360 0.59254-0.19850
  -2  -2   9   78.90    4.80  42-0.90376 0.76229 0.42326-0.55656 0.06377 0.33040
  -2  -2   9   78.50    4.80  48-0.24705 0.10605 0.85906-0.99288 0.44831-0.05427
   2  -2  -9   74.20    4.20  20-0.66891 0.81028 0.40454-0.53913-0.62362 0.22975
  -2   2  -9   78.90    4.90  46-0.89271 0.75053 0.39787-0.26467 0.21158-0.60552
  -2  -2  -9   75.40    4.70  38-0.89611 0.75396 0.43802-0.57273-0.07155-0.32175
   2   2  -9   75.30    4.20  28-0.81030 0.95177 0.43994-0.30674-0.38712-0.00684
  -2   2   9   80.10    5.40  34-0.86855 0.72743 0.44484-0.31004-0.21850 0.61214
   2  -2   9   75.80    3.90  56-0.36920 0.51156 0.69668-0.83022 0.61509-0.22145
   2   2  10   45.20    2.40 107-0.27285 0.41345-0.76407 0.89858 0.58459-0.14701
  -2  -2  10   44.40    3.20  43-0.90304 0.76160 0.41831-0.55153 0.09766 0.34027
  -2  -2  10   39.00    3.00  48-0.24545 0.10452 0.86068-0.99449 0.44608-0.00828
   2  -2 -10   42.30    3.20  21-0.68103 0.82239 0.40820-0.54285-0.60792 0.17027
  -2   2 -10   37.00    4.20  44-0.89944 0.75722 0.40887-0.27574 0.15440-0.59210
  -2  -2 -10   42.30    2.60  37-0.89111 0.74890 0.44065-0.57546-0.10842-0.32863
   2   2 -10   38.30    3.50  28-0.80918 0.95062 0.43976-0.30662-0.38966-0.04805
  -2   2  10   41.70    3.10  35-0.88218 0.74112 0.44326-0.30836-0.15897 0.59636
   2  -2  10   37.20    2.40  55-0.35606 0.49848 0.71845-0.85198 0.59754-0.16015
   2   2  11   36.60    2.00 108-0.29581 0.43632-0.75996 0.89450 0.57875-0.09743
  -2  -2  11   38.20    3.40  44-0.90138 0.75998 0.41317-0.54631 0.12959 0.35209
  -2  -2  11   37.70    3.10  48-0.24607 0.10520 0.86005-0.99385 0.44695 0.03460
   2  -2 -11   31.20    3.70  21-0.68887 0.83022 0.41052-0.54524-0.59743 0.11600
  -2   2 -11   43.80    3.40  43-0.90287 0.76062 0.41763-0.28458 0.10204-0.58350
  -2  -2 -11   35.00    3.10  36-0.88534 0.74308 0.44254-0.57744-0.14259-0.33822
   2   2 -11   31.60    2.90  28-0.80665 0.94805 0.43932-0.30625-0.39536-0.08608
  -2   2  11   40.60    3.40  37-0.89167 0.75066 0.44041-0.30541-0.10471 0.58586
   2  -2  11   38.70    2.60  54-0.34762 0.49010 0.73178-0.86531 0.58622-0.10507
   2   2  12   53.50    2.90 108-0.30884 0.44926-0.75742 0.89199 0.57527-0.05021
  -2  -2  12   43.30    5.00  45-0.89892 0.75755 0.40785-0.54092 0.16002 0.36542
  -2  -2  12   51.00    4.00  48-0.24852 0.10771 0.85756-0.99135 0.45036 0.07495
   2  -2 -12   49.80    4.10  22-0.69344 0.83477 0.41186-0.54664-0.59120 0.06599
  -2   2 -12   53.60    4.20  41-0.90377 0.76149 0.42465-0.29167 0.05364-0.57885
  -2  -2 -12   49.90    4.50  35-0.87891 0.73659 0.44384-0.57884-0.17473-0.34982
   2   2 -12   44.00    3.50  28-0.80297 0.94433 0.43867-0.30566-0.40350-0.12168
  -2   2  12   46.90    3.80  38-0.89797 0.75702 0.43663-0.30153-0.05476 0.57965
   2  -2  12   53.60    3.30  54-0.34291 0.48546 0.73901-0.87253 0.57989-0.05498
   2   2  13   40.60    2.60 109-0.31351 0.45383-0.75647 0.89107 0.57399-0.00519
  -2  -2  13   40.30    4.10  45-0.89571 0.75438 0.40234-0.53533 0.18927 0.37992
  -2  -2  13   28.80    3.80  49-0.25247 0.11172 0.85349-0.98727 0.45587 0.11320
   2  -2 -13   34.70    3.90  22-0.69541 0.83673 0.41243-0.54727-0.58848 0.01949
  -2   2 -13   34.10    4.00  40-0.90266 0.76038 0.43028-0.29761 0.00838-0.57728
  -2  -2 -13   33.30    3.20  34-0.87186 0.72949 0.44463-0.57973-0.20533-0.36297
   2   2 -13   33.00    3.90  28-0.79831 0.93964 0.43781-0.30487-0.41356-0.15537
  -2   2  13   34.90    3.30  40-0.90177 0.76087 0.43213-0.29693-0.00833 0.57698
   2  -2  13   35.20    2.30  54-0.34119 0.48380 0.74163-0.87514 0.57756-0.00890
   2   2  14   39.30    2.70 108-0.31096 0.45119-0.75699 0.89163 0.57469 0.03785
  -2  -2  14   30.80    4.20  46-0.89182 0.75052 0.39663-0.52954 0.21759 0.39536
  -2  -2  14   28.50    3.20  49-0.25768 0.11700 0.84801-0.98178 0.46312 0.14970
   2  -2 -14   35.90    4.00  22-0.69529 0.83659 0.41239-0.54730-0.58865-0.02412
  -2   2 -14   39.70    4.20  39-0.89991 0.75758 0.43474-0.30217-0.03406-0.57859
  -2  -2 -14   37.30    3.00  33-0.86423 0.72181 0.44498-0.58018-0.23473-0.37733
   2   2 -14   36.90    3.40  27-0.79278 0.93408 0.43674-0.30387-0.42515-0.18752
  -2   2  14   35.10    3.90  41-0.90353 0.76215 0.42711-0.29211 0.03473 0.57775
   2  -2  14   35.80    3.00  54-0.34186 0.48453 0.74062-0.87412 0.57846 0.03396
   2   2  15    0.40    1.30 108-0.30203 0.44216-0.75877 0.89343 0.57710 0.07917
  -2  -2  15    2.80    2.50  47-0.88727 0.74601 0.39071-0.52353 0.24515 0.41156
  -2  -2  15    1.60    2.00  49-0.26395 0.12333 0.84125-0.97502 0.47183 0.18475
   2  -2 -15    4.50    2.30  22-0.69341 0.83470 0.41185-0.54682-0.59124-0.06531
  -2   2 -15   -1.80    2.20  38-0.89579 0.75340 0.43823-0.30576-0.07426-0.58215
  -2  -2 -15   -2.70    2.40  32-0.85612 0.71383 0.44493-0.57970-0.26285-0.39293
   2   2 -15    4.20    1.90  27-0.78647 0.92773 0.43547-0.30266-0.43798-0.21842
  -2   2  15   -4.00    2.20  42-0.90362 0.76228 0.42156-0.28649 0.07584 0.58039
   2  -2  15   -1.60    1.50  54-0.34447 0.48720 0.73664-0.87013 0.58198 0.07420
   2   2  16   -1.90    1.20 108-0.28725 0.42728-0.76155 0.89625 0.58097 0.11904
  -2  -2  16   -0.40    3.70  50-0.27113 0.13057 0.83329-0.96705 0.48178 0.21856
   2  -2 -16   -0.30    3.40  21-0.69004 0.83131 0.41086-0.54590-0.59585-0.10448
  -2   2 -16    1.30    2.50  37-0.89047 0.74803 0.44090-0.30853-0.11257-0.58759
  -2  -2 -16    6.60    3.00  31-0.84736 0.70503 0.44451-0.57934-0.29051-0.40901
   2   2 -16   -1.60    3.20  26-0.77942 0.92065 0.43399-0.30125-0.45184-0.24831
  -2   2  16    2.30    2.50  43-0.90226 0.76095 0.41559-0.28044 0.11492 0.58507
   2  -2  16    2.00    2.20  54-0.34867 0.49146 0.73014-0.86363 0.58764 0.11230
   2   2  17    6.90    1.60 107-0.26688 0.40682-0.76506 0.89979 0.58605 0.15770
  -2  -2  17    3.90    2.70  50-0.27909 0.13859 0.82418-0.95793 0.49278 0.25131
   2  -2 -17    5.80    2.50  21-0.68535 0.82661 0.40948-0.54459-0.60218-0.14193
  -2   2 -17   13.30    4.00  36-0.88408 0.74159 0.44285-0.31057-0.14927-0.59463
  -2  -2 -17   10.00    4.00  31-0.83802 0.69566 0.44372-0.57862-0.31753-0.42573
   2   2 -17    5.20    2.80  26-0.77167 0.91286 0.43228-0.29961-0.46654-0.27735
  -2   2  17   11.90    3.40  44-0.89963 0.75835 0.40925-0.27402 0.15229 0.59146
   2  -2  17    8.30    2.00  55-0.35420 0.49706 0.72142-0.85489 0.59506 0.14863
   2   2  18    6.40    1.70 106-0.24207 0.38193-0.76885 0.90318 0.59183 0.19596
  -2  -2  18    5.50    4.40  51-0.28772 0.14728 0.81395-0.94769 0.50468 0.28317
   2  -2 -18    6.30    3.20  21-0.67948 0.82073 0.40774-0.54291-0.60996-0.17793
  -2   2 -18   13.70    4.40  35-0.87673 0.73418 0.44414-0.31196-0.18462-0.60304
  -2  -2 -18    9.90    2.80  30-0.82811 0.68571 0.44259-0.57755-0.34403-0.44298
   2   2 -18    4.40    5.00  25-0.76323 0.90439 0.43035-0.29774-0.48196-0.30567
  -2   2  18   15.80    5.10  45-0.89584 0.75460 0.40255-0.26725 0.18821 0.59930
   2  -2  18    6.00    2.40  55-0.36084 0.50376 0.71066-0.84413 0.60395 0.18351
   2  -2 -19   -4.00    3.80  21-0.67254 0.81376 0.40565-0.54088-0.61899-0.21268
  -2   2 -19    9.60    4.50  34-0.86847 0.72587 0.44484-0.31276-0.21880-0.61261
  -2  -2 -19    0.20    2.80  29-0.81760 0.67517 0.44111-0.57614-0.37008-0.46066
   2   2 -19    4.60    3.10  25-0.75412 0.89524 0.42817-0.29562-0.49797-0.33339
   2  -2  19   -0.40    3.20  56-0.36843 0.51140 0.69800-0.83145 0.61406 0.21715
  -2  -2 -20   -0.40    2.90  28-0.80647 0.66401 0.43929-0.57438-0.39576-0.47872
   2  -2  20   -2.10    3.70  56-0.37682 0.51985 0.68348-0.81693 0.62520 0.24977
   2   3   0  432.30   23.00  64-0.46776 0.60924 0.48071-0.27969 0.74170-0.74202
  -2  -3   0  437.20   17.10  31-0.84246 0.70063 0.44414-0.64487-0.30495 0.30536
  -2  -3   0  437.40   14.50  71-0.53315 0.39175 0.22592-0.42709 0.81530-0.81494
  -2   3   0  425.70   15.50  85-0.55154 0.40957-0.23884 0.43955 0.79923-0.79940
   2   3   1  170.90    6.20  68-0.50882 0.65026 0.34222-0.14099 0.78993-0.74652
  -2  -3   1  172.40    6.30  36-0.88733 0.74568 0.44198-0.64266-0.13152 0.17589
  -2  -3   1  171.00    6.60  67-0.50188 0.36050 0.36932-0.57044 0.78212-0.73800
  -2   3  -1  171.30    6.70  80-0.55896 0.41691-0.05894 0.25963 0.82710-0.87108
  -2  -3  -1  182.40    8.70   8-0.36268 0.22065 0.29367-0.49455-0.88443 0.84068
  -2  -3  -1  187.00    7.50  76-0.55418 0.41277 0.05457-0.25581 0.83060-0.87417
   2   3  -1  181.00    7.10  14-0.52282 0.66480 0.35530-0.15472-0.77487 0.73082
   2   3  -1  178.10    7.10  59-0.41965 0.56109 0.59989-0.39891 0.68119-0.72529
  -2   3   1  183.60    6.50   3-0.19683 0.05526 0.22394-0.02272-0.95452 0.99821
  -2   3   1  181.80    6.70  89-0.53109 0.38911-0.38425 0.58498 0.75518-0.71161
   2  -3   1  178.70    6.50  89-0.53433 0.67627-0.36657 0.16589 0.76165-0.71773
   2   3   2  168.60    6.70  72-0.53860 0.68006 0.19248 0.00881 0.82028-0.73311
  -2  -3   2  168.10    6.30  38-0.89734 0.75575 0.43714-0.63772-0.06072 0.14884
  -2  -3   2  170.70    6.90  63-0.46694 0.32554 0.48305-0.68400 0.74070-0.65282
  -2   3  -2  168.90    6.40  74-0.54527 0.40307 0.14441 0.05612 0.82573-0.91345
  -2  -3  -2  176.90    9.20  43-0.90199 0.76015 0.41478-0.61590 0.11991-0.20696
  -2  -3  -2  172.30    6.70  82-0.55818 0.41676-0.13262-0.06866 0.81905-0.90642
   2   3  -2  174.70    7.00  22-0.70362 0.84551 0.41478-0.21435-0.57696 0.48905
   2   3  -2  171.90    6.50  56-0.36871 0.51007 0.69752-0.49676 0.61443-0.70218
  -2   3   2  182.00    6.90   9-0.36658 0.22525 0.29524-0.09411-0.88230 0.96974
   2  -3   2  169.10    6.60  84-0.55404 0.69595-0.20953 0.00887 0.80569-0.71803
   2   3   3  381.60   16.30  77-0.55508 0.69651 0.04176 0.15956 0.83075-0.69959
  -2  -3   3  392.50   20.10  39-0.90135 0.75981 0.43284-0.63333-0.01507 0.14695
  -2  -3   3  384.50   17.60  61-0.43329 0.29194 0.56935-0.77026 0.69864-0.56698
   2  -3  -3  387.90   13.90   5-0.24649 0.38808 0.24537-0.44664-0.93757 0.80617
   2  -3  -3  369.90   13.70 107-0.26775 0.41015-0.76492 0.56415 0.58584-0.71660
  -2   3  -3  391.10   13.40  68-0.50666 0.36443 0.35087-0.15040 0.78752-0.91900
  -2  -3  -3  391.80   18.10  41-0.90324 0.76137 0.42850-0.62970 0.02344-0.15425
  -2  -3  -3  387.30   17.10  87-0.54196 0.40055-0.31916 0.11804 0.77745-0.90864
  -2  -3  -3  392.00   13.00  93 0.20913-0.35028-0.75052 0.54931 0.62689-0.75866
   2   3  -3  378.70   17.70  26-0.77144 0.91316 0.43223-0.23169-0.46697 0.33534
   2   3  -3  384.80   14.50  52-0.31807 0.45937 0.77489-0.57414 0.54624-0.67775
  -2   3   3  402.00   14.00  14-0.50779 0.36650 0.34980-0.14863-0.78727 0.91847
   2  -3   3  390.30   15.00  79-0.55878 0.70084-0.04640-0.15421 0.82801-0.69645
   2   3   4  119.70    5.20  81-0.55894 0.70037-0.09662 0.29798 0.82356-0.64860
  -2  -3   4  121.10    7.00  41-0.90316 0.76153 0.42879-0.62945 0.02103 0.15447
  -2  -3   4  126.50    5.10  58-0.40341 0.26211 0.63360-0.83448 0.66015-0.48471
   2  -3  -4  130.30    5.00   8-0.35918 0.50078 0.29226-0.49356-0.88633 0.71107
   2  -3  -4  125.80    5.30 100-0.01071 0.15294-0.77968 0.57896 0.62608-0.80088
  -2   3  -4  125.30    4.60  62-0.44724 0.30500 0.53565-0.33517 0.71628-0.89142
  -2  -3  -4  128.00    6.20  39-0.90030 0.75839 0.43428-0.63544-0.02929-0.14510
  -2  -3  -4  128.20    4.60  99 0.00750-0.14870-0.77872 0.57769 0.62732-0.80260
   2   3  -4  128.20    5.50  28-0.80178 0.94347 0.43845-0.23797-0.40610 0.23073
   2   3  -4  112.60    5.80  50-0.26959 0.41083 0.83502-0.63428 0.47964-0.65491
  -2   3   4  128.90    4.70  18-0.61689 0.47554 0.38800-0.18683-0.68476 0.85963
   2  -3   4  122.60    4.90  75-0.54944 0.69151 0.10798-0.30854 0.82853-0.65316
   2   3   5  137.40    5.90  84-0.55351 0.69487-0.21624 0.41740 0.80428-0.58561
  -2  -3   5  139.00    6.40  41-0.90376 0.76217 0.42485-0.62543 0.05213 0.16713
  -2  -3   5  140.40    5.50  56-0.37829 0.23712 0.68086-0.88159 0.62715-0.40813
   2  -3  -5  134.30    5.40  11-0.44443 0.58566 0.32594-0.52719-0.83441 0.61569
  -2   3  -5  133.50    5.00  56-0.37642 0.23424 0.68417-0.48372 0.62467-0.84330
  -2  -3  -5  133.60    6.00  38-0.89646 0.75449 0.43779-0.63905-0.06863-0.14952
  -2  -3  -5  138.40    7.80 105-0.21067 0.06969-0.77289 0.57157 0.59855-0.81759
   2   3  -5  131.40    5.40  29-0.81689 0.95855 0.44100-0.24059-0.37176 0.15265
  -2   3   5  146.20    5.30  22-0.69843 0.55709 0.41330-0.21206-0.58427 0.80292
   2  -3   5  133.90    5.10  71-0.53042 0.67270 0.24130-0.44165 0.81267-0.59365
   2   3   6   18.90    1.70  87-0.54275 0.68408-0.31361 0.51480 0.77915-0.51673
  -2  -3   6   18.80    1.60  42-0.90353 0.76198 0.42087-0.62137 0.08058 0.18244
  -2  -3   6   20.90    1.90  55-0.35798 0.21686 0.71534-0.91607 0.60011-0.33733
   2  -3  -6   17.00    1.60  14-0.50746 0.64865 0.34968-0.55097-0.78753 0.52505
  -2   3  -6   21.10    1.80  52-0.30276 0.16052 0.79522-0.59477 0.52533-0.78771
  -2  -3  -6   22.10    1.50  37-0.89214 0.75012 0.44020-0.64156-0.10154-0.16035
   2   3  -6   19.10    2.10  30-0.82450 0.96612 0.44211-0.24177-0.35319 0.09034
  -2   3   6   21.30    1.80  25-0.75792 0.61661 0.42909-0.22774-0.49136 0.75361
   2  -3   6   17.50    1.70  68-0.50681 0.64912 0.35028-0.55057 0.78768-0.52490
   2   3   7    9.70    1.80  89-0.52994 0.67125-0.39026 0.59147 0.75290-0.44674
   2   3   7   10.20    1.10  92 0.24784-0.10708-0.74129 0.94243 0.62374-0.31680
  -2  -3   7    9.00    1.40  43-0.90264 0.76111 0.41679-0.61722 0.10740 0.19937
  -2  -3   7   11.10    1.80  54-0.34207 0.20102 0.74029-0.94100 0.57875-0.27222
   2  -3  -7   10.70    2.20  15-0.55361 0.69478 0.36634-0.56768-0.74787 0.44162
  -2  -3  -7   10.60    1.60  36-0.88741 0.74534 0.44196-0.64342-0.13106-0.17459
   2   3  -7    6.60    1.70  30-0.82787 0.96946 0.44256-0.24228-0.34463 0.03804
  -2   3   7    9.20    1.60  28-0.80149 0.66021 0.43840-0.23698-0.40673 0.71271
   2  -3   7    7.00    1.10  65-0.48309 0.62547 0.43440-0.63476 0.76021-0.45373
   2   3   8    3.50    1.30  91-0.51726 0.65855-0.44912 0.65036 0.72851-0.37861
   2   3   8   -0.10    0.90  95 0.16782-0.02715-0.75897 0.96008 0.62913-0.27840
  -2  -3   8    1.60    1.60  44-0.90114 0.75965 0.41257-0.61292 0.13315 0.21738
  -2  -3   8    0.60    1.30  53-0.33005 0.18906 0.75805-0.95876 0.56251-0.21222
   2  -3  -8   -0.70    1.40  17-0.58696 0.72826 0.37795-0.57938-0.71598 0.36599
  -2  -3  -8    1.80    1.80  35-0.88227 0.74014 0.44324-0.64480-0.15856-0.19084
   2   3  -8    0.30    1.50  30-0.82858 0.97014 0.44265-0.24244-0.34280-0.00753
  -2   3   8    0.90    1.40  30-0.83328 0.69204 0.44322-0.24174-0.33045 0.68018
  -2   3   8   -0.60    0.60 108-0.29182 0.14895-0.76071 0.96164 0.57979-0.23034
   2  -3   8    0.40    1.00  63-0.46148 0.60391 0.49827-0.69860 0.73400-0.38374
   2   3   9   81.30    4.50  96 0.09987 0.04071-0.76984 0.97094 0.63037-0.23585
  -2  -3   9   86.60    4.40  45-0.89909 0.75764 0.40819-0.60846 0.15816 0.23613
  -2  -3   9   84.80    4.40  53-0.32138 0.18045 0.77033-0.97102 0.55074-0.15669
   2  -3  -9   77.70    4.50  18-0.61135 0.75263 0.38617-0.58766-0.69075 0.29698
  -2   3  -9   77.70    4.90  47-0.88728 0.74508 0.39071-0.19053 0.24513-0.63919
  -2  -3  -9   86.90    4.40  35-0.87670 0.73452 0.44415-0.64580-0.18477-0.20838
   2   3  -9   81.80    4.80  30-0.82746 0.96898 0.44251-0.24236-0.34569-0.04838
  -2   3   9   83.30    4.40  32-0.85650 0.71529 0.44495-0.24340-0.26160 0.65507
  -2   3   9   79.70    3.80 105-0.18150 0.03856-0.77590 0.97678 0.60419-0.21076
   2  -3   9   84.30    3.80  61-0.44324 0.58571 0.54558-0.74587 0.71125-0.31721
   2   3  10   23.00    1.50  98 0.04553 0.09523-0.77588 0.97687 0.62924-0.19145
  -2  -3  10   19.70    2.50  45-0.89651 0.75509 0.40363-0.60382 0.18263 0.25541
  -2  -3  10   16.00    2.10  52-0.31555 0.17469 0.77832-0.97901 0.54281-0.10500
   2  -3 -10   29.10    3.10  19-0.62881 0.77009 0.39190-0.59347-0.67157 0.23402
  -2   3 -10   27.00    4.20  45-0.89594 0.75371 0.40271-0.20261 0.18738-0.62520
  -2  -3 -10   24.10    2.40  34-0.87068 0.72845 0.44472-0.64647-0.21010-0.22680
   2   3 -10   26.90    3.10  30-0.82497 0.96645 0.44218-0.24209-0.35201-0.08580
  -2   3  10   19.40    2.80  34-0.87340 0.73236 0.44450-0.24266-0.19896 0.63621
  -2   3  10   23.20    1.40 102-0.08638-0.05665-0.78087 0.98176 0.61869-0.18151
   2  -3  10   22.60    1.90  60-0.42864 0.57115 0.58001-0.78027 0.69272-0.25489
   2   3  11   17.70    1.40  99 0.00427 0.13642-0.77891 0.97990 0.62712-0.14559
  -2  -3  11   17.60    2.60  46-0.89341 0.75203 0.39887-0.59898 0.20670 0.27510
  -2  -3  11   14.50    2.00  52-0.31215 0.17135 0.78290-0.98358 0.53817-0.05660
   2  -3 -11   22.00    2.40  19-0.64103 0.78229 0.39584-0.59747-0.65757 0.17624
  -2   3 -11   21.20    3.00  44-0.90107 0.75880 0.41240-0.21238 0.13415-0.61572
  -2  -3 -11   17.90    2.10  33-0.86420 0.72192 0.44498-0.64683-0.23482-0.24584
   2   3 -11   16.70    2.40  29-0.82138 0.96283 0.44167-0.24165-0.36091-0.12064
  -2   3  11   15.50    2.10  36-0.88549 0.74451 0.44250-0.24056-0.14177 0.62277
  -2   3  11   19.50    1.20 100-0.00847-0.13427-0.77958 0.98025 0.62625-0.14519
   2  -3  11   26.10    2.10  59-0.41750 0.56006 0.60452-0.80473 0.67842-0.19682
   2   3  12    4.60    1.00 100-0.02455 0.16516-0.78024 0.98121 0.62500-0.09972
  -2  -3  12    8.90    2.80  47-0.88979 0.74844 0.39391-0.59394 0.23048 0.29508
  -2  -3  12    2.60    1.90  52-0.31080 0.17006 0.78470-0.98537 0.53633-0.01100
   2  -3 -12    5.80    2.90  20-0.64918 0.79043 0.39842-0.60012-0.64794 0.12283
  -2   3 -12    4.60    3.10  42-0.90344 0.76114 0.42027-0.22032 0.08469-0.61002
  -2  -3 -12   10.00    2.60  32-0.85737 0.71513 0.44497-0.64649-0.25868-0.26578
   2   3 -12    3.70    1.90  29-0.81688 0.95830 0.44100-0.24105-0.37179-0.15350
  -2   3  12    6.60    3.20  37-0.89390 0.75296 0.43934-0.23730-0.08904 0.61378
  -2   3  12    5.70    0.80  98 0.04543-0.18824-0.77589 0.97656 0.62923-0.10442
   2  -3  12    6.70    2.20  59-0.40949 0.55210 0.62130-0.82148 0.66806-0.14267
   2   3  13   25.60    1.90 101-0.04200 0.18254-0.78072 0.98169 0.62347-0.05443
  -2  -3  13   24.70    3.10  47-0.88565 0.74434 0.38873-0.58868 0.25401 0.31530
  -2  -3  13   21.90    3.10  52-0.31120 0.17052 0.78417-0.98483 0.53688 0.03220
   2  -3 -13   19.60    3.10  20-0.65412 0.79535 0.39997-0.60173-0.64199 0.07310
  -2   3 -13   15.90    3.20  41-0.90360 0.76127 0.42664-0.22677 0.03840-0.60749
  -2  -3 -13   20.80    3.30  32-0.84994 0.70766 0.44467-0.64626-0.28261-0.28559
   2   3 -13   19.20    3.30  29-0.81157 0.95295 0.44015-0.24026-0.38422-0.18481
  -2   3  13   16.00    2.90  39-0.89940 0.75852 0.43530-0.23317-0.04001 0.60851
  -2   3  13   23.10    1.40  97 0.07925-0.22215-0.77241 0.97307 0.63016-0.06160
   2  -3  13   22.00    2.50  58-0.40422 0.54687 0.63200-0.83214 0.66120-0.09203
   2   3  14    9.50    1.10 101-0.04913 0.18959-0.78085 0.98181 0.62278-0.01000
  -2  -3  14    6.50    2.20  52-0.31311 0.17249 0.78162-0.98228 0.53947 0.07336
   2  -3 -14    4.10    2.30  20-0.65645 0.79766 0.40070-0.60252-0.63915 0.02648
  -2   3 -14    4.90    2.20  40-0.90195 0.75964 0.43181-0.23229-0.00536-0.60744
  -2  -3 -14    9.80    2.30  31-0.84201 0.69970 0.44410-0.64575-0.30628-0.30567
   2   3 -14    7.30    2.30  28-0.80552 0.94687 0.43912-0.23930-0.39788-0.21489
  -2   3  14    6.10    2.50  40-0.90254 0.76172 0.43056-0.22833 0.00591 0.60634
  -2   3  14    6.70    0.70  97 0.09481-0.23778-0.77050 0.97115 0.63035-0.01804
   2  -3  14    6.50    1.50  58-0.40130 0.54400 0.63780-0.83791 0.65739-0.04445
   2   3  15    2.10    1.00 101-0.04672 0.18712-0.78081 0.98177 0.62302 0.03352
  -2  -3  15    4.00    3.50  52-0.31630 0.17574 0.77731-0.97796 0.54382 0.11277
   2  -3 -15    3.20    2.40  20-0.65662 0.79782 0.40075-0.60264-0.63894-0.01751
  -2   3 -15    1.50    3.60  39-0.89878 0.75641 0.43591-0.23650-0.04671-0.60984
  -2  -3 -15    2.30    2.10  30-0.83355 0.69121 0.44325-0.64497-0.32973-0.32596
   2   3 -15   -0.90    2.50  28-0.79878 0.94009 0.43790-0.23814-0.41255-0.24395
  -2   3  15    1.60    2.20  41-0.90374 0.76237 0.42530-0.22326 0.04871 0.60741
  -2   3  15    2.30    0.70  97 0.09323-0.23626-0.77070 0.97135 0.63034 0.02573
   2  -3  15   -0.70    1.60  58-0.40040 0.54315 0.63957-0.83964 0.65622 0.00050
   2   3  16    3.30    1.10 100-0.03527 0.17559-0.78056 0.98151 0.62408 0.07621
  -2  -3  16    5.00    3.60  53-0.32060 0.18011 0.77140-0.97204 0.54968 0.15067
   2  -3 -16    7.90    2.70  20-0.65496 0.79615 0.40024-0.60219-0.64096-0.05927
  -2   3 -16   -0.20    3.50  37-0.89428 0.75186 0.43913-0.23982-0.08615-0.61416
  -2  -3 -16    5.10    2.90  30-0.82457 0.68219 0.44212-0.64390-0.35301-0.34642
   2   3 -16    3.60    2.80  27-0.79137 0.93266 0.43647-0.23677-0.42805-0.27220
  -2   3  16    1.50    3.30  43-0.90330 0.76197 0.41950-0.21738 0.08983 0.61004
  -2   3  16    1.10    1.00  97 0.07407-0.21719-0.77300 0.97364 0.63007 0.06975
   2  -3  16    3.10    2.10  58-0.40124 0.54403 0.63792-0.83795 0.65732 0.04319
   2   3  17    0.20    1.10 100-0.01481 0.15506-0.77986 0.98080 0.62578 0.11826
  -2  -3  17   -1.20    2.30  53-0.32588 0.18544 0.76402-0.96465 0.55685 0.18726
   2  -3 -17   -1.20    2.70  20-0.65172 0.79290 0.39922-0.60124-0.64489-0.09912
  -2   3 -17    1.60    2.70  36-0.88862 0.74615 0.44157-0.24235-0.12396-0.62010
  -2  -3 -17    1.20    2.60  29-0.81503 0.67262 0.44071-0.64256-0.37616-0.36701
   2   3 -17    2.90    3.60  27-0.78332 0.92457 0.43482-0.23519-0.44423-0.29976
  -2   3  17   -1.10    2.90  44-0.90142 0.76012 0.41326-0.21106 0.12908 0.61455
   2  -3  17   -3.80    1.90  58-0.40356 0.54640 0.63331-0.83331 0.66034 0.08394
  -2  -3  18   -1.90    2.50  53-0.33199 0.19162 0.75525-0.95586 0.56514 0.22272
   2  -3 -18    6.70    4.50  19-0.64708 0.78824 0.39776-0.59984-0.65044-0.13735
  -2   3 -18   -0.50    2.60  35-0.88190 0.73938 0.44331-0.24419-0.16036-0.62744
  -2  -3 -18   -0.80    2.70  28-0.80493 0.66248 0.43902-0.64093-0.39919-0.38772
   2   3 -18   -3.10    2.80  26-0.77463 0.91584 0.43295-0.23338-0.46098-0.32674
  -2   3  18    1.40    3.30  45-0.89825 0.75699 0.40662-0.20434 0.16674 0.62065
   2  -3  18    1.70    3.10  58-0.40716 0.55005 0.62606-0.82602 0.66503 0.12304
   2  -3 -19   13.90    3.70  19-0.64117 0.78232 0.39588-0.59803-0.65740-0.17417
  -2   3 -19   10.10    3.60  34-0.87421 0.73163 0.44443-0.24540-0.19556-0.63600
  -2  -3 -19   15.00    3.90  27-0.79424 0.65176 0.43703-0.63901-0.42213-0.40851
   2   3 -19   18.00    4.60  26-0.76530 0.90648 0.43083-0.23133-0.47822-0.35324
   2  -3  19    9.00    3.10  59-0.41187 0.55480 0.61640-0.81631 0.67114 0.16071
  -2  -3 -20    6.90    5.40  27-0.78293 0.64042 0.43474-0.63678-0.44499-0.42939
   2  -3  20    5.80    3.30  59-0.41753 0.56051 0.60445-0.80433 0.67846 0.19717
   2   4   0  151.90    6.30  65-0.48499 0.62639 0.42827-0.16031 0.76248-0.76285
  -2  -4   0  150.80    7.90  74-0.54826 0.40698 0.11897-0.38711 0.82780-0.82735
   2  -4   0  157.00    6.10  91-0.51803 0.66008-0.44585 0.17819 0.72997-0.72976
  -2   4   0  152.60    7.20  81-0.55843 0.41628-0.12412 0.39185 0.82022-0.82047
   2   4   1  632.10   21.40  69-0.51474 0.65605 0.31740-0.04920 0.79643-0.75311
  -2  -4   1  645.40   22.20  71-0.53086 0.38960 0.23891-0.50700 0.81309-0.76887
  -2   4  -1  658.70   24.20  77-0.55660 0.41444 0.01631 0.25138 0.83062-0.87467
  -2  -4  -1  665.00   23.80  78-0.55798 0.41668-0.01548-0.25275 0.82971-0.87321
   2   4  -1  656.00   27.00  18-0.61329 0.75527 0.38681-0.11940-0.68866 0.64444
   2   4  -1  612.90   23.20  62-0.44932 0.59066 0.53040-0.26248 0.71888-0.76304
  -2   4   1  668.60   22.80   3-0.19934 0.05785 0.22503 0.04319-0.95374 0.99739
  -2   4   1  621.40   21.60  85-0.55076 0.40869-0.24687 0.51456 0.79732-0.75379
   2  -4   1  644.20   22.90  88-0.53964 0.68166-0.33459 0.06695 0.77255-0.72860
   2   4   2  389.10   15.00  72-0.53702 0.67836 0.20260 0.06566 0.81888-0.73179
  -2  -4   2  408.40   13.80  68-0.50892 0.36769 0.34184-0.60986 0.79003-0.70205
  -2   4  -2  390.00   14.40  73-0.54219 0.39986 0.16781 0.09968 0.82333-0.91114
  -2  -4  -2  397.40   15.20  10-0.38667 0.24449 0.30330-0.57094-0.87092 0.78374
  -2  -4  -2  426.10   17.00  82-0.55722 0.41591-0.15735-0.11092 0.81532-0.90261
   2   4  -2  407.50   19.70  25-0.76151 0.90332 0.42995-0.16239-0.48502 0.39703
   2   4  -2  391.80   13.90  59-0.40962 0.55092 0.62105-0.35316 0.66822-0.75616
  -2   4   2  432.20   18.00   8-0.35297 0.21147 0.28974-0.02148-0.88964 0.97715
  -2   4   2  421.50   16.30  88-0.53724 0.39515-0.34958 0.61728 0.76758-0.68031
   2  -4   2  414.00   15.90  84-0.55353 0.69553-0.21598-0.05164 0.80434-0.71664
   2   4   3   38.10    2.90  75-0.55136 0.69267 0.08848 0.17984 0.82956-0.69847
  -2  -4   3   43.00    2.60  65-0.48525 0.34399 0.42744-0.69529 0.76278-0.63106
   2  -4  -3   36.20    2.50   1-0.13870 0.28021 0.19830-0.46658-0.97028 0.83892
  -2   4  -3   42.00    2.80  69-0.51372 0.37137 0.32181-0.05438 0.79532-0.92689
  -2  -4  -3   40.50    1.70  26-0.77315 0.63117 0.43262-0.70050-0.46377 0.33306
  -2  -4  -3   36.20    2.60  87-0.54468 0.40336-0.29949 0.03141 0.78335-0.91450
   2   4  -3   40.60    2.20  28-0.80851 0.95029 0.43964-0.17215-0.39119 0.25946
   2   4  -3   40.20    2.40  56-0.36787 0.50910 0.69894-0.43131 0.61332-0.74484
  -2   4   3   38.70    2.40  13-0.48530 0.34412 0.34146-0.07334-0.80491 0.93606
  -2   4   3   39.00    2.50  91-0.52102 0.37891-0.43289 0.70062 0.73563-0.60462
   2  -4   3   37.60    2.40  81-0.55895 0.70112-0.09572-0.17187 0.82366-0.69202
   2   4   4  207.00    9.50  78-0.55808 0.69940-0.01837 0.28672 0.82959-0.65470
  -2  -4   4  211.40    9.00  47-0.88962 0.74802 0.39369-0.66132 0.23147-0.05585
  -2  -4   4  217.10    8.10  63-0.46212 0.32091 0.49653-0.76434 0.73478-0.55929
   2  -4  -4  223.10    7.80   5-0.25331 0.39483 0.24828-0.51659-0.93498 0.75977
   2  -4  -4  214.30    8.80 108-0.28979 0.43241-0.76109 0.49331 0.58032-0.75477
  -2   4  -4  210.50    7.90  64-0.47241 0.33008 0.46718-0.19976 0.74738-0.92257
  -2  -4  -4  216.80    8.40  29-0.82159 0.67957 0.44170-0.70965-0.36041 0.18596
  -2  -4  -4  224.40    9.70  91-0.52087 0.37958-0.43353 0.16543 0.73535-0.91025
  -2  -4  -4  212.50    7.60  93 0.21137-0.35231-0.75002 0.48182 0.62673-0.80232
   2   4  -4  202.00    8.50  30-0.82837 0.97012 0.44262-0.17520-0.34334 0.16787
   2   4  -4  208.30    7.80  53-0.32551 0.46668 0.76454-0.49692 0.55635-0.73163
  -2   4   4  224.50    7.90  17-0.59204 0.45076 0.37968-0.11159-0.71087 0.88564
   2  -4   4  212.70    8.50  77-0.55640 0.69858 0.01994-0.28749 0.83067-0.65524
   2   4   5   20.20    1.60  81-0.55865 0.69998-0.11462 0.38302 0.82144-0.60276
  -2  -4   5   20.30    2.00  46-0.89059 0.74902 0.39497-0.66252 0.22551-0.00613
  -2  -4   5   19.50    2.20  61-0.44083 0.29967 0.55146-0.81923 0.70821-0.48893
   2  -4  -5   22.20    2.10   8-0.34524 0.48677 0.28660-0.55493-0.89368 0.67461
   2  -4  -5   18.40    1.10 100-0.01507 0.15745-0.77987 0.51219 0.62576-0.84432
  -2   4  -5   16.50    2.00  60-0.42122 0.27884 0.59650-0.32912 0.68320-0.90218
  -2  -4  -5   17.80    1.40  31-0.83719 0.69514 0.44364-0.71165-0.31984 0.10165
  -2  -4  -5   20.80    1.20  99 0.00974-0.15079-0.77859 0.51059 0.62746-0.84650
   2   4  -5   19.60    1.80  31-0.83757 0.97928 0.44368-0.17632-0.31877 0.09956
   2   4  -5   20.60    2.40  50-0.28369 0.42480 0.81877-0.55116 0.49913-0.71817
  -2   4   5   16.90    1.80  21-0.67514 0.53388 0.40644-0.13828-0.61563 0.83417
   2  -4   5   17.30    2.10  74-0.54758 0.68998 0.12505-0.39237 0.82736-0.60825
   2   4   6  154.10    6.80  84-0.55484 0.69609-0.19861 0.46676 0.80790-0.54552
  -2  -4   6  164.90    6.90  47-0.89023 0.74870 0.39449-0.66197 0.22774 0.03539
  -2  -4   6  156.90    6.60  60-0.42210 0.28099 0.59456-0.86230 0.68434-0.42128
   2  -4  -6  160.10    6.10  10-0.41686 0.55795 0.31523-0.58347-0.85256 0.59014
  -2   4  -6  147.20    7.10  55-0.36480 0.22249 0.70411-0.43678 0.60922-0.87162
  -2  -4  -6  159.00    7.40  31-0.84275 0.70067 0.44416-0.71224-0.30412 0.04219
  -2  -4  -6  169.30    8.30 106-0.21478 0.07400-0.77241 0.50406 0.59771-0.86049
   2   4  -6  150.20    6.80  31-0.84157 0.98324 0.44406-0.17676-0.30753 0.04458
   2   4  -6  159.80    6.50  48-0.24312 0.38416 0.86302-0.59542 0.44282-0.70562
  -2   4   6  170.50    6.60  24-0.73807 0.59682 0.42414-0.15593-0.52475 0.78708
   2  -4   6  169.30    6.40  72-0.53459 0.67702 0.21749-0.48475 0.81665-0.55377
   2   4   7   41.80    2.70  86-0.54842 0.68964-0.26899 0.53717 0.79176-0.48564
  -2  -4   7   45.60    2.90  47-0.88903 0.74753 0.39293-0.66033 0.23501 0.07188
  -2  -4   7   47.70    3.50  58-0.40620 0.26513 0.62801-0.89571 0.66378-0.35694
   2  -4  -7   46.30    2.90  12-0.47167 0.61273 0.33633-0.60461-0.81511 0.50893
  -2   4  -7   48.70    3.00  52-0.30616 0.16380 0.79081-0.52349 0.52999-0.83614
  -2  -4  -7   46.50    2.60  31-0.84388 0.70176 0.44425-0.71240-0.30084-0.00483
   2   4  -7   46.90    2.60  31-0.84258 0.98422 0.44415-0.17692-0.30461-0.00208
  -2   4   7   48.80    3.20  27-0.78499 0.64376 0.43517-0.16680-0.44094 0.74682
   2  -4   7   46.60    2.60  69-0.51965 0.66210 0.29544-0.56264 0.80168-0.49503
   2   4   8    8.30    2.00  87-0.54082 0.68203-0.32683 0.59503 0.77504-0.42518
  -2  -4   8    5.60    1.60  47-0.88719 0.74572 0.39060-0.65793 0.24561 0.10503
  -2  -4   8    3.70    2.50  57-0.39313 0.25211 0.65363-0.92129 0.64670-0.29608
   2  -4  -8    4.70    1.70  14-0.51324 0.65426 0.35180-0.62012-0.78283 0.43289
  -2   4  -8    6.40    1.80  48-0.24845 0.10602 0.85763-0.59032 0.45027-0.80017
  -2  -4  -8    2.20    1.20  31-0.84255 0.70040 0.44414-0.71235-0.30470-0.04470
   2   4  -8    5.70    1.70  31-0.84167 0.98328 0.44407-0.17690-0.30723-0.04320
  -2   4   8    6.10    2.00  29-0.82019 0.67900 0.44150-0.17307-0.36382 0.71344
   2  -4   8    5.80    2.10  67-0.50450 0.64698 0.35933-0.62647 0.78509-0.43468
   2   4   9   17.70    1.90  89-0.53310 0.67429-0.37341 0.64163 0.75919-0.36558
  -2  -4   9   24.60    2.40  57-0.38273 0.24175 0.67291-0.94054 0.63301-0.23861
   2  -4  -9   25.70    2.30  15-0.54452 0.68552 0.36312-0.63147-0.75607 0.36237
  -2  -4  -9   18.30    1.90  31-0.83963 0.69744 0.44388-0.71216-0.31305-0.08010
   2   4  -9   17.90    2.50  31-0.83939 0.98096 0.44386-0.17676-0.31372-0.08045
  -2   4   9   20.10    2.40  31-0.84639 0.70523 0.44444-0.17595-0.29343 0.68680
   2  -4   9   21.60    1.90  66-0.49034 0.63285 0.41054-0.67762 0.76878-0.37461
   2   4  10   11.80    1.60  90-0.52593 0.66709-0.41021 0.67845 0.74507-0.30772
  -2  -4  10   22.00    2.20  56-0.37484 0.23404 0.68694-0.95451 0.62258-0.18476
   2  -4 -10   19.70    2.20  16-0.56787 0.70883 0.37135-0.63975-0.73459 0.29713
  -2   4 -10   18.80    2.50  46-0.89301 0.75076 0.39831-0.13123 0.20947-0.64741
  -2  -4 -10   18.70    2.40  30-0.83553 0.69331 0.44347-0.71181-0.32438-0.11250
   2   4 -10   12.60    2.80  30-0.83604 0.97757 0.44352-0.17649-0.32301-0.11490
  -2   4  10   15.40    2.20  33-0.86578 0.72477 0.44495-0.17616-0.22900 0.66609
   2  -4  10   14.00    2.50  64-0.47801 0.62062 0.45031-0.71750 0.75414-0.31626
   2   4  11   34.30    2.80  91-0.51970 0.66084-0.43868 0.70694 0.73312-0.25204
  -2  -4  11   28.90    2.80  56-0.36911 0.22837 0.69684-0.96439 0.61496-0.13338
   2  -4 -11   28.70    2.90  17-0.58469 0.72587 0.37717-0.64571-0.71825 0.23702
  -2   4 -11   37.30    4.10  44-0.89927 0.75698 0.40854-0.14154 0.15623-0.63792
  -2  -4 -11   27.50    2.60  30-0.83049 0.68824 0.44289-0.71129-0.33783-0.14280
   2   4 -11   34.70    3.30  30-0.83180 0.97330 0.44304-0.17608-0.33440-0.14725
  -2   4  11   29.50    2.80  35-0.87996 0.73900 0.44367-0.17479-0.16979 0.65064
   2  -4  11   33.20    2.90  63-0.46756 0.61022 0.48127-0.74842 0.74146-0.25980
  -2  -4  12    8.40    2.80  56-0.36534 0.22466 0.70321-0.97076 0.60994-0.08461
   2  -4 -12    6.20    2.00  17-0.59699 0.73815 0.38135-0.64996-0.70581 0.18080
  -2   4 -12   14.10    2.60  43-0.90268 0.76035 0.41693-0.15001 0.10650-0.63195
  -2  -4 -12    8.60    2.50  30-0.82465 0.68236 0.44213-0.71060-0.35281-0.17156
   2   4 -12    3.10    2.00  30-0.82678 0.96825 0.44242-0.17551-0.34741-0.17798
  -2   4  12    7.20    2.70  37-0.89008 0.74917 0.44105-0.17208-0.11504 0.63964
   2  -4  12    9.80    1.90  63-0.45920 0.60190 0.50449-0.77161 0.73118-0.20574
  -2  -4  13    9.10    3.50  55-0.36330 0.22268 0.70660-0.97414 0.60723-0.03813
   2  -4 -13    9.40    3.10  18-0.60540 0.74655 0.38418-0.65285-0.69706 0.12827
  -2   4 -13   10.80    2.50  42-0.90377 0.76142 0.42382-0.15697 0.05976-0.62897
  -2  -4 -13   12.90    2.20  29-0.81807 0.67574 0.44118-0.70972-0.36894-0.19917
   2   4 -13   14.10    2.30  29-0.82107 0.96250 0.44163-0.17479-0.36168-0.20745
  -2   4  13   10.90    2.80  38-0.89698 0.75612 0.43741-0.16834-0.06406 0.63242
   2  -4  13   12.10    2.00  62-0.45287 0.59562 0.52127-0.78835 0.72332-0.15410
  -2  -4  14   14.10    3.80  55-0.36280 0.22224 0.70744-0.97497 0.60655 0.00629
   2  -4 -14   15.90    2.40  18-0.61065 0.75178 0.38594-0.65467-0.69149 0.07892
  -2   4 -14   19.00    3.50  40-0.90295 0.76066 0.42946-0.16301 0.01540-0.62835
  -2  -4 -14   12.70    2.90  28-0.81081 0.66845 0.44003-0.70863-0.38596-0.22588
   2   4 -14    9.90    3.00  29-0.81469 0.95609 0.44066-0.17389-0.37696-0.23591
  -2   4  14   18.80    3.20  39-0.90126 0.76046 0.43296-0.16379-0.01629 0.62839
   2  -4  14   17.60    2.20  62-0.44844 0.59124 0.53262-0.79966 0.71779-0.10479
  -2  -4  15   -1.00    3.10  55-0.36364 0.22315 0.70603-0.97356 0.60769 0.04892
   2  -4 -15    1.30    2.20  18-0.61329 0.75441 0.38681-0.65561-0.68866 0.03231
  -2   4 -15    4.30    2.40  39-0.90052 0.75817 0.43401-0.16765-0.02657-0.63013
  -2  -4 -15    2.60    2.00  28-0.80288 0.66049 0.43865-0.70732-0.40368-0.25190
   2   4 -15   -0.70    1.80  28-0.80768 0.94905 0.43950-0.17279-0.39306-0.26355
  -2   4  15    0.40    2.40  41-0.90338 0.76199 0.42792-0.15890 0.02821 0.62779
   2  -4  15   -0.90    2.20  62-0.44576 0.58860 0.53936-0.80637 0.71442-0.05763
  -2  -4  16   17.70    4.10  56-0.36568 0.22525 0.70262-0.97014 0.61041 0.08996
   2  -4 -16   12.80    2.60  18-0.61372 0.75482 0.38695-0.65582-0.68820-0.01193
  -2   4 -16   12.50    3.50  38-0.89668 0.75428 0.43763-0.17137-0.06667-0.63379
  -2  -4 -16    8.50    3.60  27-0.79431 0.65188 0.43704-0.70578-0.42197-0.27736
   2   4 -16   13.80    2.90  28-0.80005 0.94138 0.43813-0.17149-0.40984-0.29051
  -2   4  16   10.50    3.10  42-0.90369 0.76234 0.42226-0.15316 0.07096 0.62879
   2  -4  16    7.80    2.80  61-0.44464 0.58753 0.54214-0.80911 0.71301-0.01245
  -2  -4  17    2.30    2.80  56-0.36878 0.22841 0.69740-0.96490 0.61453 0.12959
   2  -4 -17    4.10    3.00  18-0.61225 0.75334 0.38647-0.65540-0.68977-0.05414
  -2   4 -17    3.90    2.40  37-0.89160 0.74916 0.44044-0.17428-0.10515-0.63906
  -2  -4 -17    1.90    2.50  27-0.78510 0.64264 0.43519-0.70399-0.44071-0.30235
   2   4 -17    1.00    2.50  27-0.79180 0.93310 0.43655-0.16997-0.42717-0.31691
  -2   4  17    6.80    3.20  43-0.90243 0.76111 0.41610-0.14692 0.11175 0.63176
   2  -4  17    1.10    3.00  61-0.44492 0.58786 0.54144-0.80837 0.71336 0.03098
  -2  -4  18   -3.50    3.20  56-0.37281 0.23250 0.69048-0.95798 0.61988 0.16800
   2  -4 -18   -0.50    2.80  18-0.60912 0.75020 0.38543-0.65442-0.69312-0.09457
  -2   4 -18    3.40    3.40  36-0.88541 0.74290 0.44252-0.17646-0.14224-0.64572
  -2  -4 -18    4.40    2.90  26-0.77524 0.63274 0.43308-0.70194-0.45983-0.32698
   2   4 -18    7.90    4.20  27-0.78294 0.92421 0.43474-0.16823-0.44498-0.34285
  -2   4  18    7.10    3.30  44-0.89975 0.75847 0.40950-0.14025 0.15083 0.63644
   2  -4  18    2.70    3.40  62-0.44645 0.58943 0.53763-0.80453 0.71529 0.07284
   2  -4 -19    0.60    4.50  18-0.60450 0.74556 0.38388-0.65294-0.69801-0.13346
  -2   4 -19    0.70    3.30  35-0.87817 0.73562 0.44395-0.17798-0.17811-0.65360
  -2  -4 -19   -1.50    4.50  25-0.76473 0.62219 0.43070-0.69963-0.47926-0.35128
   2   4 -19    6.20    3.40  26-0.77346 0.91469 0.43269-0.16624-0.46319-0.36838
   2  -4  19   -4.30    2.30  62-0.44908 0.59211 0.53099-0.79785 0.71859 0.11331
   2   5   0   -2.40    1.50  66-0.49177 0.63293 0.40567-0.07056 0.77045-0.77099
  -2  -5   0    1.10    1.40  77-0.55536 0.41417 0.03752-0.37269 0.83076-0.83040
   2  -5   0    2.60    1.40  90-0.52397 0.66609-0.41949 0.08487 0.74127-0.74102
  -2   5   0    1.90    1.50  79-0.55864 0.41639-0.03904 0.37376 0.82849-0.82881
   2   5   1   55.20    3.10  69-0.51543 0.65661 0.31441 0.02076 0.79717-0.75394
  -2  -5   1   59.00    3.60  74-0.54593 0.40480 0.13904-0.47409 0.82621-0.78191
  -2   5  -1   65.30    3.10  76-0.55256 0.41030 0.07502 0.25965 0.83009-0.87421
  -2  -5  -1   58.60    3.30  80-0.55904 0.41785-0.07171-0.26350 0.82603-0.86947
   2   5  -1   62.30    2.50  21-0.67804 0.82011 0.40731-0.07299-0.61185 0.56753
   2   5  -1   59.90    3.10  63-0.46344 0.60470 0.49286-0.15800 0.73641-0.78063
  -2   5   1   64.30    3.20   4-0.21629 0.07488 0.23239 0.10284-0.94827 0.99188
  -2   5   1   60.30    4.00  82-0.55783 0.41558-0.14279 0.47755 0.81758-0.77411
   2  -5   1   65.20    4.00  87-0.54063 0.68273-0.32813-0.00647 0.77463-0.73064
   2   5   2   63.00    4.20  71-0.53386 0.67508 0.22178 0.11345 0.81597-0.72897
  -2  -5   2   61.70    3.20  71-0.53250 0.39139 0.22969-0.56468 0.81467-0.72660
  -2   5  -2   60.50    3.30  72-0.53815 0.39570 0.19539 0.13907 0.81989-0.90779
  -2  -5  -2   62.00    3.70  83-0.55570 0.41450-0.18552-0.14974 0.81042-0.89765
   2   5  -2   61.60    3.30  28-0.79732 0.93919 0.43762-0.10312-0.41565 0.32756
   2   5  -2   61.10    3.70  60-0.43142 0.57262 0.57367-0.23884 0.69626-0.78426
  -2   5   2   64.00    3.00   8-0.35537 0.21396 0.29071 0.04455-0.88837 0.97583
  -2   5   2   57.40    3.50  85-0.55197 0.40980-0.23419 0.56886 0.80031-0.71307
   2  -5   2   64.50    3.70  85-0.55203 0.69411-0.23349-0.10109 0.80047-0.71273
   2   5   3   28.30    2.60  74-0.54692 0.68816 0.13078 0.20450 0.82691-0.69615
  -2  -5   3   31.30    2.00  69-0.51669 0.37561 0.30884-0.64377 0.79853-0.66669
  -2   5  -3   31.90    2.40  69-0.51466 0.37219 0.31775 0.01666 0.79634-0.92801
  -2  -5  -3   32.40    1.30   5-0.26991 0.12773 0.25532-0.59026-0.92842 0.79704
  -2  -5  -3   34.30    2.60  87-0.54463 0.40339-0.29988-0.03516 0.78323-0.91435
   2   5  -3   27.40    1.40  30-0.83093 0.97276 0.44294-0.10850-0.33669 0.20486
   2   5  -3   32.80    2.10  58-0.39672 0.53788 0.64675-0.31196 0.65141-0.78318
  -2   5   3   33.60    2.30  13-0.47795 0.33687 0.33870-0.00363-0.81046 0.94154
  -2   5   3   29.10    2.50  87-0.54290 0.40071-0.31251 0.64720 0.77948-0.64851
   2  -5   3   31.50    2.50  82-0.55798 0.70025-0.13866-0.19593 0.81819-0.68648
   2   5   4  354.30   16.10  77-0.55496 0.69618 0.04360 0.29175 0.83073-0.65591
  -2  -5   4  353.50   14.30  67-0.49998 0.35893 0.37641-0.71129 0.77995-0.60435
   2  -5  -4  359.80   13.10   1-0.14559 0.28702 0.20137-0.53669-0.96864 0.79346
  -2   5  -4  345.50   14.20  65-0.48258 0.34015 0.43603-0.10167 0.75960-0.93486
  -2  -5  -4  355.80   12.90  17-0.59114 0.44900 0.37937-0.71401-0.71178 0.53720
  -2  -5  -4  353.70   16.30  90-0.52595 0.38474-0.41011 0.07505 0.74511-0.91997
   2   5  -4  329.60   14.60  31-0.84442 0.98621 0.44430-0.10992-0.29927 0.12370
   2   5  -4  352.90   13.60  55-0.36048 0.50159 0.71125-0.37676 0.60346-0.77876
  -2   5   4  368.50   14.00  17-0.57976 0.43857 0.37547-0.04048-0.72311 0.89778
  -2   5   4  340.10   14.50  89-0.53220 0.38999-0.37831 0.71302 0.75739-0.58267
   2  -5   4  351.80   13.50  79-0.55879 0.70107-0.04685-0.28769 0.82798-0.65248
   2   5   5    1.50    1.50  79-0.55858 0.69980-0.03626 0.37165 0.82866-0.61004
  -2  -5   5   -3.60    1.70  65-0.48345 0.34239 0.43324-0.76796 0.76064-0.54131
   2  -5  -5    0.10    1.80   4-0.24099 0.38244 0.24302-0.57836-0.93961 0.72058
   2  -5  -5   -0.60    0.80 107-0.26788 0.41070-0.76490 0.43012 0.58581-0.80394
  -2   5  -5    3.50    2.10  61-0.44297 0.30049 0.54626-0.21194 0.71090-0.92994
  -2  -5  -5   -0.40    0.90  22-0.69289 0.55073 0.41170-0.74640-0.59196 0.37360
  -2  -5  -5    0.90    0.60  94 0.18107-0.32181-0.75641 0.42122 0.62853-0.84794
   2   5  -5    0.20    1.40  32-0.85015 0.99191 0.44468-0.11037-0.28196 0.06265
   2   5  -5   -1.30    1.60  53-0.32339 0.46443 0.76752-0.43304 0.55347-0.77252
  -2   5   5    3.20    1.50  20-0.66159 0.52042 0.40230-0.06724-0.63281 0.85126
  -2   5   5   -0.20    1.80  91-0.52106 0.37883-0.43269 0.76742 0.73571-0.51726
   2  -5   5   -0.60    1.20  77-0.55526 0.69755 0.03906-0.37355 0.83076-0.61146
   2   5   6  174.50    7.20  81-0.55878 0.70001-0.10790 0.44334 0.82226-0.55985
  -2  -5   6  189.60    8.20  64-0.46799 0.32697 0.48004-0.81472 0.74199-0.47887
   2  -5  -6  177.60    6.70   7-0.31884 0.46030 0.27576-0.61114-0.90680 0.64392
   2  -5  -6  176.10    7.80  98 0.04052 0.10200-0.77632 0.44167 0.62904-0.89136
  -2   5  -6  179.70    8.00  58-0.39786 0.25534 0.64453-0.31025 0.65291-0.91572
  -2  -5  -6  175.40    9.30  24-0.73805 0.59588 0.42414-0.75891-0.52477 0.26263
  -2  -5  -6  177.40    7.90 100-0.02456-0.11634-0.78024 0.44528 0.62500-0.88780
   2   5  -6  169.90    7.00  32-0.85206 0.99379 0.44478-0.11054-0.27598 0.01293
   2   5  -6  175.90    8.40  51-0.28622 0.42720 0.81575-0.48127 0.50262-0.76542
  -2   5   6  181.60    7.60  23-0.72527 0.58411 0.42077-0.08565-0.54491 0.80714
   2  -5   6  191.40    8.20  75-0.54848 0.69077 0.11697-0.45142 0.82794-0.56485
   2   5   7   62.50    3.90  83-0.55656 0.69780-0.17062 0.50610 0.81310-0.50689
  -2  -5   7   60.80    4.00  62-0.45404 0.31307 0.51821-0.85286 0.72478-0.41788
   2  -5  -7   58.10    3.40   9-0.38104 0.52199 0.30105-0.63627-0.87417 0.56805
  -2   5  -7   57.50    3.70  54-0.34982 0.20738 0.72836-0.39416 0.58917-0.89534
  -2  -5  -7   58.10    3.60  25-0.76040 0.61822 0.42968-0.76478-0.48700 0.18143
  -2  -5  -7   61.00    3.30 107-0.25683 0.11629-0.76666 0.43133 0.58844-0.89467
   2   5  -7   56.30    3.40  32-0.85173 0.99342 0.44476-0.11058-0.27703-0.02976
   2   5  -7   57.90    4.20  48-0.24949 0.39041 0.85656-0.52209 0.45172-0.75829
  -2   5   7   60.40    4.20  26-0.77384 0.63266 0.43277-0.09745-0.46248 0.76827
   2  -5   7   58.70    3.40  73-0.53969 0.68227 0.18525-0.51942 0.82123-0.51450
   2   5   8   40.80    3.10  84-0.55279 0.69391-0.22490 0.56006 0.80240-0.45257
  -2  -5   8   34.60    3.30  61-0.44186 0.30094 0.54895-0.88356 0.70951-0.35884
   2  -5  -8   42.90    2.90  11-0.42998 0.57090 0.32035-0.65561-0.84409 0.49421
  -2   5  -8   45.00    3.40  51-0.29995 0.15745 0.79881-0.46462 0.52148-0.87140
  -2  -5  -8   35.40    2.30  26-0.77258 0.63037 0.43249-0.76765-0.46484 0.11553
   2   5  -8   36.70    3.10  32-0.84990 0.99156 0.44467-0.11055-0.28275-0.06778
  -2   5   8   38.30    3.10  29-0.81098 0.66985 0.44006-0.10468-0.38556 0.73508
   2  -5   8   39.90    2.80  71-0.52985 0.67245 0.24445-0.57856 0.81210-0.46160
   2   5   9    4.40    1.40  86-0.54828 0.68939-0.27016 0.60534 0.79145-0.39788
  -2  -5   9   -7.20    2.60  60-0.43156 0.29068 0.57335-0.90792 0.69644-0.30199
   2  -5  -9    1.80    1.60  12-0.46811 0.60900 0.33498-0.67028-0.81772 0.42407
  -2   5  -9   -0.40    2.00  48-0.25015 0.10759 0.85589-0.52171 0.45263-0.84631
  -2  -5  -9   -0.60    1.80  26-0.77859 0.63635 0.43381-0.76904-0.45344 0.06039
   2   5  -9   -1.30    2.20  31-0.84695 0.98858 0.44448-0.11043-0.29172-0.10254
  -2   5   9    1.20    1.60  31-0.83907 0.69796 0.44383-0.10838-0.31462 0.70788
   2  -5   9    7.00    2.40  69-0.51988 0.66251 0.29435-0.62840 0.80192-0.40766
   2   5  10   15.20    1.90  87-0.54359 0.68468-0.30754 0.64274 0.78098-0.34366
  -2  -5  10   18.40    2.40  60-0.42311 0.28228 0.59235-0.92688 0.68564-0.24740
   2  -5 -10   17.00    2.00  13-0.49755 0.63841 0.34602-0.68136-0.79544 0.35803
  -2   5 -10   13.90    3.20  46-0.89118 0.74891 0.39576-0.06171 0.22174-0.65980
  -2  -5 -10   17.90    2.30  26-0.78073 0.63845 0.43427-0.76956-0.44930 0.01252
   2   5 -10   15.40    2.30  31-0.84312 0.98471 0.44419-0.11021-0.30307-0.13494
  -2   5  10   15.80    2.90  33-0.86014 0.71914 0.44501-0.10928-0.24927 0.68622
   2  -5  10   19.20    2.30  68-0.51044 0.65310 0.33561-0.66960 0.79172-0.35369
   2   5  11   24.10    2.60  88-0.53914 0.68019-0.33781 0.67304 0.77150-0.29045
  -2  -5  11   22.50    2.70  59-0.41645 0.27566 0.60677-0.94126 0.67706-0.19504
   2  -5 -11   27.20    3.20  14-0.52002 0.66085 0.35428-0.68966-0.77721 0.29605
  -2   5 -11   20.20    2.80  45-0.89801 0.75570 0.40618-0.07221 0.16912-0.65093
  -2  -5 -11   24.50    2.80  26-0.78022 0.63791 0.43416-0.76952-0.45029-0.03024
   2   5 -11   24.50    3.20  31-0.83851 0.98006 0.44377-0.10985-0.31619-0.16556
  -2   5  11   27.80    3.30  34-0.87577 0.73483 0.44426-0.10843-0.18883 0.66953
   2  -5  11   20.50    2.40  67-0.50195 0.64464 0.36906-0.70300 0.78220-0.30040
   2   5  12   12.40    2.70  89-0.53517 0.67621-0.36177 0.69702 0.76336-0.23856
  -2  -5  12    8.50    2.40  59-0.41146 0.27071 0.61725-0.95171 0.67060-0.14481
   2  -5 -12   16.10    2.30  15-0.53690 0.67769 0.36039-0.69581-0.76280 0.23787
  -2   5 -12   13.10    3.40  43-0.90200 0.75965 0.41481-0.08091 0.11970-0.64527
  -2  -5 -12   11.10    2.10  26-0.77777 0.63542 0.43363-0.76905-0.45502-0.06925
   2   5 -12   10.60    2.20  30-0.83320 0.97472 0.44321-0.10935-0.33067-0.19482
  -2   5  12    9.80    2.00  36-0.88712 0.74623 0.44205-0.10613-0.13272 0.65718
   2  -5  12    9.80    2.10  66-0.49467 0.63738 0.39559-0.72946 0.77383-0.24827
   2   5  13    6.10    2.00  89-0.53186 0.67287-0.38016 0.71542 0.75671-0.18817
  -2  -5  13    3.70    3.00  59-0.40801 0.26731 0.62434-0.95876 0.66613-0.09655
   2  -5 -13   -0.80    1.80  15-0.54924 0.69000 0.36479-0.70025-0.75184 0.18316
  -2   5 -13    2.40    2.40  42-0.90367 0.76129 0.42196-0.08813 0.07307-0.64239
  -2  -5 -13    2.60    1.50  26-0.77379 0.63141 0.43276-0.76824-0.46256-0.10544
   2   5 -13    0.60    1.80  30-0.82725 0.96874 0.44248-0.10869-0.34622-0.22301
  -2   5  13    6.30    2.80  38-0.89503 0.75419 0.43870-0.10269-0.08037 0.64857
   2  -5  13    8.20    2.50  66-0.48871 0.63145 0.41602-0.74983 0.76687-0.19754
   2   5  14    6.30    2.50  90-0.52928 0.67027-0.39362 0.72892 0.75161-0.13933
  -2  -5  14    8.50    2.80  58-0.40597 0.26532 0.62847-0.96286 0.66348-0.05012
   2  -5 -14    6.60    3.70  16-0.55785 0.69858 0.36784-0.70334-0.74397 0.13153
  -2   5 -14    7.10    2.50  41-0.90339 0.76098 0.42784-0.09410 0.02883-0.64191
  -2  -5 -14    5.00    1.80  26-0.76856 0.62615 0.43158-0.76713-0.47229-0.13946
   2   5 -14    6.70    2.10  29-0.82068 0.96213 0.44157-0.10785-0.36263-0.25034
  -2   5  14   12.70    2.80  39-0.90015 0.75936 0.43446-0.09835-0.03123 0.64319
   2  -5  14    7.20    1.80  65-0.48427 0.62716 0.43061-0.76459 0.76162-0.14856
   2   5  15    2.20    1.70  90-0.52747 0.66843-0.40274 0.73805 0.74805-0.09203
  -2  -5  15   10.50    2.70  58-0.40522 0.26461 0.62999-0.96434 0.66250-0.00536
   2  -5 -15   -0.40    2.00  16-0.56337 0.70406 0.36978-0.70531-0.73884 0.08264
  -2   5 -15   -1.30    3.30  40-0.90145 0.75913 0.43268-0.09938-0.01354-0.64331
  -2  -5 -15    4.00    2.90  25-0.76224 0.61980 0.43012-0.76573-0.48372-0.17177
   2   5 -15    4.00    2.00  29-0.81350 0.95492 0.44047-0.10681-0.37973-0.27697
  -2   5  15    9.30    2.60  40-0.90294 0.76221 0.42949-0.09328 0.01514 0.64057
   2  -5  15    1.60    2.10  65-0.48102 0.62395 0.44097-0.77492 0.75774-0.10090
   2   5  16    1.00    2.30  90-0.52639 0.66734-0.40798 0.74332 0.74596-0.04620
  -2  -5  16    3.60    3.70  58-0.40562 0.26507 0.62918-0.96349 0.66303 0.03789
   2  -5 -16    4.10    2.60  16-0.56626 0.70693 0.37079-0.70636-0.73611 0.03615
  -2   5 -16    1.40    3.80  38-0.89806 0.75569 0.43655-0.10335-0.05388-0.64672
  -2  -5 -16    4.20    2.00  25-0.75496 0.61247 0.42838-0.76406-0.49652-0.20270
   2   5 -16    1.60    2.00  28-0.80573 0.94712 0.43916-0.10557-0.39741-0.30303
  -2   5  16    2.20    3.70  42-0.90378 0.76240 0.42399-0.08791 0.05853 0.64110
   2  -5  16   -3.10    2.90  65-0.47903 0.62201 0.44718-0.78110 0.75535-0.05474
   2   5  17    1.70    1.90  90-0.52603 0.66695-0.40974 0.74510 0.74526-0.00176
  -2  -5  17   -2.30    4.10  58-0.40708 0.26657 0.62624-0.96051 0.66492 0.07978
   2  -5 -17   -1.80    2.60  16-0.56691 0.70754 0.37102-0.70663-0.73550-0.00822
  -2   5 -17    1.20    3.40  37-0.89340 0.75097 0.43960-0.10650-0.09267-0.65169
  -2  -5 -17    6.10    3.40  24-0.74670 0.60437 0.42634-0.76183-0.51057-0.23315
   2   5 -17    3.70    4.20  28-0.79736 0.93871 0.43763-0.10410-0.41557-0.32861
  -2   5  17   -0.50    2.90  43-0.90293 0.76159 0.41787-0.08172 0.10051 0.64288
   2  -5  17    5.80    3.00  65-0.47822 0.62125 0.44968-0.78355 0.75439-0.00999
   2   5  18    1.70    2.10  90-0.52632 0.66723-0.40832 0.74370 0.74583 0.04142
   2  -5 -18    4.10    3.40  16-0.56559 0.70619 0.37055-0.70621-0.73675-0.05073
  -2   5 -18    0.80    3.00  36-0.88758 0.74510 0.44191-0.10890-0.13010-0.65801
  -2  -5 -18    3.00    2.70  24-0.73763 0.59529 0.42403-0.75958-0.52545-0.26204
   2   5 -18    6.60    3.20  27-0.78838 0.92970 0.43587-0.10240-0.43413-0.35379
   2  -5  18    9.10    3.90  65-0.47850 0.62158 0.44880-0.78264 0.75473 0.03345
   2   5  19    0.20    2.60  90-0.52721 0.66809-0.40398 0.73939 0.74756 0.08343
   2  -5 -19   -2.00    3.20  16-0.56252 0.70309 0.36948-0.70517-0.73963-0.09161
  -2  -5 -19   -1.30    3.90  23-0.72774 0.58538 0.42143-0.75705-0.54110-0.29018
   2   5 -19    1.00    2.90  26-0.77880 0.92008 0.43386-0.10046-0.45304-0.37863
   2  -5  19    0.70    4.50  65-0.47978 0.62291 0.44483-0.77863 0.75627 0.07569
   2   6   0   27.90    2.40  66-0.49339 0.63443 0.40005 0.00203 0.77235-0.77298
  -2  -6   0   23.30    2.30  79-0.55840 0.41732-0.02904-0.37311 0.82906-0.82863
   2  -6   0   23.20    2.20  90-0.52564 0.66785-0.41158 0.01000 0.74451-0.74423
  -2   6   0   25.50    2.10  77-0.55583 0.41347 0.02990 0.37181 0.83076-0.83114
   2   6   1   47.90    3.80  68-0.51346 0.65452 0.32295 0.07919 0.79503-0.75189
  -2  -6   1   43.10    3.30  76-0.55397 0.41289 0.05747-0.45958 0.83055-0.78633
  -2   6  -1   33.10    2.60  74-0.54756 0.40501 0.12521 0.27628 0.82734-0.87157
  -2  -6  -1   45.60    3.70  81-0.55851 0.41742-0.12075-0.28146 0.82066-0.86403
   2   6  -1   41.80    2.10  22-0.70844 0.85060 0.41615-0.01492-0.57002 0.52560
   2   6  -1   42.30    2.60  64-0.46970 0.61085 0.47512-0.07332 0.74407-0.78834
  -2   6   1   41.30    2.60   4-0.24389 0.10256 0.24426 0.15798-0.93854 0.98210
  -2   6   1   41.80    3.70  80-0.55896 0.41660-0.05898 0.46073 0.82710-0.78369
   2  -6   1   44.00    3.20  88-0.53962 0.68180-0.33474-0.06682 0.77251-0.72848
   2   6   2   82.10    4.80  71-0.52963 0.67072 0.24560 0.15660 0.81189-0.72499
  -2  -6   2   83.50    4.20  74-0.54613 0.40515 0.13742-0.53938 0.82635-0.73819
  -2   6  -2   83.40    4.70  71-0.53331 0.39074 0.22501 0.17643 0.81545-0.90344
  -2  -6  -2   76.70    4.20  84-0.55356 0.41238-0.21564-0.18633 0.80441-0.89175
   2   6  -2   80.60    3.40  29-0.81465 0.95657 0.44065-0.03920-0.37705 0.28886
   2   6  -2   74.90    4.70  61-0.44282 0.58394 0.54660-0.14484 0.71073-0.79878
  -2   6   2   80.20    3.90   9-0.36989 0.22888 0.29658 0.10540-0.88047 0.96773
  -2   6   2   85.40    4.40  82-0.55794 0.41559-0.13964 0.54143 0.81805-0.73084
   2  -6   2   78.50    4.10  85-0.54979 0.69195-0.25641-0.14512 0.79498-0.70721
   2   6   3   21.50    2.40  73-0.54191 0.68302 0.16983 0.23243 0.82310-0.69243
  -2  -6   3   15.30    2.10  72-0.53597 0.39501 0.20914-0.61105 0.81792-0.68599
  -2   6  -3   18.00    2.70  68-0.51269 0.37009 0.32620 0.07517 0.79419-0.92595
  -2  -6  -3   18.90    2.20  87-0.54315 0.40199-0.31078-0.09121 0.78000-0.91109
   2   6  -3   18.00    1.20  31-0.84174 0.98362 0.44407-0.04268-0.30703 0.17510
   2   6  -3   15.60    2.20  59-0.41336 0.55442 0.61328-0.21155 0.67307-0.80490
  -2   6   3   16.10    1.40  13-0.48301 0.34203 0.34060 0.06141-0.80665 0.93768
  -2   6   3   13.10    2.10  84-0.55389 0.41162-0.21137 0.61302 0.80531-0.67437
   2  -6   3   19.80    2.30  83-0.55613 0.69851-0.17847-0.22310 0.81171-0.67994
   2   6   4  113.70    5.70  75-0.55056 0.69167 0.09682 0.30551 0.82916-0.65441
  -2  -6   4  127.90    6.30  70-0.52442 0.38349 0.27256-0.67441 0.80665-0.63096
  -2   6  -4  124.30    6.00  65-0.48592 0.34340 0.42525-0.02395 0.76357-0.93888
  -2  -6  -4  122.00    5.70   3-0.18456 0.04232 0.21858-0.62056-0.95821 0.78302
  -2  -6  -4  123.30    6.90  90-0.52725 0.38611-0.40382 0.00180 0.74762-0.92245
   2   6  -4  106.30    4.50  32-0.85220 0.99405 0.44479-0.04346-0.27552 0.09985
   2   6  -4  111.90    6.00  57-0.38193 0.52295 0.67435-0.27265 0.63197-0.80758
  -2   6   4  133.00    5.80  17-0.57861 0.43750 0.37508 0.02683-0.72425 0.89882
  -2   6   4  121.70    7.10  86-0.54786 0.40557-0.27383 0.67550 0.79048-0.61580
   2  -6   4  114.40    6.00  81-0.55886 0.70125-0.10277-0.29875 0.82287-0.64730
   2   6   5    9.50    1.80  77-0.55589 0.69700 0.02902 0.37336 0.83075-0.61220
  -2  -6   5   12.90    2.00  68-0.51233 0.37143 0.32772-0.72951 0.79380-0.57434
   2  -6  -5    6.90    1.50   1-0.13377 0.27514 0.19610-0.59845-0.97142 0.75243
  -2   6  -5    9.90    1.90  62-0.45337 0.31080 0.51997-0.11871 0.72394-0.94303
  -2  -6  -5    8.40    0.80  11-0.44408 0.30160 0.32580-0.72746-0.83465 0.61631
   2   6  -5    7.60    1.50  32-0.85631 0.99813 0.44494-0.04368-0.26221 0.04280
   2   6  -5    6.30    3.00  54-0.34932 0.49030 0.72913-0.32776 0.58851-0.80757
  -2   6   5    9.60    1.40  20-0.65729 0.51620 0.40097 0.00101-0.63811 0.85647
  -2   6   5   12.60    3.10  87-0.54073 0.39841-0.32746 0.72915 0.77484-0.55642
   2  -6   5    8.90    2.30  79-0.55845 0.70085-0.03106-0.37043 0.82896-0.60959
   2   6   6   47.90    3.30  79-0.55850 0.69962-0.03301 0.43543 0.82885-0.56650
  -2  -6   6   53.20    3.60  67-0.50036 0.35948 0.37501-0.77673 0.78039-0.51716
   2  -6  -6   58.50    3.60   3-0.21546 0.35683 0.23203-0.63441-0.94855 0.68571
   2  -6  -6   51.10    3.00 105-0.19775 0.34073-0.77431 0.37235 0.60112-0.86328
  -2   6  -6   45.90    3.20  59-0.41611 0.27350 0.60747-0.20625 0.67663-0.93950
  -2  -6  -6   47.40    2.70  16-0.56425 0.42174 0.37009-0.77178-0.73800 0.47591
  -2  -6  -6   48.70    2.50  96 0.12151-0.26204-0.76678 0.36460 0.63030-0.89353
   2   6  -6   48.80    3.00  32-0.85725 0.99903 0.44496-0.04377-0.25908-0.00407
   2   6  -6   58.20    3.60  52-0.31579 0.45671 0.77800-0.37664 0.54313-0.80595
  -2   6   6   50.10    3.50  23-0.71984 0.57877 0.41930-0.01726-0.55318 0.81531
  -2   6   6   51.00    3.80  89-0.53320 0.39086-0.37288 0.77460 0.75938-0.49721
   2  -6   6   52.60    3.30  77-0.55550 0.69790 0.03532-0.43676 0.83077-0.56760
   2   6   7  138.70    6.70  80-0.55901 0.70014-0.08865 0.49112 0.82441-0.51827
  -2  -6   7  145.10    7.60  66-0.48901 0.34815 0.41502-0.81669 0.76722-0.46023
   2  -6  -7  143.10    7.00   6-0.28324 0.42462 0.26093-0.66334-0.92287 0.61618
   2  -6  -7  135.50    6.70  94 0.18983-0.04675-0.75464 0.35293 0.62808-0.93448
  -2   6  -7  133.10    7.10  56-0.37573 0.23323 0.68539-0.28432 0.62375-0.92993
  -2  -6  -7  143.80    6.50  19-0.62823 0.48596 0.39172-0.79347-0.67222 0.36640
  -2  -6  -7  130.20    7.10 102-0.09276-0.04772-0.78077 0.37835 0.61790-0.92443
   2   6  -7  122.40    6.00  32-0.85630 0.99804 0.44494-0.04381-0.26227-0.04462
   2   6  -7  137.20    6.40  50-0.28194 0.42279 0.82085-0.41950 0.49671-0.80329
  -2   6   7  139.20    7.30  26-0.76842 0.62730 0.43155-0.02929-0.47254 0.77822
  -2   6   7  138.60    8.30  90-0.52579 0.38343-0.41088 0.81263 0.74479-0.43889
   2  -6   7  139.70    7.60  75-0.55070 0.69311 0.09543-0.49682 0.82923-0.52227
   2   6   8   14.80    2.00  82-0.55801 0.69915-0.13767 0.54018 0.81833-0.46840
  -2  -6   8   17.80    3.10  65-0.47859 0.33776 0.44852-0.85007 0.75483-0.40410
   2  -6  -8   14.30    2.60   8-0.33846 0.47986 0.28383-0.68626-0.89715 0.54660
  -2   6  -8   17.10    2.90  53-0.33271 0.19015 0.75420-0.35314 0.56611-0.91604
  -2  -6  -8   15.10    1.90  20-0.66579 0.52350 0.40359-0.80540-0.62757 0.27797
  -2  -6  -8   17.60    1.50 109-0.34300 0.20267-0.75001 0.34767 0.56554-0.91545
   2   6  -8   11.30    1.50  32-0.85404 0.99575 0.44487-0.04380-0.26964-0.08098
   2   6  -8   12.70    2.80  48-0.24813 0.38892 0.85796-0.45662 0.44982-0.80015
  -2   6   8   18.30    2.10  28-0.80618 0.66509 0.43924-0.03691-0.39642 0.74585
  -2   6   8   10.40    2.50  91-0.51887 0.37648-0.44228 0.84405 0.73155-0.38190
   2  -6   8   10.10    2.60  74-0.54477 0.68750 0.14842-0.54950 0.82535-0.47476
   2   6   9  129.00    6.70  83-0.55603 0.69717-0.18010 0.58266 0.81141-0.41769
  -2  -6   9  122.60    8.40  64-0.46938 0.32859 0.47605-0.87756 0.74368-0.34917
   2  -6  -9  124.50    6.70   9-0.38303 0.52382 0.30185-0.70409-0.87303 0.47944
  -2   6  -9  131.40    7.50  51-0.28851 0.14589 0.81300-0.41194 0.50577-0.89946
  -2  -6  -9  128.50    6.80  21-0.68850 0.54620 0.41041-0.81229-0.59794 0.20456
   2   6  -9  113.70    6.20  32-0.85079 0.99247 0.44472-0.04372-0.27996-0.11441
  -2   6   9  131.40    6.90  30-0.83508 0.69403 0.44342-0.04102-0.32561 0.71878
   2  -6   9  116.70    7.90  72-0.53823 0.68098 0.19491-0.59593 0.81995-0.42560
   2   6  10   20.60    2.70  84-0.55346 0.69446-0.21681 0.61897 0.80416-0.36688
  -2  -6  10   18.10    3.20  63-0.46144 0.32070 0.49838-0.89985 0.73395-0.29566
   2  -6 -10   28.20    3.30  10-0.41845 0.55921 0.31585-0.71814-0.85155 0.41421
  -2   6 -10   20.70    3.20  46-0.89066 0.74836 0.39505 0.00598 0.22509-0.66326
  -2   6 -10   26.60    2.60  48-0.24405 0.10136 0.86209-0.46104 0.44412-0.88157
  -2  -6 -10   18.90    2.00  22-0.70222 0.55991 0.41439-0.81633-0.57893 0.14177
   2   6 -10   17.00    3.00  31-0.84673 0.98837 0.44447-0.04353-0.29241-0.14570
  -2   6  10   26.10    3.40  32-0.85701 0.71599 0.44496-0.04250-0.25991 0.69682
   2  -6  10   14.60    2.10  71-0.53162 0.67440 0.23467-0.63564 0.81383-0.37570
   2   6  11    7.70    1.80  85-0.55074 0.69172-0.24706 0.64924 0.79728-0.31626
  -2  -6  11    6.70    2.50  62-0.45483 0.31414 0.51613-0.91757 0.72576-0.24369
   2  -6 -11    9.60    2.60  11-0.44635 0.58707 0.32668-0.72900-0.83310 0.35199
  -2   6 -11    7.60    2.10  45-0.89754 0.75521 0.40536-0.00440 0.17354-0.65547
  -2  -6 -11    5.20    2.20  22-0.71008 0.56776 0.41661-0.81862-0.56764 0.08670
   2   6 -11    5.60    2.20  31-0.84194 0.98355 0.44409-0.04322-0.30646-0.17539
  -2   6  11    7.90    1.80  34-0.87340 0.73248 0.44450-0.04174-0.19895 0.67950
   2  -6  11    0.70    1.50  70-0.52532 0.66813 0.26808-0.66898 0.80757-0.32568
   2   6  12   18.40    2.70  86-0.54809 0.68905-0.27183 0.67404 0.79101-0.26625
  -2  -6  12   22.90    3.20  62-0.44953 0.30889 0.52985-0.93125 0.71915-0.19330
   2  -6 -12   17.50    3.10  12-0.46805 0.60874 0.33496-0.73732-0.81776 0.29290
  -2   6 -12   23.00    3.60  44-0.90169 0.75932 0.41396-0.01309 0.12489-0.65058
  -2  -6 -12   21.40    2.80  23-0.71386 0.57152 0.41766-0.81973-0.56210 0.03738
   2   6 -12   16.80    3.20  30-0.83650 0.97807 0.44357-0.04277-0.32175-0.20384
  -2   6  12   22.60    2.80  36-0.88544 0.74457 0.44251-0.03965-0.14206 0.66637
   2  -6  12   27.90    3.30  69-0.51962 0.66245 0.29556-0.69641 0.80165-0.27599
   2   6  13   13.90    2.90  86-0.54570 0.68663-0.29160 0.69383 0.78561-0.21711
  -2  -6  13   18.10    3.80  62-0.44550 0.30490 0.54000-0.94137 0.71409-0.14446
   2  -6 -13   21.10    3.10  13-0.48462 0.62528 0.34120-0.74361-0.80544 0.23681
  -2   6 -13   16.40    3.10  42-0.90357 0.76117 0.42113-0.02034 0.07878-0.64823
  -2  -6 -13   15.20    2.50  23-0.71465 0.57229 0.41788-0.82002-0.56095-0.00755
   2   6 -13   15.50    2.40  30-0.83043 0.97197 0.44288-0.04214-0.33801-0.23132
  -2   6  13   17.10    3.30  37-0.89392 0.75311 0.43933-0.03637-0.08883 0.65689
   2  -6  13   13.60    2.90  69-0.51469 0.65755 0.31763-0.71842 0.79637-0.22695
   2   6  14    7.30    2.10  87-0.54369 0.68460-0.30682 0.70907 0.78119-0.16895
  -2  -6  14    7.20    2.80  61-0.44267 0.30211 0.54699-0.94831 0.71053-0.09711
   2  -6 -14    6.80    2.20  13-0.49692 0.63754 0.34579-0.74823-0.79593 0.18355
  -2   6 -14   10.10    2.70  41-0.90354 0.76110 0.42709-0.02637 0.03489-0.64809
  -2  -6 -14   11.60    3.00  23-0.71312 0.57075 0.41745-0.81966-0.56320-0.04908
   2   6 -14    8.90    3.20  29-0.82375 0.96526 0.44201-0.04134-0.35505-0.25801
  -2   6  14   11.00    2.60  39-0.89950 0.75874 0.43519-0.03213-0.03879 0.65060
   2  -6  14    3.70    1.80  68-0.51064 0.65353 0.33476-0.73549 0.79194-0.17876
   2   6  15    4.30    1.70  87-0.54214 0.68303-0.31788 0.72016 0.77784-0.12186
  -2  -6  15   -2.00    2.90  61-0.44097 0.30046 0.55113-0.95242 0.70838-0.05118
   2  -6 -15    3.80    3.70  14-0.50563 0.64623 0.34901-0.75149-0.78900 0.13286
  -2   6 -15    4.20    2.80  40-0.90184 0.75954 0.43202-0.03178-0.00731-0.64969
  -2  -6 -15    2.10    2.70  22-0.70973 0.56734 0.41651-0.81878-0.56816-0.08790
   2   6 -15    5.20    2.30  29-0.81648 0.95795 0.44094-0.04033-0.37273-0.28407
  -2   6  15    2.80    2.20  40-0.90266 0.76196 0.43026-0.02711 0.00850 0.64706
   2  -6  15    0.40    3.10  68-0.50753 0.65044 0.34741-0.74808 0.78849-0.13154
   2   6  16    5.80    3.30  87-0.54107 0.68193-0.32517 0.72747 0.77557-0.07584
  -2  -6  16   -0.80    3.20  61-0.44031 0.29985 0.55271-0.95396 0.70755-0.00658
   2  -6 -16    7.20    3.20  14-0.51130 0.65186 0.35109-0.75361-0.78441 0.08451
  -2   6 -16    2.60    4.40  39-0.89869 0.75634 0.43599-0.03585-0.04756-0.65319
  -2  -6 -16    7.00    4.20  22-0.70478 0.56238 0.41511-0.81745-0.57530-0.12454
   2   6 -16    7.60    2.60  28-0.80862 0.95006 0.43966-0.03912-0.39094-0.30961
  -2   6  16    9.20    4.00  41-0.90376 0.76237 0.42477-0.02172 0.05274 0.64677
   2  -6  16   11.40    3.50  67-0.50536 0.64830 0.35598-0.75659 0.78606-0.08534
   2   6  17    2.70    3.00  88-0.54050 0.68134-0.32900 0.73132 0.77435-0.03089
   2  -6 -17    2.60    3.00  14-0.51435 0.65487 0.35221-0.75477-0.78192 0.03826
  -2   6 -17   -2.10    4.10  37-0.89426 0.75185 0.43915-0.03910-0.08633-0.65817
  -2  -6 -17    1.00    2.30  22-0.69847 0.55606 0.41331-0.81571-0.58422-0.15940
   2   6 -17    2.30    2.50  28-0.80017 0.94157 0.43816-0.03768-0.40958-0.33471
  -2   6  17    6.10    3.30  43-0.90311 0.76176 0.41863-0.01550 0.09559 0.64768
   2  -6  17    4.50    3.50  67-0.50411 0.64708 0.36082-0.76137 0.78465-0.04017
   2   6  18   -0.50    3.20  88-0.54040 0.68122-0.32962 0.73196 0.77416 0.01305
   2  -6 -18    1.30    2.90  14-0.51510 0.65560 0.35249-0.75508-0.78130-0.00613
  -2   6 -18    3.70    3.80  36-0.88865 0.74619 0.44156-0.04162-0.12382-0.66444
  -2  -6 -18   -9.40    4.00  22-0.69096 0.54853 0.41113-0.81360-0.59460-0.19280
   2   6 -18   -0.40    3.00  27-0.79111 0.93248 0.43641-0.03600-0.42859-0.35943
   2  -6  18    0.80    3.00  67-0.50375 0.64674 0.36221-0.76270 0.78424 0.00401
   2   7   0   39.50    3.40  66-0.49205 0.63296 0.40469 0.06435 0.77078-0.77150
  -2  -7   0   45.50    4.10  80-0.55902 0.41805-0.08689-0.38225 0.82459-0.82409
   2  -7   0   34.90    3.10  90-0.52497 0.66726-0.41480-0.05374 0.74320-0.74288
  -2   7   0   42.10    2.80   2-0.15898 0.01775 0.20731 0.26190-0.96527 0.96493
  -2   7   0   36.70    2.70  75-0.55129 0.40882 0.08923 0.37946 0.82953-0.82999
   2   7   1    6.90    1.80  68-0.50979 0.65073 0.33828 0.13083 0.79100-0.74795
  -2  -7   1    2.40    2.10  78-0.55785 0.41688-0.01182-0.45728 0.82986-0.78556
  -2   7  -1    5.60    2.00  73-0.54176 0.39909 0.17091 0.29755 0.82297-0.86729
  -2  -7  -1    4.00    2.00  83-0.55683 0.41584-0.16557-0.30362 0.81396-0.85726
   2   7  -1    4.30    2.10  64-0.47141 0.61248 0.47012-0.00137 0.74616-0.79049
  -2   7   1    4.50    1.90   6-0.27968 0.13844 0.25944 0.20981-0.92437 0.96789
  -2   7   1    0.60    3.00  78-0.55682 0.41436 0.01200 0.45674 0.83055-0.78721
   2  -7   1    6.20    2.00  88-0.53735 0.67962-0.34889-0.11962 0.76781-0.72375
   2   7   2    7.40    2.00  70-0.52452 0.66548 0.27211 0.19706 0.80675-0.71993
  -2  -7   2    4.30    2.40  76-0.55389 0.41293 0.05845-0.52751 0.83053-0.74244
  -2   7  -2   13.10    3.00  70-0.52772 0.38502 0.25577 0.21264 0.81000-0.89808
  -2  -7  -2    3.90    2.00  85-0.55079 0.40969-0.24656-0.22237 0.79739-0.88470
   2   7  -2    9.10    0.80  29-0.81596 0.95793 0.44086 0.02755-0.37397 0.28568
   2   7  -2    6.00    2.30  62-0.44809 0.58911 0.53351-0.06480 0.71735-0.80545
  -2   7   2    8.30    1.80  10-0.39437 0.25346 0.30636 0.16256-0.86638 0.95359
  -2   7   2   16.60    3.00  80-0.55896 0.41651-0.05945 0.52824 0.82706-0.73992
   2  -7   2   10.00    2.30  86-0.54685 0.68909-0.28239-0.18610 0.78817-0.70037
   2   7   3   17.20    2.20  72-0.53625 0.67724 0.20740 0.26182 0.81818-0.68760
  -2  -7   3   24.80    3.20  74-0.54777 0.40694 0.12335-0.59222 0.82748-0.69547
  -2   7  -3   19.10    2.10  68-0.50893 0.36620 0.34180 0.12655 0.79004-0.92189
  -2  -7  -3   22.20    3.20  87-0.54067 0.39960-0.32786-0.14110 0.77472-0.90577
   2   7  -3   18.20    1.10  31-0.84295 0.98488 0.44418 0.02416-0.30355 0.17152
   2   7  -3   23.50    2.50  60-0.42243 0.56340 0.59385-0.12518 0.68476-0.81665
  -2   7   3   20.90    2.10  13-0.49820 0.35733 0.34626 0.12270-0.79492 0.92589
  -2   7   3   17.00    3.10  81-0.55842 0.41597-0.12439 0.59321 0.82018-0.68925
   2  -7   3   19.00    2.20  84-0.55349 0.69571-0.21650-0.25197 0.80422-0.67268
   2   7   4   33.30    3.20  74-0.54516 0.68618 0.14529 0.32399 0.82564-0.65130
  -2  -7   4   29.60    3.70  73-0.54019 0.39939 0.18183-0.65064 0.82166-0.64588
  -2   7  -4   32.00    2.30  65-0.48551 0.34289 0.42660 0.04164 0.76308-0.93845
  -2  -7  -4   26.60    2.70  90-0.52639 0.38534-0.40798-0.06100 0.74596-0.92076
   2   7  -4   23.60    1.50  32-0.85313 0.99503 0.44483 0.02345-0.27259 0.09682
   2   7  -4   28.00    3.30  58-0.39482 0.53574 0.65040-0.18177 0.64892-0.82459
  -2   7   4   31.30    2.40  17-0.58700 0.44597 0.37796 0.09087-0.71595 0.89042
  -2   7   4   28.80    3.60  83-0.55589 0.41345-0.18246 0.65134 0.81098-0.63626
   2  -7   4   23.40    2.50  82-0.55744 0.69993-0.15245-0.31607 0.81610-0.64046
   2   7   5    8.90    2.60  75-0.55157 0.69257 0.08623 0.38314 0.82966-0.61118
  -2  -7   5    9.60    1.90  71-0.53174 0.39096 0.23399-0.70275 0.81394-0.59439
  -2   7  -5    6.70    2.60  63-0.45753 0.31487 0.50898-0.04078 0.72911-0.94826
   2   7  -5    5.30    1.70  32-0.85705 0.99892 0.44496 0.02325-0.25975 0.04024
   2   7  -5    4.70    2.70  56-0.36584 0.50676 0.70236-0.23411 0.61062-0.82969
  -2   7   5    6.80    1.50  20-0.66137 0.52036 0.40223 0.06666-0.63309 0.85134
  -2   7   5    9.20    2.50  85-0.55200 0.40960-0.23385 0.70251 0.80038-0.58199
   2  -7   5    4.00    2.50  81-0.55899 0.70149-0.09131-0.37716 0.82413-0.60470
   2   7   6    7.20    2.00  77-0.55571 0.69673 0.03193 0.43749 0.83076-0.56849
  -2  -7   6    6.80    2.50  70-0.52293 0.38217 0.27991-0.74860 0.80511-0.54179
   2  -7  -6    6.60    0.90 109-0.34332 0.48647-0.74994 0.28117 0.56544-0.82722
  -2   7  -6    8.90    1.70  60-0.42562 0.28291 0.58680-0.11863 0.68885-0.95178
  -2  -7  -6    6.60    1.00   7-0.31722 0.17492 0.27509-0.74414-0.90758 0.64472
  -2  -7  -6    8.10    1.50  93 0.22295-0.36338-0.74737 0.27818 0.62588-0.88914
   2   7  -6    7.60    1.50  32-0.85788 0.99971 0.44498 0.02317-0.25698-0.00627
   2   7  -6   12.50    3.40  54-0.33559 0.47644 0.74998-0.28174 0.57001-0.83284
  -2   7   6    6.00    1.30  23-0.72143 0.58043 0.41973 0.04922-0.55079 0.81282
  -2   7   6    5.10    2.30  86-0.54732 0.40490-0.27846 0.74714 0.78924-0.52711
   2  -7   6    6.80    1.70  79-0.55853 0.70103-0.03404-0.43439 0.82879-0.56556
   2   7   7   15.70    3.20  78-0.55805 0.69907-0.01757 0.48702 0.82962-0.52355
  -2  -7   7   13.20    3.10  69-0.51418 0.37345 0.31983-0.78846 0.79582-0.48874
   2  -7  -7   12.50    2.40   2-0.17992 0.32122 0.21654-0.68596-0.95955 0.65290
   2  -7  -7   13.10    1.10 101-0.06249 0.20523-0.78098 0.31240 0.62142-0.92752
  -2   7  -7   15.60    2.20  57-0.39046 0.24771 0.65865-0.19053 0.64321-0.94992
  -2  -7  -7    9.50    1.10  11-0.44052 0.29787 0.32443-0.79311-0.83707 0.53127
  -2  -7  -7   14.30    1.40  98 0.03349-0.17418-0.77690 0.30801 0.62873-0.93530
   2   7  -7   14.20    2.00  32-0.85685 0.99865 0.44495 0.02312-0.26043-0.04656
   2   7  -7    4.00    2.80  52-0.30459 0.44538 0.79286-0.32463 0.52783-0.83442
  -2   7   7   12.80    1.90  26-0.76871 0.62765 0.43162 0.03760-0.47200 0.77759
  -2   7   7   14.20    2.80  87-0.54229 0.39984-0.31683 0.78554 0.77816-0.47229
   2  -7   7    7.60    3.00  77-0.55647 0.69899 0.01868-0.48706 0.83066-0.52363
   2   7   8   35.10    3.60  80-0.55898 0.70001-0.06197 0.53147 0.82686-0.47699
  -2  -7   8   31.20    3.40  68-0.50584 0.36514 0.35410-0.82268 0.78660-0.43575
   2  -7  -8   28.20    2.60   4-0.24014 0.38145 0.24265-0.71210-0.93992 0.58942
  -2   7  -8   31.70    2.70  55-0.35325 0.21062 0.72294-0.25500 0.59378-0.94372
  -2  -7  -8   26.30    2.20  14-0.51594 0.37325 0.35279-0.82151-0.78061 0.43105
  -2  -7  -8   28.50    1.90 105-0.20213 0.06186-0.77384 0.30440 0.60026-0.95053
   2   7  -8   25.50    2.20  32-0.85454 0.99631 0.44488 0.02313-0.26802-0.08271
   2   7  -8   27.40    2.90  50-0.27315 0.41388 0.83101-0.36279 0.48457-0.83492
  -2   7   8   34.60    2.90  28-0.80591 0.66487 0.43919 0.03009-0.39702 0.74635
  -2   7   8   28.70    3.10  88-0.53726 0.39479-0.34945 0.81818 0.76762-0.41800
   2  -7   8   33.50    3.50  76-0.55327 0.69579 0.06638-0.53472 0.83035-0.47953
   2   7   9   37.20    3.50  81-0.55889 0.69992-0.10119 0.57073 0.82305-0.42939
  -2  -7   9   42.30    4.70  67-0.49814 0.35746 0.38316-0.85168 0.77784-0.38323
   2  -7  -9   33.80    3.00   6-0.29006 0.43139 0.26379-0.73327-0.91993 0.52557
  -2   7  -9   34.80    3.20  52-0.31396 0.17127 0.78048-0.31254 0.54063-0.93434
  -2  -7  -9   36.00    3.00  16-0.56404 0.42133 0.37001-0.83877-0.73820 0.34489
   2   7  -9   31.90    2.80  32-0.85125 0.99298 0.44474 0.02321-0.27852-0.11595
   2   7  -9   38.50    3.90  48-0.24155 0.38222 0.86457-0.39636 0.44065-0.83475
  -2   7   9   39.50    3.80  30-0.83465 0.69365 0.44337 0.02597-0.32678 0.71984
  -2   7   9   33.60    4.10  89-0.53248 0.38999-0.37682 0.84557 0.75794-0.36458
   2  -7   9   33.90    3.20  75-0.54935 0.69188 0.10883-0.57713 0.82847-0.43386
   2   7  10    0.50    2.00  82-0.55809 0.69913-0.13529 0.60488 0.81867-0.38122
  -2  -7  10    1.70    2.00  66-0.49125 0.35059 0.40745-0.87591 0.76984-0.33146
   2  -7 -10   -0.30    2.20   7-0.33093 0.47227 0.28074-0.75024-0.90093 0.46271
  -2   7 -10    2.40    2.00  46-0.89141 0.74910 0.39607 0.07193 0.22025-0.65854
  -2   7 -10    1.80    1.80  50-0.27366 0.13092 0.83043-0.36250 0.48528-0.92274
  -2  -7 -10   -0.30    1.10  17-0.59511 0.45272 0.38072-0.84958-0.70774 0.27068
   2   7 -10   -3.20    1.90  31-0.84715 0.98885 0.44450 0.02339-0.29113-0.14708
  -2   7  10    2.20    1.60  32-0.85661 0.71564 0.44495 0.02446-0.26123 0.69804
  -2   7  10   -2.10    2.00  90-0.52813 0.38562-0.39945 0.86822 0.74935-0.31225
   2  -7  10    2.40    1.90  74-0.54511 0.68801 0.14572-0.61365 0.82561-0.38739
   2   7  11   16.40    3.40  83-0.55688 0.69793-0.16446 0.63409 0.81415-0.33290
  -2  -7  11    5.80    2.40  65-0.48526 0.34466 0.42742-0.89579 0.76279-0.28066
   2  -7 -11    6.10    2.80   8-0.36402 0.50536 0.29421-0.76374-0.88370 0.40163
  -2   7 -11   10.80    2.50  45-0.89790 0.75555 0.40600 0.06193 0.17010-0.65215
  -2  -7 -11    7.40    1.60  18-0.61592 0.47351 0.38768-0.85660-0.68581 0.20497
   2   7 -11    9.60    1.90  31-0.84233 0.98399 0.44413 0.02369-0.30533-0.17662
  -2   7  11   11.70    2.40  34-0.87310 0.73220 0.44453 0.02518-0.20022 0.68062
  -2   7  11   11.00    2.90  90-0.52433 0.38180-0.41780 0.88659 0.74197-0.26113
   2  -7  11   12.40    2.50  73-0.54079 0.68372 0.17772-0.64560 0.82217-0.34019
   2   7  12   10.50    2.80  83-0.55549 0.69654-0.18892 0.65860 0.80978-0.28473
  -2  -7  12   12.80    3.20  65-0.48024 0.33968 0.44342-0.91176 0.75680-0.23089
   2  -7 -12   13.60    3.20   9-0.39083 0.53141 0.30495-0.77426-0.86848 0.34368
  -2   7 -12   14.20    3.60  43-0.90183 0.75945 0.41434 0.05350 0.12256-0.64837
  -2  -7 -12   15.20    2.40  19-0.62939 0.48697 0.39209-0.86108-0.67091 0.14629
   2   7 -12    5.60    2.40  30-0.83685 0.97848 0.44361 0.02415-0.32076-0.20492
  -2   7  12    9.40    2.00  36-0.88526 0.74442 0.44256 0.02725-0.14300 0.66716
  -2   7  12   15.60    2.80  91-0.52115 0.37859-0.43231 0.90112 0.73588-0.21130
   2  -7  12    8.10    2.50  72-0.53668 0.67964 0.20476-0.67257 0.81857-0.29282
   2   7  13    0.90    2.10  84-0.55402 0.69487-0.20970 0.67889 0.80566-0.23719
  -2  -7  13   -1.60    2.60  64-0.47619 0.33568 0.45587-0.92417 0.75195-0.18225
   2  -7 -13    1.00    1.90  10-0.41178 0.55234 0.31324-0.78259-0.85575 0.28719
  -2   7 -13    0.10    2.20  42-0.90360 0.76118 0.42135 0.04642 0.07731-0.64688
  -2  -7 -13    0.70    1.50  19-0.63760 0.49516 0.39474-0.86379-0.66155 0.09315
   2   7 -13   -0.20    1.90  30-0.83075 0.97234 0.44292 0.02477-0.33717-0.23226
  -2   7  13   -1.40    2.60  37-0.89386 0.75306 0.43936 0.03054-0.08933 0.65724
  -2   7  13    0.70    2.30  91-0.51862 0.37604-0.44336 0.91220 0.73107-0.16275
   2  -7  13   -0.10    2.70  71-0.53295 0.67594 0.22708-0.69483 0.81511-0.24559
   2   7  14   11.60    3.30  84-0.55272 0.69355-0.22569 0.69490 0.80222-0.19002
  -2  -7  14    2.30    2.70  64-0.47311 0.33265 0.46511-0.93337 0.74822-0.13475
   2  -7 -14    3.10    2.00  11-0.42800 0.56852 0.31958-0.78896-0.84539 0.23307
  -2   7 -14    0.80    2.40  41-0.90352 0.76107 0.42719 0.04050 0.03409-0.64741
  -2  -7 -14    5.90    1.90  19-0.64187 0.49942 0.39611-0.86522-0.65658 0.04440
   2   7 -14    3.00    3.10  29-0.82403 0.96559 0.44205 0.02557-0.35435-0.25881
  -2   7  14   -0.20    2.30  39-0.89951 0.75877 0.43518 0.03481-0.03877 0.65043
  -2   7  14    8.10    2.60  91-0.51674 0.37414-0.45129 0.92015 0.72754-0.11548
   2  -7  14    1.50    2.20  71-0.52975 0.67276 0.24498-0.71267 0.81201-0.19873
   2   7  15    3.90    2.30  85-0.55163 0.69243-0.23783 0.70706 0.79946-0.14351
  -2  -7  15    4.00    3.00  64-0.47097 0.33056 0.47141-0.93964 0.74562-0.08837
   2  -7 -15    9.50    2.90  11-0.44017 0.58066 0.32429-0.79372-0.83731 0.18123
  -2   7 -15    3.80    2.50  40-0.90182 0.75954 0.43205 0.03513-0.00763-0.64951
  -2  -7 -15    6.40    2.70  19-0.64308 0.50061 0.39649-0.86567-0.65517-0.00079
   2   7 -15    4.10    2.20  29-0.81672 0.95824 0.44098 0.02658-0.37218-0.28473
  -2   7  15    4.30    2.50  40-0.90269 0.76200 0.43020 0.03990 0.00907 0.64634
   2  -7  15    9.60    3.20  70-0.52715 0.67018 0.25875-0.72638 0.80942-0.15238
   2   7  16    3.50    2.20  85-0.55081 0.69159-0.24639 0.71565 0.79744-0.09775
   2  -7 -16   10.30    4.40  11-0.44888 0.58933 0.32765-0.79711-0.83136 0.13152
  -2   7 -16    7.00    5.00  39-0.89870 0.75637 0.43598 0.03110-0.04749-0.65341
  -2  -7 -16    3.40    2.30  19-0.64182 0.49934 0.39609-0.86534-0.65665-0.04310
   2   7 -16    3.30    3.80  28-0.80880 0.95029 0.43969 0.02780-0.39053-0.31012
  -2   7  16    6.80    4.30  41-0.90377 0.76236 0.42462 0.04540 0.05383 0.64556
   2  -7  16    2.40    2.70  70-0.52521 0.66827 0.26866-0.73624 0.80745-0.10664
   2   7  17   -2.20    2.50  85-0.55028 0.69104-0.25161 0.72089 0.79617-0.05274
   2  -7 -17    0.90    3.20  12-0.45459 0.59501 0.32983-0.79934-0.82738 0.08378
  -2   7 -17   -3.10    4.80  37-0.89430 0.75192 0.43912 0.02787-0.08599-0.65867
  -2  -7 -17    3.60    2.80  19-0.63850 0.49601 0.39503-0.86434-0.66050-0.08302
   2   7 -17    4.70    3.00  28-0.80029 0.94174 0.43818 0.02925-0.40932-0.33507
  -2   7  17    0.10    3.40  43-0.90305 0.76168 0.41837 0.05173 0.09726 0.64589
   2  -7  17   -1.00    2.70  70-0.52394 0.66702 0.27497-0.74249 0.80615-0.06158
   2   8   0   31.60    4.10  66-0.48871 0.62950 0.41602 0.12000 0.76687-0.76768
  -2  -8   0   37.50    3.50  82-0.55796 0.41709-0.13910-0.39703 0.81812-0.81756
   2  -8   0   26.90    3.50  90-0.52273 0.66511-0.42517-0.11033 0.73891-0.73855
  -2   8   0   34.40    2.50   3-0.21153 0.07038 0.23033 0.30589-0.94984 0.94946
  -2   8   0   25.20    2.80  74-0.54553 0.40276 0.14232 0.39317 0.82592-0.82656
   2   8   1    0.20    3.10  67-0.50486 0.64568 0.35793 0.17815 0.78550-0.74254
  -2  -8   1    4.70    2.00  80-0.55905 0.41818-0.07315-0.46294 0.82590-0.78154
  -2   8  -1    3.00    1.90  72-0.53523 0.39243 0.21364 0.32180 0.81724-0.86165
  -2  -8  -1    0.80    2.00  84-0.55416 0.41313-0.20789-0.32798 0.80603-0.84956
   2   8  -1    2.80    2.20  64-0.47020 0.61117 0.47367 0.06202 0.74468-0.78907
  -2   8   1    4.00    1.40   7-0.32204 0.18088 0.27708 0.25917-0.90527 0.94874
  -2   8   1    3.30    2.20  76-0.55260 0.41004 0.07447 0.46125 0.83011-0.78684
   2  -8   1    7.70    2.20  89-0.53412 0.67646-0.36778-0.16770 0.76122-0.71713
   2   8   2    6.00    2.20  69-0.51858 0.65942 0.30032 0.23582 0.80055-0.71383
  -2  -8   2   10.20    2.30  78-0.55781 0.41695-0.01072-0.52533 0.82990-0.74174
  -2   8  -2   10.90    3.40  70-0.52140 0.37857 0.28724 0.24813 0.80352-0.89169
  -2  -8  -2    7.90    2.00  86-0.54736 0.40635-0.27812-0.25777 0.78933-0.87661
   2   8  -2    5.80    0.70  28-0.79946 0.94149 0.43802 0.09733-0.41109 0.32270
   2   8  -2    3.60    2.40  62-0.44940 0.59032 0.53019 0.00546 0.71899-0.80715
  -2   8   2    3.20    1.80  11-0.42663 0.28583 0.31905 0.21682-0.84628 0.93343
  -2   8   2   -0.80    3.30  78-0.55688 0.41432 0.01078 0.52499 0.83052-0.74346
   2  -8   2    8.40    1.90  87-0.54322 0.68555-0.31026-0.22520 0.78016-0.69233
   2   8   3   30.20    3.00  71-0.52992 0.67078 0.24405 0.29215 0.81217-0.68169
  -2  -8   3   30.80    3.80  77-0.55469 0.41384 0.04752-0.58352 0.83070-0.69875
  -2   8  -3   30.30    3.00  67-0.50385 0.36100 0.36185 0.17347 0.78435-0.91629
  -2  -8  -3   28.70    3.20  88-0.53736 0.39637-0.34886-0.18706 0.76782-0.89883
   2   8  -3   32.70    1.80  30-0.83447 0.97646 0.44335 0.09194-0.32725 0.19512
   2   8  -3   40.40    3.40  60-0.42653 0.56741 0.58475-0.04914 0.69002-0.82197
  -2   8   3   33.30    2.80  14-0.52171 0.38093 0.35490 0.18101-0.77580 0.90671
  -2   8   3   31.10    3.00  79-0.55881 0.41626-0.04802 0.58384 0.82790-0.69704
   2  -8   3   32.80    3.80  85-0.55009 0.69240-0.25345-0.28198 0.79571-0.66413
   2   8   4   12.10    3.00  72-0.53899 0.67988 0.18990 0.34636 0.82063-0.64637
  -2  -8   4    9.20    2.90  75-0.55014 0.40930 0.10109-0.63705 0.82893-0.65318
  -2   8  -4   10.80    2.40  65-0.48269 0.33998 0.43568 0.09949 0.75973-0.93516
  -2  -8  -4    8.40    2.40  90-0.52409 0.38312-0.41894-0.11700 0.74150-0.91626
   2   8  -4    9.30    1.20  31-0.84727 0.98923 0.44450 0.09072-0.29076 0.11489
   2   8  -4    8.10    2.20  58-0.40184 0.54267 0.63672-0.10115 0.65811-0.83383
  -2   8   4   10.20    2.10  18-0.60350 0.46256 0.38355 0.15219-0.69905 0.87343
  -2   8   4   13.20    2.80  81-0.55888 0.41633-0.10157 0.63743 0.82300-0.64835
   2  -8   4   13.70    3.30  84-0.55487 0.69715-0.19819-0.33722 0.80799-0.63267
   2   8   5    5.20    2.00  74-0.54599 0.68691 0.13856 0.39776 0.82625-0.60823
  -2  -8   5    8.80    3.10  74-0.54457 0.40391 0.14995-0.68568 0.82520-0.60556
  -2   8  -5   11.20    2.70  63-0.45783 0.31507 0.50818 0.02696 0.72948-0.94868
   2   8  -5    5.30    1.00  32-0.85247 0.99438 0.44480 0.09036-0.27469 0.05508
   2   8  -5    7.00    2.10  56-0.37579 0.51664 0.68527-0.15015 0.62384-0.84293
  -2   8   5    7.50    2.00  21-0.67284 0.53192 0.40574 0.13006-0.61860 0.83675
  -2   8   5    6.70    2.40  82-0.55756 0.41501-0.14971 0.68562 0.81653-0.59807
   2  -8   5    5.30    2.20  82-0.55773 0.70034-0.14525-0.39021 0.81721-0.59771
   2   8   6   31.60    3.40  75-0.55120 0.69211 0.09012 0.44628 0.82949-0.56728
  -2  -8   6   32.60    4.00  72-0.53843 0.39780 0.19359-0.72926 0.82013-0.55673
  -2   8  -6   35.60    3.00  60-0.42967 0.28687 0.57766-0.04256 0.69404-0.95702
   2   8  -6   30.00    2.00  32-0.85402 0.99590 0.44486 0.09023-0.26972 0.00638
   2   8  -6   42.50    4.30  54-0.34832 0.48911 0.73069-0.19557 0.58717-0.85001
  -2   8   6   36.80    3.40  23-0.72942 0.58851 0.42188 0.11398-0.53848 0.80042
  -2   8   6   31.70    3.80  83-0.55525 0.41272-0.19249 0.72843 0.80910-0.54685
   2  -8   6   33.60    3.80  81-0.55896 0.70157-0.09526-0.44016 0.82371-0.56041
   2   8   7    4.00    2.80  77-0.55480 0.69572 0.04588 0.49056 0.83071-0.52471
  -2  -8   7    2.80    2.20  71-0.53204 0.39143 0.23230-0.76790 0.81423-0.50706
   2  -8  -7    4.60    1.00 106-0.21263 0.35592-0.77266 0.23664 0.59815-0.90406
  -2   8  -7    7.70    2.20  58-0.39864 0.25579 0.64302-0.10795 0.65392-0.96069
  -2  -8  -7    5.60    0.80   3-0.19600 0.05363 0.22358-0.75966-0.95477 0.64810
  -2  -8  -7    4.90    1.20  96 0.12068-0.26090-0.76691 0.23072 0.63031-0.93739
   2   8  -7    2.40    1.10  32-0.85344 0.99529 0.44484 0.09019-0.27158-0.03551
   2   8  -7    2.20    2.90  53-0.31988 0.46060 0.77241-0.23730 0.54870-0.85530
  -2   8   7    3.30    1.60  26-0.77439 0.63338 0.43289 0.10327-0.46143 0.76692
  -2   8   7   -0.90    3.30  85-0.55232 0.40979-0.23030 0.76596 0.80119-0.49535
   2  -8   7    2.00    2.00  79-0.55882 0.70144-0.04876-0.48661 0.82785-0.52076
   2   8   8    2.30    2.00  78-0.55712 0.69804 0.00569 0.53080 0.83041-0.48061
  -2  -8   8   -3.00    2.10  70-0.52569 0.38511 0.26623-0.80177 0.80794-0.45701
   2  -8  -8    5.10    2.00   1-0.13611 0.27734 0.19715-0.73359-0.97088 0.62042
  -2   8  -8    4.60    2.50  56-0.36561 0.22292 0.70275-0.16793 0.61030-0.96026
  -2  -8  -8    5.60    1.00   7-0.31940 0.17703 0.27599-0.81210-0.90654 0.55601
  -2  -8  -8    3.60    1.30 102-0.09070-0.04946-0.78080 0.24433 0.61816-0.96843
   2   8  -8    5.10    1.20  32-0.85144 0.99325 0.44475 0.09021-0.27794-0.07288
   2   8  -8   -3.20    2.00  51-0.29072 0.43138 0.81031-0.27521 0.50881-0.85917
  -2   8   8    2.50    2.20  28-0.81004 0.66906 0.43990 0.09633-0.38771 0.73694
  -2   8   8    4.20    3.00  86-0.54909 0.40653-0.26295 0.79864 0.79332-0.44374
   2  -8   8    2.90    2.10  78-0.55763 0.70026-0.00615-0.52917 0.83006-0.47918
   2   8   9   -0.40    1.80  79-0.55843 0.69936-0.03032 0.56685 0.82900-0.43540
  -2  -8   9   -2.30    2.20  69-0.51961 0.37905 0.29561-0.83110 0.80164-0.40693
   2  -8  -9    5.10    2.40   3-0.19041 0.33166 0.22114-0.75762-0.95647 0.56216
  -2   8  -9    1.20    1.70  53-0.33036 0.18761 0.75761-0.22280 0.56293-0.95664
  -2  -8  -9    0.90    1.20  10-0.40059 0.25778 0.30883-0.84453-0.86264 0.46938
  -2  -8  -9    1.50    0.80 110-0.36895 0.22894-0.74365 0.20733 0.55755-0.95110
   2   8  -9    0.20    1.80  32-0.84836 0.99014 0.44458 0.09032-0.28748-0.10709
   2   8  -9    1.20    1.80  49-0.26109 0.40169 0.84436-0.30927 0.46786-0.86197
  -2   8   9    3.40    2.30  31-0.83775 0.69680 0.44370 0.09260-0.31830 0.71126
  -2   8   9    4.10    3.40  86-0.54578 0.40321-0.29097 0.82668 0.78578-0.39247
   2  -8   9   -2.50    1.80  77-0.55569 0.69832 0.03233-0.56761 0.83076-0.43608
   2   8  10   18.20    3.60  80-0.55899 0.69992-0.06211 0.59869 0.82685-0.38946
  -2  -8  10   16.80    4.00  69-0.51397 0.37344 0.32073-0.85616 0.79559-0.35712
   2  -8 -10   16.80    2.60   4-0.23608 0.37734 0.24091-0.77742-0.94140 0.50322
  -2   8 -10   14.20    3.00  46-0.89326 0.75092 0.39866 0.13632 0.20775-0.64617
  -2   8 -10   14.10    2.50  51-0.29375 0.15094 0.80657-0.27177 0.51298-0.95045
  -2  -8 -10   11.80    1.80  12-0.45623 0.31338 0.33046-0.86620-0.82622 0.38921
   2   8 -10   13.00    2.40  31-0.84440 0.98615 0.44429 0.09054-0.29932-0.13899
  -2   8  10   14.40    2.90  33-0.85890 0.71797 0.44499 0.09156-0.25353 0.69003
  -2   8  10   17.20    2.90  87-0.54260 0.40000-0.31468 0.85041 0.77882-0.34176
   2  -8  10   14.00    2.60  76-0.55326 0.69590 0.06657-0.60180 0.83035-0.39187
   2   8  11   11.50    3.00  80-0.55901 0.69995-0.08976 0.62638 0.82429-0.34311
  -2  -8  11    5.10    2.60  68-0.50891 0.36841 0.34187-0.87724 0.79002-0.30779
   2  -8 -11    6.30    2.50   5-0.27401 0.41528 0.25705-0.79359-0.92674 0.44471
  -2   8 -11   14.00    3.20  45-0.89899 0.75662 0.40799 0.12691 0.15925-0.64142
  -2   8 -11    5.30    2.10  49-0.25627 0.11340 0.84950-0.31470 0.46116-0.94239
  -2  -8 -11    6.30    1.60  13-0.49481 0.35193 0.34500-0.88078-0.79758 0.31680
   2   8 -11    6.10    1.90  31-0.83968 0.98139 0.44389 0.09088-0.31290-0.16915
  -2   8  11    2.60    2.70  34-0.87491 0.73404 0.44435 0.09230-0.19256 0.67281
  -2   8  11    9.60    2.60  88-0.53966 0.39705-0.33442 0.87017 0.77261-0.29181
   2  -8  11    9.30    2.60  75-0.55059 0.69324 0.09654-0.63173 0.82917-0.34690
   2   8  12    5.70    2.00  81-0.55868 0.69963-0.11336 0.65003 0.82160-0.29662
  -2  -8  12    6.80    3.90  67-0.50450 0.36403 0.35932-0.89463 0.78509-0.25909
   2  -8 -12    2.80    2.90   6-0.30515 0.44643 0.27009-0.80665-0.91320 0.38732
  -2   8 -12    2.90    2.30  43-0.90236 0.75995 0.41589 0.11894 0.11308-0.63900
  -2  -8 -12    3.40    1.50  14-0.52172 0.37880 0.35490-0.89072-0.77580 0.25126
   2   8 -12    4.30    1.90  30-0.83426 0.97594 0.44333 0.09137-0.32782-0.19797
  -2   8  12    8.30    2.10  36-0.88665 0.74582 0.44218 0.09456-0.13539 0.65940
  -2   8  12    2.50    2.60  88-0.53708 0.39444-0.35051 0.88629 0.76726-0.24271
   2  -8  12    6.40    3.20  74-0.54792 0.69100 0.12209-0.65687 0.82758-0.30174
   2   8  13    5.30    2.30  82-0.55816 0.69912-0.13308 0.66980 0.81899-0.25021
  -2  -8  13   10.50    3.70  67-0.50080 0.36035 0.37336-0.90861 0.78089-0.21112
   2  -8 -13    3.20    2.40   7-0.33038 0.47167 0.28052-0.81711-0.90120 0.33146
  -2   8 -13    3.40    2.10  42-0.90372 0.76128 0.42254 0.11221 0.06896-0.63864
  -2  -8 -13    3.60    1.70  15-0.54029 0.39734 0.36160-0.89746-0.75982 0.19153
   2   8 -13    1.50    1.80  30-0.82819 0.96984 0.44260 0.09204-0.34381-0.22572
  -2   8  13    0.40    3.10  38-0.89487 0.75410 0.43880 0.09804-0.08165 0.64940
  -2   8  13   -1.80    3.70  89-0.53491 0.39225-0.36325 0.89905 0.76283-0.19455
   2  -8  13   -0.10    2.20  74-0.54535 0.68845 0.14381-0.67853 0.82578-0.25618
   2   8  14    4.60    2.50  82-0.55758 0.69854-0.14910 0.68586 0.81662-0.20405
  -2  -8  14    8.40    4.70  67-0.49784 0.35742 0.38425-0.91944 0.77750-0.16396
   2  -8 -14   13.90    2.60   8-0.35050 0.49180 0.28874-0.82536-0.89094 0.27735
  -2   8 -14    7.00    2.80  41-0.90333 0.76086 0.42811 0.10656 0.02667-0.64011
  -2  -8 -14   10.90    2.80  15-0.55270 0.40972 0.36602-0.90192-0.74870 0.13664
   2   8 -14    6.60    2.30  29-0.82149 0.96310 0.44169 0.09288-0.36065-0.25262
  -2   8  14   10.60    3.30  39-0.90017 0.75945 0.43443 0.10251-0.03093 0.64244
  -2   8  14    8.50    3.20  89-0.53319 0.39051-0.37291 0.90873 0.75937-0.14734
   2  -8  14   10.40    2.80  73-0.54304 0.68617 0.16161-0.69627 0.82401-0.21064
   2   8  15   -1.60    3.70  83-0.55702 0.69799-0.16160 0.69840 0.81462-0.15826
   2  -8 -15    4.40    3.80   9-0.36672 0.50710 0.29530-0.83167-0.88222 0.22620
  -2   8 -15    2.50    3.80  40-0.90140 0.75914 0.43276 0.10136-0.01431-0.64299
  -2  -8 -15   -0.60    1.70  16-0.56040 0.41738 0.36874-0.90467-0.74161 0.08580
   2   8 -15    2.80    2.70  29-0.81416 0.95574 0.44058 0.09393-0.37819-0.27881
  -2   8  15    0.50    3.80  40-0.90302 0.76235 0.42926 0.10778 0.01714 0.63812
  -2   8  15    3.20    3.60  89-0.53194 0.38923-0.37973 0.91557 0.75687-0.10110
   2  -8  15    0.30    2.60  73-0.54109 0.68425 0.17567-0.71027 0.82241-0.16528
   2   8  16   -1.90    2.80  83-0.55656 0.69753-0.17076 0.70760 0.81307-0.11291
   2  -8 -16    4.50    3.30   9-0.37865 0.51901 0.30009-0.83651-0.87554 0.17575
  -2   8 -16   -0.30    4.40  38-0.89810 0.75579 0.43652 0.09751-0.05354-0.64751
  -2  -8 -16    1.90    2.10  16-0.56436 0.42132 0.37013-0.90610-0.73790 0.03833
   2   8 -16    1.70    2.70  28-0.80622 0.94777 0.43925 0.09519-0.39631-0.30443
  -2   8  16    3.30    3.00  42-0.90377 0.76233 0.42349 0.11351 0.06213 0.63715
  -2   8  16    1.20    3.20  89-0.53115 0.38842-0.38392 0.91979 0.75530-0.05579
   2  -8  16    2.60    4.70  73-0.53955 0.68274 0.18616-0.72071 0.82111-0.12021
   2   9   0   12.80    2.30  65-0.48390 0.62482 0.43179 0.17087 0.76118-0.76184
  -2  -9   0    9.70    2.40  83-0.55558 0.41482-0.18747-0.41565 0.81005-0.80942
   2  -9   0   11.90    2.30  91-0.51931 0.66176-0.44039-0.16207 0.73238-0.73199
  -2   9   0    8.20    1.40   5-0.26841 0.12734 0.25468 0.34854-0.92903 0.92860
  -2   9   0    6.20    2.90  72-0.53877 0.39587 0.19139 0.41108 0.82043-0.82116
   2   9   1   27.00    3.00  67-0.49887 0.63956 0.38049 0.22255 0.77868-0.73582
  -2  -9   1   31.40    4.00  82-0.55829 0.41753-0.12892-0.47416 0.81957-0.77514
  -2   9  -1   38.20    3.30   2-0.16563 0.02457 0.21025 0.39294-0.96351 0.91923
  -2   9  -1   33.90    4.10  71-0.52798 0.38506 0.25439 0.34802 0.81026-0.85476
  -2  -9  -1   39.30    4.20  85-0.55062 0.40967-0.24822-0.35461 0.79699-0.84049
   2   9  -1   34.40    3.90  63-0.46689 0.60776 0.48318 0.11945 0.74064-0.78508
  -2   9   1   35.00    2.90   9-0.36948 0.22875 0.29641 0.30636-0.88069 0.92402
  -2   9   1   27.00    3.30  74-0.54689 0.40402 0.13100 0.47152 0.82689-0.78386
   2  -9   1   32.70    4.60  89-0.53003 0.67246-0.38982-0.21262 0.75307-0.70894
   2   9   2    3.50    2.00  68-0.51187 0.65258 0.32967 0.27344 0.79329-0.70666
  -2  -9   2   -0.30    1.90  80-0.55905 0.41829-0.07308-0.52995 0.82591-0.73768
  -2   9  -2    2.00    2.70  69-0.51433 0.37139 0.31918 0.28317 0.79598-0.88425
  -2  -9  -2   -1.00    2.40  87-0.54324 0.40231-0.31012-0.29273 0.78020-0.86744
   2   9  -2    3.40    0.50   5-0.25125 0.39379 0.24740 0.35543-0.93577 0.84770
   2   9  -2    4.00    0.60  25-0.75015 0.89223 0.42720 0.17510-0.50474 0.41625
   2   9  -2    0.50    2.50  62-0.44794 0.58877 0.53389 0.06870 0.71716-0.80538
  -2   9   2    4.90    1.30  12-0.46534 0.32463 0.33393 0.26889-0.81973 0.90682
  -2   9   2    1.00    2.50  76-0.55265 0.40998 0.07392 0.52884 0.83013-0.74313
   2  -9   2    6.40    2.50  88-0.53889 0.68130-0.33938-0.26303 0.77099-0.68312
   2   9   3   31.90    3.20  70-0.52289 0.66364 0.28006 0.32311 0.80508-0.67468
  -2  -9   3   25.50    3.90  78-0.55815 0.41740-0.02048-0.58251 0.82949-0.69747
  -2   9  -3   24.00    3.40  67-0.49768 0.35471 0.38484 0.21744 0.77731-0.90934
  -2  -9  -3   32.20    3.30  89-0.53327 0.39236-0.37251-0.23037 0.75952-0.89050
   2   9  -3   27.50    1.90  29-0.81281 0.95485 0.44036 0.16188-0.38135 0.24912
   2   9  -3   22.90    3.30  60-0.42717 0.56795 0.58333 0.01923 0.69084-0.82284
  -2   9   3   26.50    2.50  15-0.55213 0.41146 0.36582 0.23703-0.74922 0.88007
  -2   9   3   22.50    3.10  77-0.55637 0.41371 0.02056 0.58224 0.83068-0.69989
   2  -9   3   23.30    3.20  86-0.54595 0.68833-0.28968-0.31271 0.78615-0.65453
   2   9   4    2.90    2.20  71-0.53205 0.67281 0.23225 0.37098 0.81424-0.64008
  -2  -9   4    3.40    2.00  77-0.55592 0.41518 0.02848-0.63142 0.83075-0.65493
  -2   9  -4    4.30    3.00  65-0.47812 0.33531 0.44999 0.15213 0.75426-0.92974
  -2  -9  -4    2.50    2.50  91-0.52064 0.37976-0.43454-0.16835 0.73492-0.90964
   2   9  -4    3.10    0.90  30-0.83299 0.97500 0.44318 0.15899-0.33123 0.15526
   2   9  -4    4.30    2.10  58-0.40473 0.54547 0.63097-0.02845 0.66187-0.83765
  -2   9   4    4.00    2.10  19-0.62690 0.48605 0.39128 0.21136-0.67371 0.84799
  -2   9   4   -0.30    2.00  79-0.55839 0.41573-0.02866 0.63151 0.82908-0.65450
   2  -9   4    2.50    2.00  85-0.55130 0.69366-0.24133-0.36103 0.79864-0.62329
   2   9   5    0.60    2.90  73-0.53947 0.68026 0.18674 0.41654 0.82104-0.60311
  -2  -9   5   11.40    2.50  76-0.55268 0.41195 0.07353-0.67642 0.83014-0.61053
  -2   9  -5    5.60    3.20  62-0.45548 0.31263 0.51444 0.08764 0.72656-0.94582
   2   9  -5    2.60    0.90  31-0.84154 0.98351 0.44406 0.15805-0.30761 0.08790
   2   9  -5    2.70    3.00  57-0.38081 0.52150 0.67637-0.07389 0.63048-0.85005
  -2   9   5    2.90    1.80  22-0.69074 0.54990 0.41107 0.19164-0.59489 0.81295
  -2   9   5    6.60    2.60  80-0.55905 0.41640-0.07355 0.67644 0.82587-0.60748
   2  -9   5    6.80    3.10  84-0.55509 0.69744-0.19488-0.40746 0.80864-0.58954
   2   9   6   11.70    2.30  74-0.54533 0.68615 0.14397 0.45938 0.82577-0.56407
  -2  -9   6    6.90    3.20  75-0.54875 0.40802 0.11453-0.71738 0.82811-0.56470
  -2   9  -6    6.60    2.20  60-0.43004 0.28715 0.57681 0.02523 0.69451-0.95755
   2   9  -6    9.60    1.50  31-0.84496 0.98689 0.44434 0.15771-0.29768 0.03423
   2   9  -6    5.70    2.60  55-0.35584 0.49656 0.71880-0.11681 0.59725-0.86011
  -2   9   6   11.70    1.90  24-0.74313 0.60230 0.42544 0.17734-0.51649 0.77832
  -2   9   6    2.40    2.10  81-0.55867 0.41602-0.11405 0.71699 0.82151-0.55933
   2  -9   6    7.40    2.30  82-0.55751 0.70023-0.15086-0.45154 0.81635-0.55298
   2   9   7    4.40    2.70  75-0.54987 0.69067 0.10383 0.49961 0.82878-0.52284
  -2  -9   7   12.70    3.40  74-0.54436 0.40388 0.15161-0.75418 0.82504-0.51778
   2  -9  -7    3.60    1.10 108-0.29739 0.44086-0.75966 0.15692 0.57834-0.88375
  -2   9  -7    6.90    2.30  58-0.40208 0.25914 0.63626-0.03425 0.65841-0.96523
  -2  -9  -7    4.50    1.30  94 0.17685-0.31697-0.75724 0.15404 0.62874-0.93584
   2   9  -7    7.10    1.70  31-0.84554 0.98744 0.44438 0.15760-0.29596-0.01123
   2   9  -7    6.70    2.30  53-0.32959 0.47025 0.75872-0.15673 0.56189-0.86850
  -2   9   7    6.50    1.60  27-0.78497 0.64401 0.43516 0.16795-0.44097 0.74636
  -2   9   7    8.00    2.50  82-0.55754 0.41490-0.15019 0.75317 0.81645-0.51048
   2  -9   7   10.50    2.20  81-0.55875 0.70148-0.10960-0.49275 0.82206-0.51490
   2   9   8    3.60    1.80  76-0.55319 0.69401 0.06740 0.53608 0.83032-0.48059
  -2  -9   8   -5.70    3.70  73-0.53981 0.39935 0.18447-0.78698 0.82133-0.47030
   2  -9  -8    3.80    0.70  98 0.03383 0.10913-0.77688 0.17436 0.62874-0.97862
  -2   9  -8   -1.10    2.30  56-0.37229 0.22953 0.69138-0.08968 0.61919-0.96916
  -2  -9  -8    1.30    0.90 100-0.01468-0.12579-0.77986 0.17703 0.62579-0.97613
   2   9  -8    2.60    1.10  31-0.84430 0.98616 0.44429 0.15763-0.29962-0.05131
   2   9  -8    0.20    3.40  51-0.30249 0.44309 0.79557-0.19359 0.52496-0.87533
  -2   9   8    0.60    1.40  29-0.81825 0.67732 0.44121 0.16197-0.36851 0.71764
  -2   9   8   -2.40    2.20  83-0.55591 0.41328-0.18210 0.78512 0.81105-0.46128
   2  -9   8    0.40    2.00  80-0.55904 0.70177-0.07147-0.53084 0.82605-0.47510
   2   9   9   18.90    2.80  77-0.55556 0.69638 0.03442 0.56910 0.83077-0.43724
  -2  -9   9   17.70    3.70  72-0.53527 0.39484 0.21339-0.81585 0.81728-0.42248
  -2   9  -9   10.50    2.60  47-0.88871 0.74639 0.39252 0.20951 0.23690-0.63167
  -2   9  -9   18.20    2.80  54-0.34028 0.19747 0.74299-0.14130 0.57634-0.97007
  -2  -9  -9   15.90    1.40   3-0.19511 0.05267 0.22319-0.82633-0.95505 0.56071
  -2  -9  -9   14.70    1.30 107-0.27359 0.13370-0.76395 0.16065 0.58441-0.97791
   2   9  -9    8.70    1.60  31-0.84174 0.98358 0.44407 0.15777-0.30702-0.08764
   2   9  -9   17.50    3.80  50-0.27471 0.41525 0.82923-0.22726 0.48673-0.88086
  -2   9   9   14.00    2.60  31-0.84414 0.70324 0.44427 0.15897-0.30008 0.69295
  -2   9   9   18.70    3.30  84-0.55398 0.41133-0.21027 0.81293 0.80554-0.41226
   2  -9   9   17.80    3.20  79-0.55859 0.70133-0.03668-0.56558 0.82863-0.43388
   2   9  10   -2.80    2.30  78-0.55716 0.69798 0.00498 0.59859 0.83039-0.39307
  -2  -9  10   -0.60    2.90  71-0.53092 0.39052 0.23854-0.84094 0.81315-0.37459
   2  -9 -10    0.90    1.80   1-0.13438 0.27556 0.19638-0.79989-0.97128 0.53315
  -2   9 -10    3.70    2.30  52-0.30679 0.16392 0.78999-0.18830 0.53085-0.96834
  -2  -9 -10   -0.40    1.20   6-0.28085 0.13842 0.25993-0.86310-0.92388 0.48569
   2   9 -10    2.20    2.00  31-0.83816 0.97996 0.44374 0.15804-0.31715-0.12126
   2   9 -10   -0.20    2.60  48-0.24645 0.38693 0.85966-0.25770 0.44748-0.88537
  -2   9  10   -0.40    1.80  33-0.86384 0.72293 0.44499 0.15850-0.23614 0.67249
  -2   9  10   -2.80    2.70  85-0.55196 0.40928-0.23429 0.83698 0.80028-0.36326
   2  -9  10    1.50    2.30  78-0.55760 0.70035-0.00540-0.59683 0.83009-0.39154
   2   9  11   16.20    3.80  79-0.55816 0.69900-0.02093 0.62454 0.82947-0.34835
  -2  -9  11    6.30    4.10  70-0.52689 0.38651 0.26010-0.86243 0.80916-0.32683
   2  -9 -11    8.70    2.00   2-0.17650 0.31768 0.21504-0.81858-0.96052 0.47854
  -2   9 -11    7.60    2.30  44-0.90054 0.75815 0.41118 0.19070 0.14129-0.62358
  -2   9 -11   10.80    3.50  50-0.27218 0.12924 0.83212-0.23044 0.48322-0.96447
  -2  -9 -11    5.70    1.60   8-0.34194 0.19953 0.28525-0.88845-0.89538 0.41333
   2   9 -11    5.90    1.70  30-0.83370 0.97547 0.44327 0.15845-0.32932-0.15282
  -2   9  11    5.30    2.10  35-0.87870 0.73784 0.44387 0.15972-0.17570 0.65580
  -2   9  11    8.20    2.80  85-0.54997 0.40727-0.25469 0.85740 0.79541-0.31464
   2  -9  11    6.10    2.90  77-0.55627 0.69902 0.02233-0.62451 0.83070-0.34836
   2   9  12    2.90    2.90  79-0.55873 0.69957-0.04334 0.64700 0.82822-0.30331
  -2  -9  12   -1.90    3.10  70-0.52327 0.38291 0.27825-0.88053 0.80546-0.27937
   2  -9 -12    0.60    2.80   3-0.21189 0.35309 0.23049-0.83406-0.94972 0.42389
  -2   9 -12    0.70    2.00  43-0.90307 0.76065 0.41846 0.18334 0.09669-0.62274
  -2  -9 -12    0.20    1.90   9-0.38625 0.24323 0.30313-0.90590-0.87116 0.34668
   2   9 -12    4.50    1.80  30-0.82847 0.97020 0.44264 0.15901-0.34308-0.18281
  -2   9  12    0.30    2.90  36-0.88946 0.74865 0.44128 0.16240-0.11891 0.64276
  -2   9  12   -1.00    3.00  86-0.54811 0.40539-0.27169 0.87442 0.79105-0.26654
   2  -9  12   -4.50    3.70  77-0.55476 0.69752 0.04648-0.64861 0.83071-0.30457
   2   9  13   -1.90    3.70  80-0.55899 0.69984-0.06233 0.66603 0.82683-0.25812
   2  -9 -13    4.90    3.30   4-0.24126 0.38247 0.24313-0.84673-0.93951 0.36982
  -2   9 -13    0.90    3.60  41-0.90377 0.76131 0.42461 0.17711 0.05393-0.62373
  -2  -9 -13   -1.50    2.00  10-0.41841 0.27536 0.31583-0.91864-0.85158 0.28334
   2   9 -13    1.60    2.90  29-0.82253 0.96423 0.44184 0.15975-0.35809-0.21154
  -2   9  13    0.90    1.90  38-0.89682 0.75607 0.43753 0.16626-0.06541 0.63302
  -2   9  13    1.10    2.90  86-0.54647 0.40372-0.28551 0.88827 0.78731-0.21906
   2  -9  13   -1.50    3.20  76-0.55322 0.69598 0.06709-0.66918 0.83033-0.26040
   2   9  14    4.20    3.30  80-0.55905 0.69990-0.07801 0.68175 0.82546-0.21295
   2  -9 -14    5.40    2.40   5-0.26529 0.40651 0.25336-0.85699-0.93028 0.31673
  -2   9 -14   -1.70    3.70  40-0.90284 0.76065 0.42981 0.17135 0.01244-0.62613
   2   9 -14   -1.40    2.20  29-0.81591 0.95757 0.44085 0.16067-0.37410-0.23927
  -2   9  14    1.00    3.60  39-0.90136 0.76066 0.43281 0.17107-0.01484 0.62620
  -2   9  14   -0.40    3.70  87-0.54509 0.40232-0.29637 0.89915 0.78425-0.17226
   2  -9  14    0.00    4.50  75-0.55175 0.69452 0.08423-0.68628 0.82975-0.21602
   2   9  15    3.50    4.20  81-0.55900 0.69986-0.09047 0.69426 0.82422-0.16792
   2  -9 -15   -0.50    2.50   6-0.28461 0.42583 0.26151-0.86516-0.92229 0.26488
  -2   9 -15   -0.80    3.20  39-0.90047 0.75823 0.43407 0.16699-0.02721-0.63023
   2   9 -15   -6.40    3.40  28-0.80862 0.95025 0.43966 0.16180-0.39093-0.26617
  -2   9  15   -5.30    2.80  41-0.90348 0.76199 0.42741 0.17649 0.03233 0.62307
  -2   9  15    5.00    4.00  87-0.54402 0.40123-0.30445 0.90725 0.78189-0.12616
   2  -9  15    1.70    3.40  75-0.55045 0.69323 0.09800-0.70000 0.82910-0.17157
   2  10   0   23.40    3.60  64-0.47782 0.61864 0.45091 0.21870 0.75390-0.75462
  -2 -10   0   19.90    3.80  85-0.55205 0.41116-0.23324-0.43653 0.80052-0.80024
  -2  10   0   11.40    2.40   7-0.32926 0.18826 0.28005 0.39018-0.90175 0.90129
  -2  10   0   16.00    2.90  71-0.53111 0.38809 0.23753 0.43191 0.81333-0.81415
   2  10   1   15.60    3.10  66-0.49193 0.63249 0.40512 0.26489 0.77064-0.72786
  -2 -10   1   13.90    3.00  83-0.55600 0.41535-0.18069-0.48938 0.81131-0.76681
  -2  10  -1   22.60    2.40   4-0.23375 0.09276 0.23991 0.43029-0.94223 0.89791
  -2  10  -1   12.10    3.60  69-0.52001 0.37696 0.29376 0.37562 0.80206-0.84665
  -2 -10  -1   17.40    3.10  86-0.54625 0.40537-0.28729-0.38250 0.78682-0.83028
   2  10  -1   20.00    3.50  63-0.46194 0.60273 0.49701 0.17256 0.73457-0.77907
  -2  10   1   17.70    2.60  11-0.42206 0.28143 0.31726 0.35246-0.84924 0.89251
  -2  10   1   20.00    3.30  73-0.53997 0.39697 0.18337 0.48612 0.82147-0.77852
   2 -10   1   12.50    2.60  90-0.52512 0.66764-0.41407-0.25533 0.74350-0.69934
   2  10   2   27.90    3.70  67-0.50437 0.64496 0.35982 0.31025 0.78494-0.69840
  -2 -10   2   35.60    5.10  82-0.55825 0.41760-0.13043-0.53959 0.81936-0.73106
  -2  10  -2   36.50    2.70   1-0.13962-0.00136 0.19871 0.47147-0.97006 0.88188
  -2  10  -2   47.20    4.10  68-0.50652 0.36345 0.35145 0.31787 0.78735-0.87571
  -2 -10  -2   34.00    4.10  88-0.53840 0.39755-0.34242-0.32739 0.76998-0.85718
   2  10  -2   25.60    4.00  61-0.44439 0.58512 0.54275 0.12678 0.71270-0.80097
  -2  10   2   40.90    3.30  14-0.50953 0.36893 0.35044 0.31932-0.78586 0.87288
  -2  10   2   29.80    2.90  74-0.54680 0.40383 0.13182 0.53773 0.82682-0.74011
   2 -10   2   28.90    4.70  89-0.53383 0.67632-0.36937-0.30000 0.76065-0.67274
   2  10   3    6.20    2.40  69-0.51515 0.65577 0.31564 0.35450 0.79687-0.66656
  -2 -10   3    3.40    2.50  80-0.55904 0.41840-0.08277-0.58721 0.82500-0.69291
  -2  10  -3    1.60    2.50  66-0.49053 0.34743 0.40990 0.25936 0.76900-0.90112
  -2 -10  -3    4.60    3.70  90-0.52841 0.38759-0.39802-0.27181 0.74990-0.88085
   2  10  -3    4.90    0.70   2-0.15590 0.29854 0.20595 0.46386-0.96606 0.83409
   2  10  -3    3.80    0.70  26-0.76570 0.90779 0.43092 0.23826-0.47749 0.34517
   2  10  -3    8.90    2.40  60-0.42522 0.56591 0.58768 0.08181 0.68834-0.82040
  -2  10   3    5.50    1.40  17-0.58739 0.44661 0.37809 0.29140-0.71555 0.84595
  -2  10   3    1.70    3.70  76-0.55183 0.40906 0.08329 0.58650 0.82979-0.69906
   2 -10   3    1.20    2.90  87-0.54103 0.68350-0.32542-0.34393 0.77549-0.64384
   2  10   4    4.10    2.40  70-0.52433 0.66498 0.27300 0.39719 0.80656-0.63249
  -2 -10   4    5.80    2.70  79-0.55862 0.41799-0.03802-0.63191 0.82855-0.65267
  -2  10  -4   -0.60    2.00  64-0.47214 0.32925 0.46797 0.20108 0.74705-0.92258
   2  10  -4    5.80    1.10  28-0.80552 0.94757 0.43912 0.23000-0.39789 0.22182
   2  10  -4    4.20    2.20  58-0.40454 0.54518 0.63136 0.03810 0.66162-0.83745
  -2  10   4    5.70    1.30  20-0.65619 0.51542 0.40062 0.26894-0.63947 0.81365
  -2  10   4    3.50    2.40  77-0.55533 0.41256 0.03806 0.63178 0.83076-0.65624
   2 -10   4    7.00    2.30  86-0.54681 0.68926-0.28266-0.38667 0.78810-0.61271
   2  10   5    1.00    2.30  71-0.53203 0.67270 0.23232 0.43794 0.81423-0.59639
  -2 -10   5    0.50    2.70  78-0.55722 0.41660 0.00355-0.67344 0.83036-0.61068
  -2  10  -5    5.60    2.40  62-0.45114 0.30819 0.52575 0.14327 0.72116-0.94047
   2  10  -5    1.30    1.00  29-0.82159 0.96361 0.44170 0.22735-0.36041 0.14060
   2  10  -5   -1.60    2.10  57-0.38247 0.52306 0.67339-0.00397 0.63267-0.85229
  -2  10   5    1.10    1.60  23-0.71419 0.57344 0.41775 0.25187-0.56162 0.77957
  -2  10   5   -3.70    2.40  78-0.55753 0.41478-0.00363 0.67352 0.83015-0.61183
   2 -10   5   -1.70    2.20  85-0.55128 0.69370-0.24152-0.42778 0.79860-0.57946
   2  10   6    9.00    3.00  72-0.53838 0.67907 0.19392 0.47640 0.82009-0.55848
  -2 -10   6   13.10    3.00  77-0.55508 0.41446 0.04179-0.71164 0.83075-0.56727
  -2  10  -6    5.40    2.20  60-0.42773 0.28474 0.58206 0.08692 0.69156-0.95466
   2  10  -6    6.80    1.50  30-0.82891 0.97090 0.44269 0.22630-0.34196 0.07841
   2  10  -6    9.70    3.20  55-0.35939 0.50005 0.71305-0.04417 0.60200-0.86487
  -2  10   6    5.50    2.00  25-0.76157 0.62063 0.42996 0.24004-0.48491 0.74646
  -2  10   6    6.80    2.90  79-0.55870 0.41595-0.04169 0.71161 0.82832-0.56621
   2 -10   6    7.40    2.50  84-0.55457 0.69697-0.20238-0.46690 0.80715-0.54428
   2  10   7   -0.50    3.20  73-0.54351 0.68423 0.15807 0.51230 0.82438-0.51901
  -2 -10   7   -0.90    2.50  76-0.55242 0.41181 0.07661-0.74641 0.83004-0.52277
   2 -10  -7    2.00    1.00 109-0.33893 0.48252-0.75095 0.08123 0.56674-0.87211
  -2  10  -7    4.70    2.70  58-0.40209 0.25906 0.63623 0.03272 0.65843-0.96531
  -2 -10  -7    1.70    1.50  93 0.20773-0.34774-0.75083 0.08062 0.62698-0.93412
   2  10  -7    2.60    0.90  30-0.83183 0.97378 0.44305 0.22588-0.33433 0.02704
   2  10  -7   -0.90    3.60  54-0.33500 0.47560 0.75085-0.08199 0.56921-0.87583
  -2  10   7    0.20    1.80  28-0.79986 0.65895 0.43810 0.23196-0.41024 0.71553
  -2  10   7    2.60    2.50  80-0.55905 0.41631-0.07606 0.74604 0.82564-0.51973
   2 -10   7   -1.20    3.40  83-0.55682 0.69966-0.16564-0.50370 0.81395-0.50672
   2  10   8    3.50    2.40  74-0.54759 0.68833 0.12500 0.54544 0.82736-0.47822
  -2 -10   8    1.30    2.50  75-0.54944 0.40883 0.10799-0.77775 0.82853-0.47746
   2 -10  -8   -0.50    0.60 101-0.07165 0.21468-0.78099 0.11151 0.62042-0.97030
  -2  10  -8    7.50    2.80  56-0.37482 0.23200 0.68697-0.01839 0.62255-0.97254
  -2 -10  -8    2.10    1.10  98 0.03273-0.17313-0.77696 0.10717 0.62869-0.97905
   2  10  -8    1.90    1.10  30-0.83210 0.97402 0.44308 0.22578-0.33359-0.01743
   2  10  -8    5.50    2.90  52-0.30968 0.45021 0.78619-0.11733 0.53479-0.88518
  -2  10   8    1.80    1.40  30-0.83005 0.68917 0.44283 0.22729-0.33900 0.68803
  -2  10   8    1.90    3.00  81-0.55880 0.41607-0.10681 0.77682 0.82239-0.47269
   2 -10   8    4.90    3.40  82-0.55822 0.70106-0.13142-0.53788 0.81922-0.46820
   2  10   9   -0.10    2.80  75-0.55079 0.69151 0.09443 0.57608 0.82928-0.43583
  -2 -10   9    1.20    2.90  74-0.54628 0.40598 0.13613-0.80556 0.82646-0.43158
  -2  10  -9   -1.00    1.80  46-0.89328 0.75094 0.39868 0.27032 0.20762-0.60251
  -2  10  -9   -0.90    2.30  54-0.34542 0.20254 0.73518-0.06661 0.58326-0.97701
  -2 -10  -9   -0.40    0.70 105-0.21302 0.07316-0.77262 0.10209 0.59807-0.99208
   2  10  -9   -2.10    1.20  30-0.83059 0.97247 0.44290 0.22590-0.33759-0.05718
   2  10  -9   -4.50    3.80  50-0.28358 0.42405 0.81890-0.15006 0.49898-0.89312
  -2  10   9   -1.40    1.60  32-0.85342 0.71257 0.44484 0.22535-0.27165 0.66442
  -2  10   9   -3.20    2.40  82-0.55813 0.41541-0.13400 0.80406 0.81886-0.42536
   2 -10   9   -2.20    2.40  81-0.55890 0.70175-0.10000-0.56926 0.82318-0.42836
   2  10  10   -0.10    2.70  76-0.55320 0.69392 0.06726 0.60329 0.83033-0.39308
  -2  10 -10    2.80    3.00  45-0.89882 0.75645 0.40768 0.26125 0.16097-0.59961
  -2  10 -10    1.00    2.60  52-0.31451 0.17156 0.77974-0.11118 0.54138-0.97888
   2  10 -10    1.20    1.40  30-0.82773 0.96958 0.44254 0.22619-0.34499-0.09352
   2  10 -10    3.30    2.80  49-0.25685 0.39727 0.84889-0.18005 0.46197-0.89987
  -2  10  10    2.30    2.00  34-0.87102 0.73013 0.44469 0.22574-0.20873 0.64494
  -2  10  10    6.30    4.00  82-0.55720 0.41448-0.15776 0.82786 0.81525-0.37796
   2 -10  10    5.30    2.70  80-0.55904 0.70189-0.07152-0.59770 0.82605-0.38743
  -2  10 -11   -0.90    2.40  43-0.90219 0.75978 0.41536 0.25349 0.11633-0.59874
  -2  10 -11   -0.10    2.40  50-0.28235 0.13935 0.82036-0.15180 0.49728-0.97854
   2  10 -11   -2.20    2.30  29-0.82380 0.96562 0.44202 0.22665-0.35493-0.12732
  -2  10  11   -0.60    2.60  36-0.88412 0.74329 0.44284 0.22769-0.14907 0.62903
  -2  10  11   -0.90    2.90  83-0.55614 0.41342-0.17823 0.84838 0.81175-0.33066
   2 -10  11   -4.80    2.80  79-0.55878 0.70164-0.04607-0.62310 0.82804-0.34563
   2  10  12    2.50    2.50  77-0.55629 0.69702 0.02210 0.64855 0.83070-0.30585
  -2  10 -12   -1.90    2.40  42-0.90366 0.76122 0.42189 0.24688 0.07350-0.59967
  -2  10 -12    7.80    3.80  48-0.24922 0.10616 0.85684-0.18829 0.45134-0.97636
   2  10 -12    4.60    2.30  29-0.81895 0.96073 0.44132 0.22728-0.36682-0.15916
  -2  10  12   -1.10    2.00  37-0.89336 0.75258 0.43962 0.23101-0.09294 0.61665
  -2  10  12   -4.10    4.30  84-0.55502 0.41221-0.19602 0.86571 0.80841-0.28394
   2 -10  12    2.70    4.30  79-0.55825 0.70111-0.02371-0.64541 0.82934-0.30313
   2  10  13    1.70    2.70  78-0.55720 0.69794 0.00407 0.66662 0.83037-0.26173
   2 -10 -13    0.10    2.10   1-0.14409 0.28521 0.20070-0.87131-0.96900 0.39935
  -2  10 -13   -3.60    3.30  41-0.90348 0.76100 0.42741 0.24128 0.03229-0.60222
   2  10 -13   -4.30    2.90  29-0.81328 0.95502 0.44043 0.22810-0.38026-0.18946
  -2  10  13   -0.70    2.50  39-0.89940 0.75867 0.43530 0.23543-0.03999 0.60745
  -2  10  13    0.20    3.30  84-0.55397 0.41114-0.21043 0.88015 0.80551-0.23729
   2 -10  13    5.00    3.80  78-0.55756 0.70044-0.00445-0.66462 0.83012-0.26012
   2  10  14    1.70    3.50  78-0.55782 0.69857-0.01097 0.68170 0.82989-0.21746
   2 -10 -14   -0.90    2.70   2-0.17178 0.31292 0.21297-0.88360-0.96184 0.34833
  -2  10 -14    2.30    3.00  40-0.90180 0.75964 0.43207 0.23603-0.00785-0.60600
   2  10 -14    1.00    2.00  28-0.80684 0.94855 0.43935 0.22912-0.39494-0.21852
  -2  10  14    1.90    2.60  40-0.90274 0.76206 0.43007 0.24075 0.01013 0.60108
  -2  10  14   -2.00    4.10  84-0.55303 0.41019-0.22202 0.89176 0.80303-0.19107
   2  11   0    1.40    2.20  64-0.47063 0.61136 0.47242 0.26412 0.74520-0.74598
  -2 -11   0    8.20    2.80  86-0.54751 0.40670-0.27683-0.45989 0.78968-0.78936
  -2  11   0    1.40    1.80  10-0.39346 0.25290 0.30600 0.43063-0.86692 0.86637
  -2  11   0    3.20    2.70  70-0.52259 0.37945 0.28153 0.45487 0.80476-0.80567
   2  11   1   11.70    3.10  65-0.48413 0.62491 0.43107 0.30551 0.76145-0.71844
  -2 -11   1   11.70    4.90  85-0.55238 0.41155-0.22961-0.50709 0.80135-0.75729
  -2  11  -1   14.80    2.50   6-0.30521 0.16431 0.27011 0.46710-0.91317 0.86881
  -2  11  -1   11.60    2.80  68-0.51128 0.36811 0.33213 0.40421 0.79264-0.83732
  -2 -11  -1   18.90    4.40  87-0.54103 0.40024-0.32543-0.41132 0.77549-0.81891
   2  11  -1   15.80    3.60  62-0.45563 0.59632 0.51403 0.22247 0.72675-0.77131
  -2  11   1   12.50    2.00  13-0.47905 0.33852 0.33911 0.39756-0.80964 0.85285
  -2  11   1    6.10    2.90  71-0.53198 0.38886 0.23263 0.50383 0.81418-0.77132
   2 -11   1    5.00    2.70  91-0.51942 0.66201-0.43992-0.29643 0.73258-0.68838
  -2 -11   2    3.80    2.70  83-0.55579 0.41526-0.18402-0.55299 0.81070-0.72233
  -2  11  -2    1.80    2.00   4-0.21650 0.07560 0.23248 0.50470-0.94820 0.85998
  -2  11  -2    4.50    4.10  67-0.49792 0.35473 0.38395 0.35234 0.77760-0.86604
  -2 -11  -2    4.70    3.00  89-0.53282 0.39206-0.37494-0.36183 0.75863-0.84580
   2  11  -2    7.90    2.70  61-0.43915 0.57979 0.55551 0.18096 0.70608-0.79442
  -2  11   2    6.20    1.80  16-0.55859 0.41810 0.36810 0.36861-0.74329 0.83025
  -2  11   2   -0.50    3.60  73-0.53960 0.39651 0.18585 0.55067 0.82115-0.73453
   2 -11   2    7.50    3.40  90-0.52802 0.67059-0.39999-0.33634 0.74914-0.66119
   2  11   3    2.50    2.40  68-0.50666 0.64715 0.35089 0.38621 0.78751-0.65729
  -2 -11   3    3.50    2.60  82-0.55791 0.41738-0.14067-0.59629 0.81789-0.68574
  -2  11  -3    4.40    1.70   1-0.13068-0.01020 0.19472 0.54243-0.97211 0.84004
  -2  11  -3    8.20    2.70  65-0.48258 0.33964 0.43601 0.30002 0.75961-0.89142
  -2 -11  -3   10.10    4.40  90-0.52279 0.38205-0.42491-0.31189 0.73901-0.86992
   2  11  -3   -0.60    3.60  60-0.42123 0.56182 0.59647 0.13996 0.68322-0.81533
  -2  11   3    7.40    2.00  19-0.62874 0.48804 0.39188 0.34453-0.67165 0.80195
  -2  11   3    7.20    2.80  74-0.54563 0.40256 0.14154 0.59504 0.82599-0.69560
   2 -11   3   11.90    4.30  88-0.53534 0.67789-0.36079-0.37552 0.76370-0.63202
   2  11   4   15.60    3.10  69-0.51585 0.65636 0.31259 0.42458 0.79762-0.62363
  -2 -11   4   11.30    3.30  81-0.55891 0.41838-0.09973-0.63719 0.82321-0.64726
  -2  11  -4    7.70    2.90  63-0.46496 0.32197 0.48864 0.24736 0.73827-0.91387
   2  11  -4    6.80    1.00  25-0.75112 0.89323 0.42744 0.30863-0.50310 0.32693
   2  11  -4   13.40    3.10  58-0.40193 0.54248 0.63655 0.09985 0.65822-0.83411
  -2  11   4   15.40    2.50  22-0.69054 0.54985 0.41101 0.32546-0.59517 0.76925
  -2  11   4    7.80    3.50  75-0.55026 0.40739 0.09995 0.63688 0.82899-0.65454
   2 -11   4    9.10    3.10  87-0.54144 0.68397-0.32267-0.41361 0.77635-0.60093
   2  11   5   -3.20    2.30  70-0.52373 0.66428 0.27597 0.46126 0.80594-0.58820
  -2 -11   5   -1.80    2.70  80-0.55898 0.41846-0.06141-0.67546 0.82690-0.60716
  -2  11  -5    6.70    3.50  62-0.44518 0.30215 0.54079 0.19517 0.71369-0.93307
   2  11  -5    2.30    1.00  27-0.78639 0.92846 0.43546 0.30055-0.43815 0.21824
   2  11  -5   -0.40    3.90  57-0.38134 0.52184 0.67541 0.06095 0.63119-0.85086
  -2  11   5    1.90    1.30  24-0.74240 0.60172 0.42525 0.31128-0.51769 0.73555
  -2  11   5    4.40    2.40  76-0.55368 0.41081 0.06129 0.67558 0.83047-0.61223
   2 -11   5    2.80    2.60  86-0.54641 0.68891-0.28598-0.45029 0.78718-0.56802
   2  11   6    2.50    2.60  71-0.53042 0.67099 0.24130 0.49598 0.81267-0.55115
  -2 -11   6    4.90    4.30  79-0.55831 0.41780-0.02588-0.71095 0.82923-0.56568
  -2  11  -6   -2.20    2.50  60-0.42332 0.28024 0.59189 0.14404 0.68591-0.94906
   2  11  -6    1.20    1.20  28-0.80214 0.94418 0.43852 0.29743-0.40532 0.14167
   2  11  -6    2.80    3.00  55-0.35982 0.50042 0.71233 0.02342 0.60258-0.86547
  -2  11   6    3.80    2.50  27-0.78454 0.64364 0.43507 0.30187-0.44182 0.70327
  -2  11   6    2.40    2.90  77-0.55608 0.41323 0.02569 0.71122 0.83073-0.56869
   2 -11   6    0.80    2.70  85-0.55035 0.69283-0.25099-0.48525 0.79632-0.53341
   2  11   7   11.30    3.30  72-0.53602 0.67662 0.20882 0.52852 0.81797-0.51269
   2 -11  -7    3.50    1.10 110-0.35304 0.49674-0.74763 0.01093 0.56251-0.86783
  -2  11  -7    5.60    2.80  58-0.39948 0.25635 0.64138 0.09451 0.65502-0.96195
  -2 -11  -7    7.10    1.60  93 0.21888-0.35878-0.74831 0.01109 0.62619-0.93335
   2  11  -7    3.20    1.60  28-0.80973 0.95174 0.43985 0.29603-0.38842 0.08103
   2  11  -7    7.00    4.20  54-0.33699 0.47752 0.74791-0.01217 0.57190-0.87854
  -2  11   7    7.40    2.00  29-0.81836 0.67750 0.44123 0.29578-0.36823 0.67342
  -2  11   7   11.70    3.80  78-0.55766 0.41481-0.00678 0.74374 0.83004-0.52420
   2 -11   7   11.70    3.10  84-0.55337 0.69583-0.21799-0.51823 0.80391-0.49726
   2  11   8    6.80    2.80  73-0.54065 0.68127 0.17871 0.55869 0.82205-0.47300
   2 -11  -8   -0.30    0.80 103-0.11822 0.26192-0.78002 0.04291 0.61449-0.96414
  -2  11  -8    1.90    2.00  46-0.89189 0.74957 0.39673 0.33932 0.21709-0.56834
  -2  11  -8    1.70    2.70  56-0.37420 0.23131 0.68807 0.04739 0.62172-0.97172
  -2 -11  -8    1.30    1.40  98 0.05525-0.19557-0.77497 0.03821 0.62958-0.97994
   2  11  -8    0.30    1.50  29-0.81292 0.95489 0.44038 0.29544-0.38109 0.02996
   2  11  -8   -0.60    3.10  52-0.31320 0.45367 0.78150-0.04577 0.53960-0.89000
  -2  11   8    1.40    1.70  31-0.84479 0.70397 0.44433 0.29275-0.29816 0.64709
  -2  11   8    3.40    3.10  79-0.55858 0.41573-0.03610 0.77311 0.82867-0.47903
   2 -11   8    0.40    3.00  83-0.55559 0.69854-0.18731-0.54898 0.81008-0.45899
   2  11   9   -2.90    3.70  74-0.54442 0.68507 0.15110 0.58636 0.82509-0.43228
  -2  11  -9   -1.40    2.00  45-0.89781 0.75545 0.40584 0.33014 0.17094-0.56595
  -2  11  -9    0.10    3.00  54-0.34688 0.20393 0.73293 0.00252 0.58523-0.97898
   2  11  -9    1.00    1.90  29-0.81335 0.95529 0.44045 0.29530-0.38009-0.01478
   2  11  -9   -1.10    4.70  51-0.28857 0.42898 0.81292-0.07719 0.50585-0.90001
  -2  11   9   -2.50    1.70  33-0.86480 0.72388 0.44497 0.29231-0.23264 0.62494
  -2  11   9    5.30    3.30  80-0.55899 0.41615-0.06231 0.79936 0.82683-0.43340
   2 -11   9   -1.20    4.30  82-0.55715 0.70010-0.15892-0.57733 0.81506-0.42018
   2  11  10   -0.10    2.60  74-0.54746 0.68813 0.12611 0.61141 0.82728-0.39070
  -2  11 -10    1.50    3.30  44-0.90157 0.75917 0.41365 0.32225 0.12675-0.56552
  -2  11 -10   -1.60    3.90  52-0.31808 0.17507 0.77488-0.03943 0.54625-0.98377
   2  11 -10   -3.50    1.90  29-0.81186 0.95376 0.44020 0.29548-0.38355-0.05506
   2  11 -10    0.50    3.40  49-0.26324 0.40358 0.84204-0.10632 0.47083-0.90875
  -2  11  10    0.20    1.80  35-0.87986 0.73899 0.44368 0.29369-0.17027 0.60633
  -2  11  10    7.10    4.90  80-0.55903 0.41620-0.08547 0.82257 0.82473-0.38750
   2 -11  10    4.80    3.80  82-0.55817 0.70112-0.13305-0.60315 0.81899-0.38031
   2  11  11   -2.20    3.00  75-0.54991 0.69053 0.10340 0.63418 0.82880-0.34782
  -2  11 -11    4.70    3.80  42-0.90345 0.76102 0.42032 0.31550 0.08432-0.56684
  -2  11 -11    6.90    4.60  51-0.28801 0.14494 0.81360-0.07817 0.50508-0.98635
   2  11 -11    1.00    2.40  28-0.80890 0.95077 0.43971 0.29591-0.39030-0.09205
   2  11 -11   -2.50    3.40  48-0.23730 0.37759 0.86875-0.13304 0.43470-0.91637
  -2  11  11   -2.20    2.80  37-0.89061 0.74980 0.44085 0.29663-0.11164 0.59145
  -2  11  11   -0.70    3.50  81-0.55882 0.41600-0.10567 0.84280 0.82253-0.34151
   2  11  12   -1.80    4.70  75-0.55179 0.69242 0.08377 0.65386 0.82977-0.30499
  -2  11 -12    2.00    3.10  41-0.90368 0.76122 0.42599 0.30975 0.04346-0.56974
  -2  11 -12    4.80    3.30  49-0.25687 0.11374 0.84888-0.11345 0.46199-0.98701
   2  11 -12   -0.90    2.00  28-0.80476 0.94660 0.43899 0.29656-0.39956-0.12653
  -2  11  12   -2.20    4.60  81-0.55846 0.41564-0.12299 0.86017 0.82037-0.29555
   2  12   0    1.90    3.00  63-0.46240 0.60304 0.49575 0.30774 0.73513-0.73596
  -2  12   0    4.50    1.50  12-0.46204 0.32159 0.33268 0.47090-0.82209 0.82148
  -2  12   0    1.00    3.90  68-0.51323 0.36996 0.32393 0.47944 0.79478-0.79578
   2  12   1    1.10    2.40  64-0.47538 0.61607 0.45832 0.34521 0.75097-0.70802
  -2  12  -1    2.70    1.60   9-0.37982 0.23933 0.30056 0.50298-0.87487 0.83050
  -2  12  -1    5.40    3.10  67-0.50177 0.35847 0.36976 0.43355 0.78199-0.82676
   2  12  -1    7.80    3.20  62-0.44809 0.58868 0.53350 0.26995 0.71735-0.76196
  -2  12   1    3.00    1.50  15-0.54032 0.39990 0.36162 0.44200-0.75979 0.80294
  -2  12   1    3.60    3.50  70-0.52301 0.37976 0.27952 0.52391 0.80519-0.76243
   2  12   2    1.50    3.80  65-0.48705 0.62779 0.42152 0.38204 0.76492-0.67818
  -2  12  -2    2.10    1.60   6-0.29688 0.15606 0.26664 0.53755-0.91693 0.82867
  -2  12  -2   -8.70    3.60  66-0.48853 0.34521 0.41663 0.38662 0.76665-0.85519
   2  12  -2   -2.10    3.80  60-0.43246 0.57301 0.57126 0.23215 0.69759-0.78598
  -2  12   2    3.30    1.60  18-0.61086 0.47023 0.38601 0.41725-0.69126 0.77768
  -2  12   2   -4.40    2.70  71-0.53122 0.38801 0.23688 0.56661 0.81344-0.72692
   2  12   3    3.70    4.50  67-0.49738 0.63775 0.38591 0.41817 0.77697-0.64685
  -2  12  -3    0.40    2.20   3-0.21485 0.07404 0.23177 0.57240-0.94875 0.81663
  -2  12  -3    7.30    3.10  64-0.47360 0.33056 0.46367 0.33931 0.74881-0.88068
   2  12  -3   -1.00    3.00  59-0.41553 0.55603 0.60871 0.19467 0.67587-0.80804
  -2  12   3    2.50    1.90  21-0.67467 0.53405 0.40629 0.39703-0.61623 0.74643
  -2  12   3    1.40    2.90  72-0.53801 0.39482 0.19630 0.60725 0.81976-0.68947
   2  12   4   -0.20    4.10  68-0.50656 0.64695 0.35129 0.45284 0.78740-0.61351
  -2  12  -4    0.00    1.80   1-0.13646-0.00433 0.19730 0.60683-0.97080 0.79482
  -2  12  -4   -3.10    3.40  62-0.45665 0.31357 0.51132 0.29162 0.72803-0.90368
   2  12  -4   -4.20    3.10  58-0.39734 0.53780 0.64554 0.15780 0.65223-0.82818
  -2  12   4    0.30    1.60  23-0.72930 0.58869 0.42185 0.38154-0.53868 0.71265
  -2  12   4   -4.30    4.60  73-0.54352 0.40036 0.15802 0.64559 0.82439-0.65033
   2  12   5    3.90    4.80  69-0.51457 0.65499 0.31816 0.48604 0.79624-0.57858
  -2  12  -5    2.00    3.10  61-0.43783 0.29470 0.55866 0.24425 0.70442-0.92385
   2  12  -5   -0.80    0.90  23-0.71683 0.85943 0.41848 0.38397-0.55770 0.33757
   2  12  -5    9.60    4.70  56-0.37822 0.51881 0.68100 0.12164 0.62705-0.84619
  -2  12   5   -1.80    1.40  26-0.77442 0.63354 0.43290 0.37093-0.46139 0.67900
  -2  12   5    5.30    4.60  74-0.54790 0.40476 0.12221 0.68146 0.82757-0.60974
   2  12   6    3.50    4.60  70-0.52150 0.66195 0.28673 0.51753 0.80363-0.54221
  -2  12  -6    1.40    3.40  59-0.41717 0.27399 0.60522 0.19764 0.67799-0.94120
   2  12  -6   -1.70    1.20  25-0.75602 0.89811 0.42863 0.37426-0.49468 0.23093
   2  12  -6   -2.00    2.80  55-0.35772 0.49825 0.71576 0.08687 0.59977-0.86267
  -2  12   6   -0.10    2.30  28-0.81096 0.67012 0.44005 0.36384-0.38561 0.64696
  -2  12   6   -1.20    3.00  75-0.55131 0.40835 0.08898 0.71493 0.82954-0.56757
   2  12   7   -3.30    4.40  70-0.52745 0.66792 0.25720 0.54711 0.80972-0.50453
  -2  12  -7    4.00    2.20  46-0.89224 0.74993 0.39722 0.40589 0.21474-0.52236
  -2  12  -7   18.90    5.50  58-0.39473 0.25151 0.65056 0.15227 0.64881-0.95580
   2  12  -7    0.20    0.90  26-0.77400 0.91605 0.43280 0.37002-0.46218 0.15469
   2  12  -7    0.70    4.30  54-0.33618 0.47665 0.74911 0.05352 0.57081-0.87746
  -2  12   7    5.50    2.40  31-0.83967 0.69886 0.44389 0.36008-0.31292 0.61801
  -2  12   7    7.00    3.70  76-0.55389 0.41094 0.05846 0.74549 0.83053-0.52476
   2  12   8    3.50    3.40  71-0.53249 0.67299 0.22974 0.57463 0.81466-0.46571
  -2  12  -8    0.30    2.10  45-0.89795 0.75560 0.40608 0.39696 0.16968-0.52105
  -2  12  -8   -1.80    3.00  56-0.37104 0.22809 0.69353 0.10881 0.61753-0.96754
   2  12  -8   -0.30    3.20  52-0.31369 0.45410 0.78083 0.02178 0.54027-0.89069
  -2  12   8    4.50    4.00  77-0.55579 0.41284 0.03068 0.77332 0.83076-0.48119
   2  12   9    0.20    4.20  72-0.53672 0.67725 0.20447 0.59996 0.81861-0.42589
  -2  12  -9   11.20    4.10  44-0.90159 0.75920 0.41369 0.38926 0.12649-0.52162
  -2  12  -9    2.00    3.60  54-0.34540 0.20239 0.73521 0.06712 0.58323-0.97700
   2  12  -9    5.20    4.00  51-0.29035 0.43069 0.81076-0.00816 0.50829-0.90246
  -2  12   9   -2.20    3.60  78-0.55713 0.41418 0.00564 0.79840 0.83041-0.43705
   2  13   0    2.50    4.00  62-0.45318 0.59372 0.52047 0.34996 0.72370-0.72459
  -2  13   0   -4.70    3.00  67-0.50300 0.35961 0.36510 0.50524 0.78339-0.78448
   2  13   1    0.10    3.10  63-0.46574 0.60633 0.48644 0.38403 0.73923-0.69634
  -2  13  -1   -1.60    3.10  66-0.49143 0.34801 0.40682 0.46346 0.77006-0.81492
   2  13  -1    3.40    3.80  61-0.43942 0.57992 0.55486 0.31553 0.70643-0.75109
  -2  13   1    3.50    4.70  68-0.51307 0.36971 0.32459 0.54581 0.79461-0.75194
   2  13   2   -3.80    5.30  64-0.47713 0.61776 0.45303 0.41747 0.75307-0.66640
  -2  13  -2    3.10    4.70  65-0.47844 0.33536 0.44898 0.42097 0.75466-0.84280
   2  13  -2    0.20    3.40  60-0.42447 0.56492 0.58935 0.28100 0.68738-0.77582
  -2  13   2   -3.00    4.90  70-0.52175 0.37841 0.28558 0.58488 0.80388-0.71744
   2  13   3    3.30    4.50  65-0.48737 0.62805 0.42049 0.45005 0.76529-0.63483
  -2  13  -3   -3.20    3.50  63-0.46369 0.32056 0.49217 0.37775 0.73672-0.86865
   2  13  -3   -3.10    4.40  59-0.40833 0.54874 0.62367 0.24664 0.66655-0.79878
  -2  13   3    2.80    3.90  71-0.52913 0.38581 0.24832 0.62220 0.81139-0.68119
   2  13   4    1.10    5.20  66-0.49643 0.63670 0.38932 0.48178 0.77588-0.60207
  -2  13  -4   -1.10    3.50  62-0.44728 0.30411 0.53554 0.33434 0.71633-0.89204
   2  13  -4    5.20    4.50  57-0.39105 0.53140 0.65756 0.21272 0.64397-0.81998
  -2  13   4    2.40    3.60  72-0.53533 0.39205 0.21302 0.65756 0.81734-0.64337
   2  13   5    4.00    6.00  67-0.50453 0.64483 0.35922 0.51194 0.78512-0.56755
  -2  13  -5   -1.10    2.20  47-0.88759 0.74532 0.39110 0.47914 0.24337-0.46359
  -2  13  -5    2.20    3.70  60-0.42921 0.28599 0.57871 0.29113 0.69345-0.91294
   2  13  -5    6.00    3.20  56-0.37293 0.51345 0.69028 0.17924 0.62004-0.83919
  -2  13   5   -2.20    3.60  73-0.54048 0.39722 0.17985 0.69079 0.82191-0.60417
   2  13   6   -0.30    3.80  68-0.51164 0.65196 0.33063 0.54059 0.79304-0.53170
  -2  13  -6   -3.50    3.10  46-0.89457 0.75227 0.40059 0.46958 0.19818-0.46215
  -2  13  -6   -1.20    3.40  59-0.40949 0.26622 0.62130 0.24851 0.66806-0.93133
   3   0   0    1.50    1.10  96 0.10618 0.10646-0.76899 0.76933 0.63038-0.62992
  -3   0   0    4.70    1.60 102-0.10642-0.10624-0.78043 0.78009 0.61612-0.61658
   3   0   1  512.00   18.10 100-0.01818 0.23068-0.78000 0.78022 0.62552-0.58141
  -3   0   1  551.90   20.60   6-0.29914 0.08643 0.26759-0.26730-0.91592 0.95973
  -3   0   1  526.50   18.30  99 0.01827-0.23092-0.77803 0.77779 0.62796-0.58456
   3   0  -1  527.30   19.00  92 0.23924-0.02650-0.74346 0.74382 0.62453-0.66786
  -3   0  -1  548.40   18.90 106-0.23315 0.02058-0.77009 0.76974 0.59381-0.63802
   3   0   2  279.30   10.00 103-0.12809 0.34056-0.77959 0.77993 0.61305-0.52510
  -3   0   2  297.70   11.50  12-0.46271 0.25023 0.33293-0.33253-0.82162 0.90929
  -3   0   2  290.80   11.20  95 0.13504-0.34787-0.76468 0.76430 0.63010-0.54298
   3   0  -2  289.30   12.10   5-0.25953 0.47225 0.25092-0.25123-0.93257 0.84491
  -3   0  -2  279.50   11.50  57-0.38838 0.17564 0.66254-0.66291 0.64047-0.72780
  -3   0  -2  282.00   10.80 110-0.35542 0.14295-0.74705 0.74662 0.56178-0.64971
   3   0   3   11.70    1.30 106-0.22152 0.43390-0.77159 0.77193 0.59630-0.46460
  -3   0   3   14.60    1.40  17-0.58816 0.37570 0.37835-0.37789-0.71479 0.84619
  -3   0   3   16.20    1.80  92 0.23868-0.45161-0.74359 0.74319 0.62458-0.49367
   3   0  -3   10.40    1.70   9-0.39005 0.60251 0.30465-0.30509-0.86894 0.73750
   3   0   4   72.90    3.20 108-0.29748 0.50977-0.75965 0.76014 0.57831-0.40290
  -3   0   4   74.00    3.60  21-0.67995 0.46750 0.40788-0.40735-0.60935 0.78454
   3   0  -4   76.70    3.70  13-0.48489 0.69731 0.34130-0.34179-0.80523 0.63004
   3   0   5   39.10    2.50 110-0.35820 0.57040-0.74636 0.74689 0.56092-0.34177
[truncated: 3,362,221 more chars]
