# Supplementary material for: Amino­silanes derived from 1H-benzimidazole-2(3H)-thione
Source: Acta Crystallogr C Struct Chem. 2015 Aug 12;71(Pt 9):788–92. doi: 10.1107/S2053229615014503 (PMC4554437; doi:10.1107/S2053229615014503)
Supplement: Supplementary file 2 [file c-71-00788-2sup2.hkl]

data_2                                                                          
_shelx_title ' rcar50 in P 21 21 21'                                            
_shelx_refln_list_code          4                                               
_shelx_F_calc_maximum      114.64                                               
_exptl_crystal_F_000       632.00                                               
_reflns_d_resolution_high  0.7711                                               
                                                                                
loop_                                                                           
 _space_group_symop_operation_xyz                                               
 'x, y, z'                                                                      
 '-x+1/2, -y, z+1/2'                                                            
 'x+1/2, -y+1/2, -z'                                                            
 '-x, y+1/2, -z+1/2'                                                            
                                                                                
_cell_length_a    10.0302                                                       
_cell_length_b    10.6172                                                       
_cell_length_c    16.2428                                                       
_cell_angle_alpha  90.000                                                       
_cell_angle_beta   90.000                                                       
_cell_angle_gamma  90.000                                                       
                                                                                
_shelx_F_squared_multiplier     1.000                                           
                                                                                
loop_                                                                           
 _refln_index_h                                                                 
 _refln_index_k                                                                 
 _refln_index_l                                                                 
 _refln_F_squared_calc                                                          
 _refln_F_squared_meas                                                          
 _refln_F_squared_sigma                                                         
 _refln_observed_status                                                         
   2   0   0        176.41        165.06         7.62 o                         
   4   0   0        117.45        120.15         6.49 o                         
   6   0   0        457.13        453.36        14.40 o                         
   8   0   0        257.20        231.14        24.53 o                         
  10   0   0        633.46        624.44        27.34 o                         
  12   0   0         90.78        117.56        23.62 o                         
   2   1   0        341.76        319.30         6.08 o                         
   3   1   0         34.54         20.34         3.64 o                         
   4   1   0       3731.80       3843.59        63.04 o                         
   5   1   0        593.58        641.62        10.93 o                         
   6   1   0        779.90        805.05        17.77 o                         
   7   1   0       1504.83       1516.72        30.17 o                         
   8   1   0        277.00        263.00         8.41 o                         
   9   1   0         20.24          8.13         6.73 o                         
  10   1   0         10.15         16.80         3.74 o                         
  11   1   0         73.49         75.08         8.61 o                         
  12   1   0          8.24          0.04        11.28 o                         
   0   2   0       7040.17       6827.87       191.01 o                         
   1   2   0      13141.55      13591.26       263.69 o                         
   2   2   0       3057.87       2979.19        55.18 o                         
   3   2   0        251.06        163.88         9.23 o                         
   4   2   0        336.79        361.06         8.65 o                         
   5   2   0         55.31         55.77         4.13 o                         
   6   2   0       1088.68       1026.41        20.01 o                         
   7   2   0        195.68        180.30         6.30 o                         
   8   2   0          0.94          2.69         4.79 o                         
   9   2   0         20.76         13.81         5.46 o                         
  10   2   0         21.01         14.35         4.61 o                         
  11   2   0        185.47        208.62        14.93 o                         
  12   2   0          0.81        -14.69        14.69 o                         
   1   3   0       5570.83       5782.83       102.01 o                         
   2   3   0       2198.14       2304.45        44.58 o                         
   3   3   0       4354.88       4176.36        76.18 o                         
   4   3   0         20.55         25.62         3.82 o                         
   5   3   0        217.87        232.78         6.16 o                         
   6   3   0        349.24        328.01         9.10 o                         
   7   3   0        498.67        528.27        13.43 o                         
   8   3   0         12.15          9.41         6.29 o                         
   9   3   0         32.89         25.50         5.24 o                         
  10   3   0         12.93          2.77         6.08 o                         
  11   3   0          0.42          1.53         6.29 o                         
  12   3   0          5.02         -2.10        14.69 o                         
   0   4   0       1057.63        976.66        26.13 o                         
   1   4   0        294.90        284.58         9.48 o                         
   2   4   0        769.24        808.38        17.82 o                         
   3   4   0       3093.16       3227.82        79.39 o                         
   4   4   0         17.64         17.09         3.86 o                         
   5   4   0       1053.71       1077.46        18.86 o                         
   6   4   0         31.29         45.53         4.68 o                         
   7   4   0        306.12        288.53         8.54 o                         
   8   4   0         34.24         36.80         4.08 o                         
   9   4   0         33.62         27.46         4.32 o                         
  10   4   0         29.91         29.71         4.76 o                         
  11   4   0         47.57         41.30         7.38 o                         
  12   4   0          4.05        -22.56        22.56 o                         
   1   5   0        367.05        361.29         8.24 o                         
   2   5   0          0.01          4.39         4.79 o                         
   3   5   0        140.14        101.42         9.67 o                         
   4   5   0       1309.10       1207.88        26.42 o                         
   5   5   0        259.36        246.70         8.26 o                         
   6   5   0         28.69         28.14         4.20 o                         
   7   5   0         33.25         35.17         3.99 o                         
   8   5   0         82.29         86.55         6.46 o                         
   9   5   0         29.65         38.98         5.01 o                         
  10   5   0         28.02         35.19         9.35 o                         
  11   5   0         12.65         15.15         6.40 o                         
   0   6   0       1171.70       1069.70        26.46 o                         
   1   6   0         62.40         59.52         7.37 o                         
   2   6   0        126.30        131.46         5.88 o                         
   3   6   0        141.77        134.70        19.13 o                         
   4   6   0        701.51        766.41        19.85 o                         
   5   6   0          5.89         16.42         3.29 o                         
   6   6   0         96.65         83.79         4.53 o                         
   7   6   0          8.10          2.69         3.70 o                         
   8   6   0        223.52        232.11         8.26 o                         
   9   6   0         10.77          9.41         6.10 o                         
  10   6   0         94.40         87.44         6.96 o                         
  11   6   0         26.70         35.36        12.48 o                         
   1   7   0        451.61        459.70        10.50 o                         
   2   7   0        180.89        207.23         8.42 o                         
   3   7   0        166.49        144.86         6.68 o                         
   4   7   0        200.00        218.19         8.27 o                         
   5   7   0         14.71         30.75         6.13 o                         
   6   7   0         94.76         88.05         6.23 o                         
   7   7   0         77.43         79.49         4.37 o                         
   8   7   0          0.04         -1.46         4.47 o                         
   9   7   0         16.16         11.78         5.28 o                         
  10   7   0         20.83          5.78         6.63 o                         
  11   7   0          0.01         -4.72        23.61 o                         
   0   8   0         87.03         91.51         7.09 o                         
   1   8   0         38.63         32.90         4.01 o                         
   2   8   0        174.55        166.75        10.48 o                         
   3   8   0        312.89        314.58        11.49 o                         
   4   8   0         47.94         48.30         9.09 o                         
   5   8   0          4.87         -0.53         5.72 o                         
   6   8   0          0.06          1.90         5.00 o                         
   7   8   0        101.90        118.53         6.74 o                         
   8   8   0         16.15         14.36         6.23 o                         
   9   8   0          0.25         10.82         8.91 o                         
  10   8   0          1.45         -0.12         7.16 o                         
   1   9   0          4.39          5.16         3.83 o                         
   2   9   0         39.87         52.06         5.52 o                         
   3   9   0        307.50        328.73        12.90 o                         
   4   9   0         64.63         63.72        12.18 o                         
   5   9   0          2.26         -7.04         7.04 o                         
   6   9   0          9.38          4.53         5.86 o                         
   7   9   0         46.37         50.64         8.21 o                         
   8   9   0          2.95         -3.47         6.38 o                         
   9   9   0          0.47         -2.39         8.84 o                         
   0  10   0         93.33        106.42         9.37 o                         
   1  10   0        133.26        118.05        10.91 o                         
   2  10   0         71.96         91.13        12.04 o                         
   3  10   0         25.68         15.26        10.59 o                         
   4  10   0         12.16         12.73         5.58 o                         
   5  10   0          1.06         -6.57         6.57 o                         
   6  10   0         21.48         29.03         9.88 o                         
   7  10   0         10.08          2.62         6.98 o                         
   8  10   0         19.60         19.59         7.51 o                         
   1  11   0         16.25         16.62         6.36 o                         
   2  11   0          8.20         16.69         6.51 o                         
   3  11   0         10.76         13.87         6.55 o                         
   4  11   0         20.43         11.24         6.82 o                         
   5  11   0          7.20          6.21         6.50 o                         
   6  11   0         20.41         16.45        10.59 o                         
   7  11   0          5.35         -3.53         8.18 o                         
   0  12   0         57.26         38.65        10.43 o                         
   1  12   0          2.88         10.46        12.86 o                         
   2  12   0         17.45         16.25         6.66 o                         
   3  12   0          0.12          3.18        13.35 o                         
   4  12   0          0.03         16.70         9.33 o                         
   5  12   0         11.93         23.27        14.80 o                         
   6  12   0          2.73          2.35        16.28 o                         
   1  13   0          0.58        -11.28        11.28 o                         
   2  13   0          4.42         -8.47        18.89 o                         
   3  13   0          0.16         15.75        19.42 o                         
   4  13   0         10.35         -0.92         8.72 o                         
   2   0   1       1347.79       1297.88        23.60 o                         
   3   0   1       2955.38       2851.80        45.31 o                         
   4   0   1         79.29         74.77         4.22 o                         
   5   0   1        219.36        170.14         5.68 o                         
   6   0   1        337.69        325.92         8.11 o                         
   7   0   1          0.67         -2.93         2.93 o                         
   8   0   1        128.58        132.97         5.89 o                         
   9   0   1          8.08          8.57         5.36 o                         
  10   0   1         50.11         45.38         4.67 o                         
  11   0   1         13.70         19.73         6.33 o                         
  12   0   1          1.63         -1.00        11.31 o                         
 -12   1   1         21.89         27.29        17.32 o                         
 -11   1   1         93.44         94.83        15.71 o                         
 -10   1   1         24.15         31.33         4.83 o                         
  -9   1   1        156.64        154.92         6.92 o                         
  -8   1   1        288.07        259.58         8.80 o                         
  -7   1   1        108.84        110.69         4.71 o                         
  -6   1   1        914.02        953.12        17.68 o                         
  -5   1   1        314.74        320.72         7.83 o                         
  -4   1   1       1101.36       1156.13        20.68 o                         
  -3   1   1        682.15        732.28        12.23 o                         
  -2   1   1       4828.74       4822.20        87.89 o                         
   2   1   1       4776.29       4658.14        84.43 o                         
   3   1   1        700.79        749.63        11.69 o                         
   4   1   1       1122.40       1160.63        19.70 o                         
   5   1   1        315.57        324.50         6.89 o                         
   6   1   1        922.29        946.95        17.84 o                         
   7   1   1        111.63        117.45         7.00 o                         
   8   1   1        285.05        280.61         9.56 o                         
   9   1   1        158.83        163.64         6.66 o                         
  10   1   1         24.87         20.29         4.96 o                         
  11   1   1         93.86         94.76         6.55 o                         
  12   1   1         21.32          3.94        13.38 o                         
 -12   2   1         33.48         31.49        22.04 o                         
 -11   2   1          0.21          7.58         6.75 o                         
 -10   2   1         41.39         32.98         9.09 o                         
  -9   2   1        361.68        356.12        11.69 o                         
  -8   2   1        127.16        131.55         6.91 o                         
  -7   2   1         42.97         38.22         4.46 o                         
  -6   2   1         57.68         57.57         4.55 o                         
  -5   2   1        749.82        704.20        13.47 o                         
  -4   2   1       1329.65       1339.73        30.03 o                         
  -3   2   1       4585.07       4676.14        75.98 o                         
  -2   2   1      10098.30      10809.63       211.08 o                         
  -1   2   1       8940.40       8970.72       138.34 o                         
   0   2   1        522.47        497.20         8.52 o                         
   1   2   1       8870.75       8806.29       167.98 o                         
   2   2   1      10061.82      10491.45       190.62 o                         
   3   2   1       4608.64       4675.87        84.24 o                         
   4   2   1       1334.91       1343.72        26.68 o                         
   5   2   1        753.74        687.62        14.78 o                         
   6   2   1         54.46         54.67         5.40 o                         
   7   2   1         43.47         41.21         4.23 o                         
   8   2   1        125.38        117.68         6.13 o                         
   9   2   1        360.01        364.93        11.84 o                         
  10   2   1         41.59         38.74         8.79 o                         
  11   2   1          0.21         -1.71         4.97 o                         
  12   2   1         33.24        -12.59        20.99 o                         
 -12   3   1          8.32         -0.10        11.43 o                         
 -11   3   1         41.13         37.75         6.60 o                         
 -10   3   1         94.10        101.92         7.25 o                         
  -9   3   1         56.81         58.82         6.05 o                         
  -8   3   1        169.47        156.71         6.99 o                         
  -7   3   1         61.85         55.51         4.60 o                         
  -6   3   1         38.25         51.07         6.12 o                         
  -5   3   1       2210.77       2185.68        38.80 o                         
  -4   3   1        539.75        515.71        10.15 o                         
  -3   3   1       2949.01       2993.65        50.12 o                         
  -2   3   1        998.77        959.24        14.10 o                         
  -1   3   1       1432.17       1501.54        25.05 o                         
   0   3   1        400.47        440.39         8.29 o                         
   1   3   1       1442.10       1506.76        29.66 o                         
   2   3   1        959.44        904.69        17.00 o                         
   3   3   1       2961.35       3005.52        53.08 o                         
   4   3   1        545.63        512.98        13.08 o                         
   5   3   1       2191.47       2196.33        36.51 o                         
   6   3   1         36.34         44.22         4.45 o                         
   7   3   1         62.11         52.80         4.44 o                         
   8   3   1        171.29        162.92         5.94 o                         
   9   3   1         55.32         60.67         4.74 o                         
  10   3   1         96.32        102.41         5.80 o                         
  11   3   1         41.30         33.08         5.72 o                         
  12   3   1          7.86        -19.42        19.42 o                         
 -12   4   1         75.54         98.66        27.81 o                         
 -11   4   1         21.22         26.48         6.42 o                         
 -10   4   1        109.29         96.06         6.28 o                         
  -9   4   1        157.51        147.33         7.89 o                         
  -8   4   1         58.79         59.77         4.96 o                         
  -7   4   1          9.68          2.96         4.98 o                         
  -6   4   1        291.54        271.25         9.95 o                         
  -5   4   1        135.58        137.42         4.88 o                         
  -4   4   1         58.23         59.42         4.05 o                         
  -3   4   1        960.00        935.66        14.71 o                         
  -2   4   1       3298.88       3435.83        50.92 o                         
  -1   4   1        256.66        204.64         4.85 o                         
   0   4   1         70.47         62.45         3.11 o                         
   1   4   1        256.89        231.31         7.82 o                         
   2   4   1       3321.32       3437.54        69.32 o                         
   3   4   1        964.72        928.44        19.52 o                         
   4   4   1         58.11         62.00         5.52 o                         
   5   4   1        136.31        148.14         5.19 o                         
   6   4   1        299.11        293.88         8.88 o                         
   7   4   1          9.70          1.96         6.49 o                         
   8   4   1         57.56         61.27         6.16 o                         
   9   4   1        156.53        169.01         7.59 o                         
  10   4   1        109.21        110.31         6.26 o                         
  11   4   1         21.58         21.16         5.20 o                         
  12   4   1         75.80         63.50        20.99 o                         
 -11   5   1         10.63         -5.47        12.92 o                         
 -10   5   1         25.91         14.21         4.74 o                         
  -9   5   1         81.63         84.64         5.74 o                         
  -8   5   1         65.92         73.58         6.20 o                         
  -7   5   1         74.46         70.24         4.95 o                         
  -6   5   1        533.06        520.01        11.05 o                         
  -5   5   1        281.84        306.81         8.46 o                         
  -4   5   1       1537.75       1587.84        32.46 o                         
  -3   5   1        785.31        764.14        16.26 o                         
  -2   5   1        328.02        324.71         6.91 o                         
  -1   5   1        207.09        212.92         5.61 o                         
   0   5   1         12.01         21.88         2.53 o                         
   1   5   1        200.56        216.44         6.20 o                         
   2   5   1        335.80        316.48        14.03 o                         
   3   5   1        787.29        753.36        18.92 o                         
   4   5   1       1545.80       1588.29        35.01 o                         
   5   5   1        280.65        307.69         8.76 o                         
   6   5   1        527.41        558.19        14.45 o                         
   7   5   1         74.20         82.38         4.64 o                         
   8   5   1         63.14         71.26         4.73 o                         
   9   5   1         81.79         80.27         5.13 o                         
  10   5   1         26.61         33.06         5.27 o                         
  11   5   1         10.31         13.32         6.95 o                         
 -11   6   1         15.43         -1.61        10.59 o                         
 -10   6   1         21.66         32.49         5.10 o                         
  -9   6   1         28.05         34.91         7.08 o                         
  -8   6   1         22.03         17.11         6.33 o                         
  -7   6   1         41.20         44.12         3.89 o                         
  -6   6   1         61.44         51.23         4.08 o                         
  -5   6   1         89.46         91.95         5.47 o                         
  -4   6   1        102.20        107.15         6.02 o                         
  -3   6   1        120.77        137.14        10.42 o                         
  -2   6   1        215.25        223.09         6.00 o                         
  -1   6   1        273.15        271.00         9.71 o                         
   0   6   1        552.90        560.13        11.84 o                         
   1   6   1        268.61        281.64         7.27 o                         
   2   6   1        219.48        212.08        21.68 o                         
   3   6   1        122.50        135.00        17.10 o                         
   4   6   1        102.84        102.50        12.16 o                         
   5   6   1         88.08         91.14         8.15 o                         
   6   6   1         62.69         48.62         4.29 o                         
   7   6   1         42.86         31.91         3.39 o                         
   8   6   1         21.92         30.06         6.60 o                         
   9   6   1         28.40         30.23         5.30 o                         
  10   6   1         21.30         24.89        11.72 o                         
  11   6   1         15.62         21.13        14.43 o                         
 -11   7   1         17.91         18.58        19.94 o                         
 -10   7   1          1.42          8.16         7.97 o                         
  -9   7   1          7.21         -2.92         4.26 o                         
  -8   7   1         16.68         24.68         4.81 o                         
  -7   7   1         23.25         27.08         4.55 o                         
  -6   7   1         39.31         41.34         5.01 o                         
  -5   7   1        692.75        721.96        22.60 o                         
  -4   7   1         87.42         90.12        11.39 o                         
  -3   7   1        214.78        213.43         7.08 o                         
  -2   7   1         27.93         21.90         4.97 o                         
  -1   7   1         13.87         16.15         4.13 o                         
   0   7   1          5.13          2.24         4.11 o                         
   1   7   1         13.81          9.64         2.81 o                         
   2   7   1         28.07         27.52         6.01 o                         
   3   7   1        217.20        216.30        14.98 o                         
   4   7   1         86.88         76.60        11.27 o                         
   5   7   1        694.01        713.64        24.90 o                         
   6   7   1         40.22         35.21         4.80 o                         
   7   7   1         21.98         30.52         3.99 o                         
   8   7   1         16.20         22.65         3.85 o                         
   9   7   1          7.05         13.97         8.73 o                         
  10   7   1          1.30          7.22         8.01 o                         
  11   7   1         17.78         27.81        25.19 o                         
 -10   8   1         14.27         12.04        10.51 o                         
  -9   8   1         68.52         86.76         9.67 o                         
  -8   8   1         20.50         27.17         5.77 o                         
  -7   8   1         30.13         28.02         5.42 o                         
  -6   8   1         40.66         50.42         7.19 o                         
  -5   8   1         33.05         27.24         6.40 o                         
  -4   8   1        208.89        186.91         9.25 o                         
  -3   8   1         22.06         34.14         5.79 o                         
  -2   8   1         25.07         20.00         4.52 o                         
  -1   8   1        399.00        368.53        11.08 o                         
   0   8   1        150.51        174.19         6.43 o                         
   1   8   1        396.82        371.62        10.86 o                         
   2   8   1         25.94         15.54         6.61 o                         
   3   8   1         22.09         27.88        10.50 o                         
   4   8   1        208.80        220.53        16.37 o                         
   5   8   1         32.87         29.24         5.92 o                         
   6   8   1         40.34         41.02         4.82 o                         
   7   8   1         29.65         29.65         9.68 o                         
   8   8   1         20.50         18.43         5.97 o                         
   9   8   1         68.04         55.74         7.52 o                         
  10   8   1         14.00         28.97         9.43 o                         
  -9   9   1          3.42          5.70         9.06 o                         
  -8   9   1         15.64         10.94         5.89 o                         
  -7   9   1         23.57         13.52        12.46 o                         
  -6   9   1         70.23         77.16         7.65 o                         
  -5   9   1         42.21         48.29         7.88 o                         
  -4   9   1         27.44         12.83         9.55 o                         
  -3   9   1         14.57         26.47        10.38 o                         
  -2   9   1        174.89        177.46         8.51 o                         
  -1   9   1         31.86         36.58         4.52 o                         
   0   9   1        264.22        276.03        10.50 o                         
   1   9   1         31.92         30.54         2.75 o                         
   2   9   1        176.95        172.70        10.38 o                         
   3   9   1         15.14          4.96         4.93 o                         
   4   9   1         28.04         28.18         5.12 o                         
   5   9   1         42.63         45.29         7.09 o                         
   6   9   1         70.20         77.31         6.77 o                         
   7   9   1         23.35         17.23         9.54 o                         
   8   9   1         15.47         19.41         8.33 o                         
   9   9   1          3.25          0.46         7.80 o                         
  -8  10   1          3.80         22.09         9.56 o                         
  -7  10   1          5.19         10.47         5.65 o                         
  -6  10   1         23.57         39.48        10.27 o                         
  -5  10   1         11.81          5.38         8.09 o                         
  -4  10   1         20.29         19.93         7.34 o                         
  -3  10   1          6.97         11.03         6.08 o                         
  -2  10   1         82.34         91.72         6.93 o                         
  -1  10   1         19.73         18.80         2.17 o                         
   0  10   1          9.69          4.18         3.72 o                         
   1  10   1         19.59         17.92         5.38 o                         
   2  10   1         82.32         95.98        13.31 o                         
   3  10   1          6.69          8.51         6.36 o                         
   4  10   1         19.85         19.06         7.85 o                         
   5  10   1         11.64          0.86         6.01 o                         
   6  10   1         23.28         21.43         5.78 o                         
   7  10   1          5.28          8.12         7.32 o                         
   8  10   1          3.75         16.00        14.29 o                         
  -7  11   1          3.13         -4.63        13.71 o                         
  -6  11   1          7.16         14.65        13.86 o                         
  -5  11   1          2.11          6.91         7.59 o                         
  -4  11   1          6.65         12.86         8.03 o                         
  -3  11   1         26.50         31.88         7.32 o                         
  -2  11   1         61.04         62.31        12.71 o                         
  -1  11   1         62.23         59.71         5.38 o                         
   0  11   1          0.16         12.74         8.07 o                         
   1  11   1         62.19         62.26         5.97 o                         
   2  11   1         60.84         68.05         7.97 o                         
   3  11   1         27.19         23.82         8.94 o                         
   4  11   1          6.26          1.75         7.93 o                         
   5  11   1          2.09         -0.52         7.57 o                         
   6  11   1          7.18         17.52         7.56 o                         
   7  11   1          3.06          8.15         9.70 o                         
  -6  12   1          2.13         25.23        13.04 o                         
  -5  12   1         19.13         21.68        22.22 o                         
  -4  12   1          3.35         -3.51        11.67 o                         
  -3  12   1          2.14         -6.00         9.10 o                         
  -2  12   1         17.14         22.68         6.83 o                         
  -1  12   1         26.80         28.00        17.24 o                         
   0  12   1          2.31         -3.30         3.95 o                         
   1  12   1         26.88         24.32         5.65 o                         
   2  12   1         16.97         14.95         6.42 o                         
   3  12   1          2.14         10.99        10.38 o                         
   4  12   1          3.38          0.52        11.07 o                         
   5  12   1         19.23         31.02        15.60 o                         
   6  12   1          2.14         13.09         9.83 o                         
  -4  13   1          5.31         18.77        20.99 o                         
  -3  13   1         24.61         39.59        16.60 o                         
  -2  13   1          1.26         18.08        15.51 o                         
  -1  13   1          2.88         21.51        24.66 o                         
   0  13   1         17.30         30.99        11.98 o                         
   1  13   1          2.79          5.67        12.39 o                         
   2  13   1          1.22         -3.94        11.50 o                         
   3  13   1         24.23         13.13        13.91 o                         
   4  13   1          5.34         -9.37        11.15 o                         
   2   0   2        354.22        367.87         9.78 o                         
   3   0   2       1536.29       1516.61        24.07 o                         
   4   0   2        249.85        280.22         6.65 o                         
   5   0   2         16.66         20.16         4.54 o                         
   6   0   2        265.24        276.88        10.23 o                         
   7   0   2       1067.72       1079.01        22.82 o                         
   8   0   2          8.55          6.13         5.48 o                         
   9   0   2          0.59          7.59         4.54 o                         
  10   0   2         86.56         66.91         4.95 o                         
  11   0   2          9.62         10.66         3.53 o                         
  12   0   2          7.41         -4.10        13.40 o                         
 -12   1   2         14.93          1.05        22.04 o                         
 -11   1   2         18.31         20.88         4.50 o                         
 -10   1   2         11.15         15.00         4.53 o                         
  -9   1   2         47.44         34.84         4.42 o                         
  -8   1   2        137.58        134.99         5.29 o                         
  -7   1   2        215.10        202.86         6.71 o                         
  -6   1   2        587.52        593.47        13.41 o                         
  -5   1   2         97.85        108.20         7.40 o                         
  -4   1   2        438.38        404.23        10.11 o                         
  -3   1   2        676.43        744.21        11.85 o                         
  -2   1   2       3611.89       3642.20        62.04 o                         
  -1   1   2       4640.90       4394.21        78.45 o                         
   1   1   2       4585.94       4334.19        63.96 o                         
   2   1   2       3602.34       3556.85        51.57 o                         
   3   1   2        685.88        744.97        11.89 o                         
   4   1   2        444.31        416.69         9.52 o                         
   5   1   2         94.26        114.51         5.10 o                         
   6   1   2        586.41        597.83        12.63 o                         
   7   1   2        219.78        207.05         8.34 o                         
   8   1   2        135.95        129.81         6.35 o                         
   9   1   2         47.56         40.49         4.07 o                         
  10   1   2         10.31          8.14         4.17 o                         
  11   1   2         18.18         13.93         4.29 o                         
  12   1   2         15.65          1.84        13.91 o                         
 -12   2   2          6.51          8.35        11.48 o                         
 -11   2   2         49.37         48.07         6.69 o                         
 -10   2   2          3.70          1.39         6.84 o                         
  -9   2   2         37.06         41.47         4.83 o                         
  -8   2   2        119.11        108.60         5.88 o                         
  -7   2   2         86.42         85.75         4.75 o                         
  -6   2   2        183.38        176.38         6.22 o                         
  -5   2   2        799.16        837.22        16.34 o                         
  -4   2   2         60.22         54.36         4.62 o                         
  -3   2   2        304.52        347.98         7.57 o                         
  -2   2   2       3430.59       3547.43        58.94 o                         
  -1   2   2       3986.40       3791.63        60.19 o                         
   0   2   2        791.56        707.11        12.76 o                         
   1   2   2       3935.37       3795.32        70.34 o                         
   2   2   2       3397.89       3483.39        52.60 o                         
   3   2   2        299.64        351.40         7.47 o                         
   4   2   2         62.72         49.32         2.61 o                         
   5   2   2        804.52        837.15        15.27 o                         
   6   2   2        189.49        195.79         6.44 o                         
   7   2   2         84.35         88.96         5.48 o                         
   8   2   2        119.87        127.87         5.43 o                         
   9   2   2         39.25         48.82         4.07 o                         
  10   2   2          4.10          1.14         3.25 o                         
  11   2   2         49.14         40.99         5.93 o                         
  12   2   2          6.51         14.69        15.74 o                         
 -12   3   2         17.95         22.98        25.45 o                         
 -11   3   2         10.45          1.39         8.22 o                         
 -10   3   2         44.66         44.37         6.08 o                         
  -9   3   2        108.01        118.46         6.25 o                         
  -8   3   2         19.61         17.01         5.01 o                         
  -7   3   2        606.75        641.12        15.87 o                         
  -6   3   2        904.24        925.88        20.74 o                         
  -5   3   2        114.59        132.87         7.27 o                         
  -4   3   2        274.81        264.69         6.21 o                         
  -3   3   2        965.41        899.21        15.45 o                         
  -2   3   2        934.06        919.25        15.10 o                         
  -1   3   2        254.30        238.60         4.37 o                         
   0   3   2        309.59        343.50         6.22 o                         
   1   3   2        239.78        228.24         5.43 o                         
   2   3   2        923.42        891.69        17.31 o                         
   3   3   2        962.71        867.58        15.92 o                         
   4   3   2        280.61        265.25         5.75 o                         
   5   3   2        114.31        116.16         4.84 o                         
   6   3   2        910.45        920.43        19.69 o                         
   7   3   2        596.37        618.77        16.25 o                         
   8   3   2         18.79         22.45         4.37 o                         
   9   3   2        107.11        124.83        11.67 o                         
  10   3   2         43.80         32.88         4.50 o                         
  11   3   2         10.67          7.37         4.94 o                         
  12   3   2         18.01         26.24        15.22 o                         
 -12   4   2         10.27         23.61        25.71 o                         
 -11   4   2         17.50         29.38         9.12 o                         
 -10   4   2         28.09         42.02         5.74 o                         
  -9   4   2         53.87         59.20         5.49 o                         
  -8   4   2        285.83        282.64         9.58 o                         
  -7   4   2        123.65        128.51         5.97 o                         
  -6   4   2        488.98        501.75        11.60 o                         
  -5   4   2         96.75         97.53         4.28 o                         
  -4   4   2        804.47        854.78        14.30 o                         
  -3   4   2       2605.86       2714.55        40.84 o                         
  -2   4   2       2195.65       2182.48        32.67 o                         
  -1   4   2         76.34         67.77         6.50 o                         
   0   4   2        459.87        439.38         9.41 o                         
   1   4   2         75.23         65.99         5.11 o                         
   2   4   2       2160.56       2102.70        44.00 o                         
   3   4   2       2593.41       2657.56        48.99 o                         
   4   4   2        798.42        823.87        15.83 o                         
   5   4   2         99.83        109.83         4.81 o                         
   6   4   2        485.65        520.08        12.54 o                         
   7   4   2        122.14        130.30         5.78 o                         
   8   4   2        287.30        291.75         9.30 o                         
   9   4   2         56.18         59.32         6.22 o                         
  10   4   2         28.70         45.75         7.00 o                         
  11   4   2         17.30         39.15        15.54 o                         
  12   4   2         10.33          2.10        14.17 o                         
 -11   5   2         27.65         20.74        12.31 o                         
 -10   5   2         71.72         67.04         6.22 o                         
  -9   5   2         20.94         14.72         4.63 o                         
  -8   5   2         77.63         73.32         5.05 o                         
  -7   5   2         49.47         36.51         4.69 o                         
  -6   5   2        342.44        332.21         8.84 o                         
  -5   5   2         71.63         76.14         4.97 o                         
  -4   5   2       1391.54       1378.25        24.87 o                         
  -3   5   2         84.24         77.89         3.56 o                         
  -2   5   2        292.40        325.42         7.40 o                         
  -1   5   2         71.73         95.58         4.50 o                         
   0   5   2        463.05        405.63         8.17 o                         
   1   5   2         68.95         93.08         4.77 o                         
   2   5   2        289.64        323.45        10.59 o                         
   3   5   2         84.80         86.12         6.68 o                         
   4   5   2       1395.09       1345.92        26.51 o                         
   5   5   2         75.05         82.91         8.03 o                         
   6   5   2        335.93        328.37        11.83 o                         
   7   5   2         49.87         44.31         4.81 o                         
   8   5   2         77.41         73.77         4.85 o                         
   9   5   2         20.98         21.38         5.95 o                         
  10   5   2         72.39         69.43         6.61 o                         
  11   5   2         27.66         31.96         9.44 o                         
 -11   6   2         23.81         27.46        16.01 o                         
 -10   6   2         25.99         23.04         8.71 o                         
  -9   6   2         50.96         50.89         4.62 o                         
  -8   6   2         83.35         80.83         5.14 o                         
  -7   6   2        165.92        184.63         6.55 o                         
  -6   6   2         84.14         80.36         7.23 o                         
  -5   6   2        467.65        427.02        14.63 o                         
  -4   6   2        297.72        334.38        12.83 o                         
  -3   6   2       1349.14       1407.54        26.38 o                         
  -2   6   2        414.23        418.67         8.69 o                         
  -1   6   2         16.45         13.64         3.01 o                         
   0   6   2          1.95          7.38         2.56 o                         
   1   6   2         16.81         16.75         4.71 o                         
   2   6   2        412.46        436.46        13.78 o                         
   3   6   2       1355.81       1355.85        36.08 o                         
   4   6   2        303.29        319.49        17.24 o                         
   5   6   2        470.57        423.27        11.72 o                         
   6   6   2         82.35         81.31         6.35 o                         
   7   6   2        164.45        164.02         6.69 o                         
   8   6   2         83.91         84.66         6.20 o                         
   9   6   2         51.03         59.80         7.00 o                         
  10   6   2         25.58         26.47         5.28 o                         
  11   6   2         23.85         33.85        10.21 o                         
 -11   7   2         27.70         15.64        10.46 o                         
 -10   7   2         12.84         21.37         8.75 o                         
  -9   7   2         37.01         36.15         8.72 o                         
  -8   7   2         10.17          7.21         4.17 o                         
  -7   7   2         80.96         90.50         4.70 o                         
  -6   7   2         17.67          6.70         5.21 o                         
  -5   7   2        239.28        227.62         9.10 o                         
  -4   7   2         52.38         44.61         5.95 o                         
  -3   7   2        156.63        160.34         5.43 o                         
  -2   7   2         40.35         48.13         6.90 o                         
  -1   7   2        818.84        799.50        15.91 o                         
   0   7   2        245.05        239.85         8.91 o                         
   1   7   2        821.22        810.56        20.49 o                         
   2   7   2         40.66         43.93        12.09 o                         
   3   7   2        155.36        158.01         9.54 o                         
   4   7   2         51.81         43.91         7.68 o                         
   5   7   2        240.05        250.79         9.85 o                         
   6   7   2         17.66          8.63         2.95 o                         
   7   7   2         79.06         84.51         5.26 o                         
   8   7   2         10.64          7.43         3.62 o                         
   9   7   2         37.23         41.92         4.99 o                         
  10   7   2         13.13         18.69         7.26 o                         
  11   7   2         27.72         13.64        17.32 o                         
 -10   8   2          2.22          9.67        14.41 o                         
  -9   8   2         17.40         24.25         6.63 o                         
  -8   8   2          7.03          4.27         5.65 o                         
  -7   8   2         42.35         49.52         6.51 o                         
  -6   8   2         34.94         39.95         5.74 o                         
  -5   8   2          3.84          6.93         5.68 o                         
  -4   8   2        217.60        223.33        10.62 o                         
  -3   8   2        264.69        263.74         9.90 o                         
  -2   8   2         20.09         29.68         6.30 o                         
  -1   8   2        118.49        109.94         4.67 o                         
   0   8   2         10.98          4.11         5.60 o                         
   1   8   2        120.65        109.59         8.33 o                         
   2   8   2         20.95         47.25         7.56 o                         
   3   8   2        264.99        256.40        12.82 o                         
   4   8   2        221.91        227.37        12.10 o                         
   5   8   2          3.50          6.03         6.29 o                         
   6   8   2         33.28         20.92        12.73 o                         
   7   8   2         42.84         37.85         6.24 o                         
   8   8   2          6.81          1.50         4.85 o                         
   9   8   2         17.37         15.58         5.96 o                         
  10   8   2          2.26         -0.13         9.36 o                         
  -9   9   2          6.17         -2.59        11.88 o                         
  -8   9   2         12.69          8.10         5.88 o                         
  -7   9   2         39.47         40.08         6.53 o                         
  -6   9   2         83.42         91.50         9.39 o                         
  -5   9   2          5.23          1.63         6.17 o                         
  -4   9   2         74.15         82.40         7.26 o                         
  -3   9   2        110.23        115.95         8.87 o                         
  -2   9   2         17.42         18.29         4.56 o                         
  -1   9   2        103.94         91.26         7.62 o                         
   0   9   2        230.50        252.90         8.97 o                         
   1   9   2        104.03         88.84         7.27 o                         
   2   9   2         17.50          8.76         6.44 o                         
   3   9   2        110.35        106.74         8.58 o                         
   4   9   2         74.26         90.71         8.54 o                         
   5   9   2          4.87          3.72         6.53 o                         
   6   9   2         82.94         71.58         8.52 o                         
   7   9   2         39.62         37.09         9.27 o                         
   8   9   2         12.56         12.87         6.17 o                         
   9   9   2          6.37         13.21         8.81 o                         
  -8  10   2         54.20         66.11         9.48 o                         
  -7  10   2          4.07          7.25         5.87 o                         
  -6  10   2         61.82         66.30        12.95 o                         
  -5  10   2         38.76         43.96         8.10 o                         
  -4  10   2         44.53         45.18         6.48 o                         
  -3  10   2         31.72         30.91         5.46 o                         
  -2  10   2        171.57        174.58        12.52 o                         
  -1  10   2         23.91         22.49         3.46 o                         
   0  10   2         73.16         79.64         5.83 o                         
   1  10   2         24.08         21.08         5.25 o                         
   2  10   2        171.29        196.88        16.83 o                         
   3  10   2         32.47         30.81         6.61 o                         
   4  10   2         44.33         43.06         7.95 o                         
   5  10   2         38.56         29.60         9.39 o                         
   6  10   2         61.12         53.48         6.72 o                         
   7  10   2          3.95          5.15         5.87 o                         
   8  10   2         54.29         56.72        11.03 o                         
  -7  11   2         22.24          6.04         8.83 o                         
  -6  11   2         17.62         24.59         8.46 o                         
  -5  11   2         28.32         40.74         8.02 o                         
  -4  11   2         14.50         30.85         8.71 o                         
  -3  11   2          3.05         -5.76         7.42 o                         
  -2  11   2         17.72         28.83         6.25 o                         
  -1  11   2         20.38         21.70         6.27 o                         
   0  11   2         43.17         30.73         3.02 o                         
   1  11   2         20.12         16.61        11.06 o                         
   2  11   2         17.74         16.04         7.85 o                         
   3  11   2          3.00          2.92         8.11 o                         
   4  11   2         14.63          9.32        11.97 o                         
   5  11   2         27.84          4.13        12.23 o                         
   6  11   2         17.63         14.29         8.54 o                         
   7  11   2         22.25         19.51         7.97 o                         
  -6  12   2          1.62         -0.55        10.58 o                         
  -5  12   2         10.84          1.52        10.89 o                         
  -4  12   2          7.56         -4.28         8.58 o                         
  -3  12   2         25.81         34.46         9.88 o                         
  -2  12   2          6.08         -0.50        12.00 o                         
  -1  12   2         10.95          3.87         4.65 o                         
   0  12   2          7.62         11.58         6.83 o                         
   1  12   2         10.88         12.80         7.22 o                         
   2  12   2          6.06         -3.19        15.97 o                         
   3  12   2         25.23         15.87        21.37 o                         
   4  12   2          7.46         18.19        14.39 o                         
   5  12   2         10.84         15.07        11.17 o                         
   6  12   2          1.60         -5.07         7.97 o                         
  -4  13   2          1.11          9.45        22.56 o                         
  -3  13   2          0.07         30.47        16.10 o                         
  -2  13   2          0.50         -5.83        14.66 o                         
  -1  13   2         30.17         35.60        24.93 o                         
   0  13   2          4.49         -4.05        13.74 o                         
   1  13   2         30.47         58.56        18.41 o                         
   2  13   2          0.52         -0.75        18.45 o                         
   3  13   2          0.08          6.63        16.16 o                         
   4  13   2          1.13         -6.98        11.15 o                         
   1   0   3         94.47        104.01         4.46 o                         
   2   0   3          5.90         32.64         6.95 o                         
   3   0   3         66.71         70.43         6.59 o                         
   4   0   3       3585.79       3499.13        64.52 o                         
   5   0   3         78.72         63.27         2.86 o                         
   6   0   3       1159.04       1152.70        22.31 o                         
   7   0   3         37.67         43.16         3.64 o                         
   8   0   3         78.21         68.60         4.77 o                         
   9   0   3         26.12         22.54         3.51 o                         
  10   0   3          1.69          2.27         6.10 o                         
  11   0   3          0.65          5.25         6.48 o                         
  12   0   3         52.36         42.76        14.88 o                         
 -12   1   3          2.32         -5.25        14.69 o                         
 -11   1   3         26.18         16.32        12.23 o                         
 -10   1   3        109.95        109.50         6.34 o                         
  -9   1   3        103.66        101.76         5.35 o                         
  -8   1   3        437.58        456.58        13.07 o                         
  -7   1   3        492.14        501.91        13.50 o                         
  -6   1   3         11.46         12.52         3.03 o                         
  -5   1   3        444.16        429.31        11.50 o                         
  -4   1   3        384.47        392.41         8.35 o                         
  -3   1   3       3673.69       3751.21        62.27 o                         
  -2   1   3         37.37         46.98         4.17 o                         
  -1   1   3       4352.69       4132.71        80.82 o                         
   0   1   3       7261.33       6950.57       143.95 o                         
   1   1   3       4346.40       4146.65        76.11 o                         
   2   1   3         35.25         38.93         4.40 o                         
   3   1   3       3605.17       3611.36        64.18 o                         
   4   1   3        383.94        393.15         9.45 o                         
   5   1   3        421.48        405.58        10.23 o                         
   6   1   3         11.60         10.76         3.59 o                         
   7   1   3        491.84        512.13        10.65 o                         
   8   1   3        439.21        433.18        11.51 o                         
   9   1   3        103.91        109.50         7.43 o                         
  10   1   3        108.02        108.68         4.54 o                         
  11   1   3         26.67          7.94        11.82 o                         
  12   1   3          2.28        -22.04        22.04 o                         
 -12   2   3          4.19         16.92        17.58 o                         
 -11   2   3         21.29         23.22         9.31 o                         
 -10   2   3          5.27         -4.52         4.64 o                         
  -9   2   3         27.08         21.45         5.13 o                         
  -8   2   3         73.80         73.48         5.55 o                         
  -7   2   3        827.08        812.88        20.56 o                         
  -6   2   3        279.26        267.48         8.07 o                         
  -5   2   3        563.87        604.62        12.27 o                         
  -4   2   3         56.87         56.29         3.20 o                         
  -3   2   3       2941.05       2909.42        46.95 o                         
  -2   2   3        161.49        166.03         4.35 o                         
  -1   2   3       1106.34       1058.84        16.55 o                         
   0   2   3        118.28        119.60         5.69 o                         
   1   2   3       1087.44       1031.06        15.29 o                         
   2   2   3        164.31        168.80         3.78 o                         
   3   2   3       2931.96       2860.56        45.14 o                         
   4   2   3         50.85         55.78         2.49 o                         
   5   2   3        562.81        603.15        15.35 o                         
   6   2   3        281.46        266.94         7.27 o                         
   7   2   3        829.14        823.29        18.88 o                         
   8   2   3         73.53         76.15         5.53 o                         
   9   2   3         26.55         30.16         3.96 o                         
  10   2   3          5.85          3.35         3.09 o                         
  11   2   3         20.85         44.19        11.97 o                         
  12   2   3          4.17          8.40        15.22 o                         
 -12   3   3          6.53         24.43        13.07 o                         
 -11   3   3         48.80         44.84         9.30 o                         
 -10   3   3          9.93         12.54         5.19 o                         
  -9   3   3          3.63          0.43         9.59 o                         
  -8   3   3        269.78        281.44        12.81 o                         
  -7   3   3        340.94        325.30        10.82 o                         
  -6   3   3          1.93         -0.52         5.76 o                         
  -5   3   3        317.88        295.66         8.99 o                         
  -4   3   3        165.09        192.95         6.07 o                         
  -3   3   3        417.34        433.02         8.15 o                         
  -2   3   3       1943.51       2070.46        30.68 o                         
  -1   3   3        691.47        720.72        11.17 o                         
   0   3   3       1255.27       1308.54        21.62 o                         
   1   3   3        684.61        704.89        12.05 o                         
   2   3   3       1919.98       2036.54        33.18 o                         
   3   3   3        416.41        421.33         7.60 o                         
   4   3   3        163.09        181.70         5.13 o                         
   5   3   3        323.42        319.70         8.54 o                         
   6   3   3          2.30          1.30         2.75 o                         
   7   3   3        337.93        336.19         9.64 o                         
   8   3   3        274.21        293.54         9.52 o                         
   9   3   3          3.46         -0.89         3.74 o                         
  10   3   3         10.81          9.81         3.97 o                         
  11   3   3         48.53         57.46         9.20 o                         
  12   3   3          6.57          6.30        14.17 o                         
 -12   4   3          7.43        -17.84        17.84 o                         
 -11   4   3          6.36          4.88        24.66 o                         
 -10   4   3          4.61         -5.14         5.81 o                         
  -9   4   3         11.70          8.81         3.86 o                         
  -8   4   3          3.71          4.76         4.25 o                         
  -7   4   3         12.49          7.83         4.83 o                         
  -6   4   3        171.38        155.37         5.89 o                         
  -5   4   3         79.97         88.07         6.06 o                         
  -4   4   3        303.51        324.51         8.30 o                         
  -3   4   3        280.22        295.03         5.63 o                         
  -2   4   3        222.39        206.47         4.47 o                         
  -1   4   3         12.67          3.59         2.81 o                         
   0   4   3        793.66        735.78        13.26 o                         
   1   4   3         13.77         10.86         3.85 o                         
   2   4   3        217.85        209.91         8.11 o                         
   3   4   3        275.89        281.15         6.55 o                         
   4   4   3        310.16        304.04         7.59 o                         
   5   4   3         80.03         89.61         7.31 o                         
   6   4   3        170.70        149.44         5.58 o                         
   7   4   3         11.66         16.16         3.34 o                         
   8   4   3          3.74         -3.65         3.65 o                         
   9   4   3         11.91         11.37         4.69 o                         
  10   4   3          4.66          4.65         4.22 o                         
  11   4   3          6.39         12.67        12.05 o                         
  12   4   3          7.56          5.25        13.64 o                         
 -11   5   3         18.56         15.50        11.94 o                         
 -10   5   3         87.53         92.65         7.11 o                         
  -9   5   3         23.88         36.99         5.48 o                         
  -8   5   3         50.82         71.72         5.58 o                         
  -7   5   3         11.60         15.59         5.15 o                         
  -6   5   3         25.68         31.57         3.83 o                         
  -5   5   3        345.04        349.72         7.41 o                         
  -4   5   3        243.02        245.34         5.23 o                         
  -3   5   3        393.79        385.97         7.64 o                         
  -2   5   3        160.01        164.20         4.37 o                         
  -1   5   3        377.39        375.54         6.72 o                         
   0   5   3        612.51        613.01        16.48 o                         
   1   5   3        381.83        366.58         8.92 o                         
   2   5   3        161.54        161.58         6.95 o                         
   3   5   3        382.27        364.00         9.22 o                         
   4   5   3        248.51        249.79         6.46 o                         
   5   5   3        340.80        339.88         8.63 o                         
   6   5   3         25.89         27.95         4.55 o                         
   7   5   3         12.27          9.61         3.31 o                         
   8   5   3         49.51         50.47         4.67 o                         
   9   5   3         24.79         17.36         5.10 o                         
  10   5   3         87.54         80.31         6.17 o                         
  11   5   3         18.84         19.80         9.93 o                         
 -11   6   3          0.96         11.70        18.63 o                         
 -10   6   3         12.70         -6.89         6.89 o                         
  -9   6   3         13.35         13.53         4.12 o                         
  -8   6   3         59.97         51.85         5.65 o                         
  -7   6   3          2.12         -2.68         3.11 o                         
  -6   6   3        267.49        271.43         8.44 o                         
  -5   6   3        242.11        242.98         5.41 o                         
  -4   6   3        897.69        935.48        18.26 o                         
  -3   6   3         30.41         33.64         3.36 o                         
  -2   6   3        106.77         90.29         4.66 o                         
  -1   6   3        165.26        180.60         5.38 o                         
   0   6   3        443.71        487.95        11.72 o                         
   1   6   3        165.48        171.87         5.98 o                         
   2   6   3        109.07         96.49         8.14 o                         
   3   6   3         30.17         41.20         6.23 o                         
   4   6   3        889.43        890.68        23.51 o                         
   5   6   3        242.42        253.98         8.44 o                         
   6   6   3        272.30        289.35        10.01 o                         
   7   6   3          2.30          5.44         4.54 o                         
   8   6   3         58.84         48.97         4.45 o                         
   9   6   3         13.20          9.45         4.28 o                         
  10   6   3         12.83         10.83         5.80 o                         
  11   6   3          0.88          7.27        14.17 o                         
 -11   7   3         55.53         61.12        11.68 o                         
 -10   7   3         31.88         15.98        41.72 o                         
  -9   7   3         24.28         19.72         5.97 o                         
  -8   7   3         50.81         50.11         4.57 o                         
  -7   7   3          9.15          7.22         3.54 o                         
  -6   7   3         11.60          3.06         4.17 o                         
  -5   7   3        381.96        383.41        13.71 o                         
  -4   7   3         38.88         42.77         4.69 o                         
  -3   7   3        216.21        211.26        11.83 o                         
  -2   7   3        104.86        102.62         4.85 o                         
  -1   7   3        397.28        385.57         9.36 o                         
   0   7   3        977.38        997.69        22.68 o                         
   1   7   3        400.54        373.81        11.31 o                         
   2   7   3        104.26        103.85        10.25 o                         
   3   7   3        220.17        215.78        10.34 o                         
   4   7   3         39.10         27.28         5.83 o                         
   5   7   3        381.56        390.75        17.22 o                         
   6   7   3         11.61         13.29         6.56 o                         
   7   7   3          8.87          9.71         3.86 o                         
   8   7   3         50.60         52.63         4.50 o                         
   9   7   3         23.79         27.76         6.21 o                         
  10   7   3         31.76         40.32         8.51 o                         
  11   7   3         55.76         29.39        19.94 o                         
 -10   8   3         34.06         27.30        12.62 o                         
  -9   8   3         22.51         28.60         9.01 o                         
  -8   8   3         18.66         24.50         6.42 o                         
  -7   8   3        216.48        212.37         9.21 o                         
  -6   8   3         71.82         81.52         7.78 o                         
  -5   8   3         88.83         87.79         7.04 o                         
  -4   8   3        213.48        208.90         7.66 o                         
  -3   8   3        129.45        142.48         5.53 o                         
  -2   8   3        178.92        174.25         5.87 o                         
  -1   8   3        202.12        208.75         8.81 o                         
   0   8   3          2.42          0.34         3.48 o                         
   1   8   3        202.59        199.72         7.76 o                         
   2   8   3        178.13        159.51         9.72 o                         
   3   8   3        129.81        158.37         9.12 o                         
   4   8   3        213.24        206.51        10.37 o                         
   5   8   3         88.15         79.80         6.97 o                         
   6   8   3         71.87         78.22        10.99 o                         
   7   8   3        218.05        224.09        12.15 o                         
   8   8   3         18.89         17.67         6.10 o                         
   9   8   3         22.36         36.82        15.02 o                         
  10   8   3         34.47          6.91        12.81 o                         
  -9   9   3          9.84         10.73         7.49 o                         
  -8   9   3         21.50         34.23        10.40 o                         
  -7   9   3         79.51         80.09         6.99 o                         
  -6   9   3         80.86         82.66         7.31 o                         
  -5   9   3         21.05          1.41        11.13 o                         
  -4   9   3         23.20         16.01         7.09 o                         
  -3   9   3         48.18         53.66         4.83 o                         
  -2   9   3        152.07        139.17         6.86 o                         
  -1   9   3         37.98         43.67         3.94 o                         
   0   9   3        116.16        138.25         7.07 o                         
   1   9   3         37.24         35.32         4.09 o                         
   2   9   3        153.82        146.72        12.81 o                         
   3   9   3         48.42         57.68         7.10 o                         
   4   9   3         23.46         18.82         6.46 o                         
   5   9   3         20.67          7.42         6.06 o                         
   6   9   3         80.79         84.47         7.38 o                         
   7   9   3         78.55         62.51         8.09 o                         
   8   9   3         21.33         13.34         6.79 o                         
   9   9   3         10.02         -7.86         7.86 o                         
  -8  10   3          9.32         12.25         8.28 o                         
  -7  10   3          6.61         21.13         7.39 o                         
  -6  10   3         22.36         35.49         8.85 o                         
  -5  10   3         16.62         21.07         6.77 o                         
  -4  10   3         10.42         21.45         8.05 o                         
  -3  10   3         21.19         22.04         5.36 o                         
  -2  10   3         25.23         24.16         3.86 o                         
  -1  10   3         19.51         10.88         3.50 o                         
   0  10   3          1.57          4.74         3.77 o                         
   1  10   3         19.95         58.28         9.58 o                         
   2  10   3         25.16         19.77         7.47 o                         
   3  10   3         21.59         16.05         8.14 o                         
   4  10   3         10.14         22.40         9.73 o                         
   5  10   3         16.60         15.15         6.34 o                         
   6  10   3         22.40         27.90         6.73 o                         
   7  10   3          6.57         22.71         6.66 o                         
   8  10   3          9.34          6.03         7.62 o                         
  -7  11   3         10.99          0.50        13.40 o                         
  -6  11   3          3.21          9.49         6.87 o                         
  -5  11   3          6.42          0.75         7.81 o                         
  -4  11   3         29.11         34.84         8.03 o                         
  -3  11   3         39.96         56.03        10.43 o                         
  -2  11   3         28.80         36.89         8.45 o                         
  -1  11   3         26.60         11.66         4.69 o                         
   0  11   3         18.78         20.70         4.27 o                         
   1  11   3         27.00         18.02         5.60 o                         
   2  11   3         28.51         23.94         5.85 o                         
   3  11   3         40.47         48.58         8.30 o                         
   4  11   3         28.65         22.80         8.86 o                         
   5  11   3          6.49         11.72         6.79 o                         
   6  11   3          3.19          0.70         7.50 o                         
   7  11   3         11.05          9.91         9.77 o                         
  -6  12   3          3.21          5.57         8.73 o                         
  -5  12   3          6.33         21.69        12.66 o                         
  -4  12   3         29.61         26.41         8.78 o                         
  -3  12   3          0.36          7.13         7.78 o                         
  -2  12   3          7.20          6.38         7.37 o                         
  -1  12   3         32.45         22.07         5.82 o                         
   0  12   3         23.70          8.47         5.07 o                         
   1  12   3         32.40         37.86        11.40 o                         
   2  12   3          7.39         17.64         8.95 o                         
   3  12   3          0.36         16.36         8.86 o                         
   4  12   3         29.41         39.36        11.68 o                         
   5  12   3          6.34         31.58        13.09 o                         
   6  12   3          3.17          8.82        10.03 o                         
  -3  13   3         18.32         29.67        22.56 o                         
  -2  13   3          3.55          0.15        15.48 o                         
  -1  13   3          0.20         18.91        15.63 o                         
   0  13   3          1.22         27.08        15.48 o                         
   1  13   3          0.20         -7.41         7.41 o                         
   2  13   3          3.52         -1.87        17.05 o                         
   3  13   3         18.03         22.77        13.91 o                         
   0   0   4       1981.37       1920.25        56.13 o                         
   1   0   4        201.57        193.60         7.03 o                         
   2   0   4         70.75         75.10        17.59 o                         
   3   0   4        431.93        391.31        10.57 o                         
   4   0   4       1296.14       1404.29        28.27 o                         
   5   0   4          6.68          5.70         4.81 o                         
   6   0   4       2316.35       2432.91        47.76 o                         
   7   0   4         25.07         15.60         5.63 o                         
   8   0   4         29.14         28.60         6.99 o                         
   9   0   4        133.05        125.09        11.35 o                         
  10   0   4         14.38          1.35         5.53 o                         
  11   0   4         37.08         30.45         7.80 o                         
  12   0   4          4.98          9.62        10.33 o                         
 -12   1   4         45.90         37.78        14.47 o                         
 -11   1   4          3.52          7.71         7.26 o                         
 -10   1   4         70.77         80.45        14.17 o                         
  -9   1   4         43.45         47.81         6.35 o                         
  -8   1   4        280.79        265.41         9.20 o                         
  -7   1   4         86.82         92.73         5.37 o                         
  -6   1   4         48.33         51.71         4.19 o                         
  -5   1   4         84.31         79.27         3.48 o                         
  -4   1   4        508.43        525.48        10.25 o                         
  -3   1   4        189.56        159.51         6.32 o                         
  -2   1   4       4479.92       4592.72        80.39 o                         
  -1   1   4        236.11        240.42         8.19 o                         
   0   1   4        105.10        118.62         4.12 o                         
   1   1   4        234.40        236.05         9.66 o                         
   2   1   4       4448.44       4519.88        88.57 o                         
   3   1   4        194.00        173.59         5.76 o                         
   4   1   4        508.89        535.42        12.03 o                         
   5   1   4         85.01         89.38         6.86 o                         
   6   1   4         46.27         35.67         8.53 o                         
   7   1   4         88.81         93.26         7.05 o                         
   8   1   4        277.95        283.11        10.96 o                         
   9   1   4         43.12         31.69         5.52 o                         
  10   1   4         70.64         78.96        15.89 o                         
  11   1   4          3.70         14.34         9.73 o                         
  12   1   4         46.67         50.44        10.95 o                         
 -12   2   4         28.01         26.63        17.58 o                         
 -11   2   4          5.18          1.85         8.91 o                         
 -10   2   4          9.23         15.27         6.65 o                         
  -9   2   4        264.73        272.50         9.33 o                         
  -8   2   4        109.03        106.88         9.59 o                         
  -7   2   4        184.30        177.59         7.02 o                         
  -6   2   4         34.19         36.23         4.50 o                         
  -5   2   4       1852.81       1854.44        33.76 o                         
  -4   2   4         83.94         95.21         5.16 o                         
  -3   2   4        423.75        447.20        10.08 o                         
  -2   2   4       1049.81       1020.29        16.71 o                         
  -1   2   4          9.47         24.04         3.40 o                         
   0   2   4       1694.95       1788.62        30.20 o                         
   1   2   4          6.24         18.63         2.89 o                         
   2   2   4       1037.65       1009.49        16.06 o                         
   3   2   4        413.03        439.13         7.80 o                         
   4   2   4         82.12         77.33         2.77 o                         
   5   2   4       1839.48       1843.59        30.69 o                         
   6   2   4         37.74         28.26         3.14 o                         
   7   2   4        190.72        180.61         6.67 o                         
   8   2   4        107.30         96.88         3.90 o                         
   9   2   4        260.94        257.73         7.97 o                         
  10   2   4          9.66          9.87         6.81 o                         
  11   2   4          5.21          1.20         7.15 o                         
  12   2   4         27.75         21.52        23.09 o                         
 -12   3   4         18.75         15.89        12.09 o                         
 -11   3   4         13.58         26.77         9.61 o                         
 -10   3   4         29.09         37.97         5.25 o                         
  -9   3   4        440.42        482.93        16.22 o                         
  -8   3   4        196.48        182.34         8.94 o                         
  -7   3   4         54.35         66.51         5.26 o                         
  -6   3   4        148.59        137.08         5.86 o                         
  -5   3   4          8.18          6.26         3.16 o                         
  -4   3   4         80.65         80.30         7.65 o                         
  -3   3   4        917.20        897.22        14.93 o                         
  -2   3   4        677.57        660.42        11.15 o                         
  -1   3   4       3999.97       4037.00        64.85 o                         
   0   3   4       1229.27       1156.16        19.12 o                         
   1   3   4       3953.04       3894.39        61.36 o                         
   2   3   4        685.12        659.57        11.26 o                         
   3   3   4        915.28        897.84        13.82 o                         
   4   3   4         82.44         91.24         5.33 o                         
   5   3   4          7.45          8.96         2.72 o                         
   6   3   4        146.99        137.64         5.05 o                         
   7   3   4         51.26         50.76         3.86 o                         
   8   3   4        193.53        187.04         7.47 o                         
   9   3   4        438.71        467.03        15.49 o                         
  10   3   4         28.71         32.31         5.70 o                         
  11   3   4         13.60          8.10         7.70 o                         
  12   3   4         18.81          6.82        22.56 o                         
 -11   4   4          3.20          2.86        17.84 o                         
 -10   4   4         36.81         35.30         7.02 o                         
  -9   4   4        106.44        100.16        11.28 o                         
  -8   4   4        105.36        111.23         6.13 o                         
  -7   4   4        132.56        139.74         7.31 o                         
  -6   4   4        496.12        489.76        13.15 o                         
  -5   4   4       1112.31       1158.82        29.93 o                         
  -4   4   4        290.41        283.92         7.12 o                         
  -3   4   4        526.36        564.38        10.37 o                         
  -2   4   4       1111.50       1130.50        16.49 o                         
  -1   4   4       1565.05       1622.59        24.84 o                         
   0   4   4        400.74        411.63         8.33 o                         
   1   4   4       1577.22       1620.53        27.89 o                         
   2   4   4       1100.58       1131.21        18.19 o                         
   3   4   4        523.36        553.18        10.27 o                         
   4   4   4        287.89        255.42         7.01 o                         
   5   4   4       1120.04       1112.79        23.24 o                         
   6   4   4        497.12        494.26        12.28 o                         
   7   4   4        133.71        136.22         5.73 o                         
   8   4   4        102.68         98.73         5.15 o                         
   9   4   4        104.76         96.54         5.33 o                         
  10   4   4         37.32         27.38         8.71 o                         
  11   4   4          3.26        -12.52        16.27 o                         
 -11   5   4         20.21         36.21        16.27 o                         
 -10   5   4         72.99         68.32         5.88 o                         
  -9   5   4         17.00         12.68         5.91 o                         
  -8   5   4        116.86        118.99         8.99 o                         
  -7   5   4         44.37         31.88         3.83 o                         
  -6   5   4        134.10        138.42         8.33 o                         
  -5   5   4        236.76        253.17        16.30 o                         
  -4   5   4        327.71        354.88         8.93 o                         
  -3   5   4        399.27        394.98         7.13 o                         
  -2   5   4       1913.41       1855.75        28.17 o                         
  -1   5   4          0.73          3.88         4.11 o                         
   0   5   4        150.46        134.76         4.22 o                         
   1   5   4          0.97         -1.87         4.32 o                         
   2   5   4       1906.51       1868.85        37.82 o                         
   3   5   4        406.05        395.61        11.92 o                         
   4   5   4        328.58        340.51         8.75 o                         
   5   5   4        236.73        224.93         6.59 o                         
   6   5   4        136.20        145.81         6.19 o                         
   7   5   4         46.37         43.07         7.40 o                         
   8   5   4        115.55        121.03         6.59 o                         
   9   5   4         16.68         27.76         4.79 o                         
  10   5   4         73.03         91.46         6.81 o                         
  11   5   4         20.23         23.33        10.09 o                         
 -11   6   4          6.61         -1.66        16.79 o                         
 -10   6   4         11.15         12.53        10.54 o                         
  -9   6   4         48.91         47.27         5.63 o                         
  -8   6   4         42.59         46.66         5.78 o                         
  -7   6   4          7.36         10.35         4.52 o                         
  -6   6   4         97.18        118.53         4.43 o                         
  -5   6   4        152.19        154.36         4.30 o                         
  -4   6   4        185.74        174.26         5.20 o                         
  -3   6   4        427.76        441.96         9.75 o                         
  -2   6   4        610.78        621.58        15.08 o                         
  -1   6   4          1.17         -2.86         3.72 o                         
   0   6   4        383.07        342.50         9.68 o                         
   1   6   4          0.85          7.06         8.18 o                         
   2   6   4        617.34        640.43        20.70 o                         
   3   6   4        427.59        420.01        13.01 o                         
   4   6   4        185.79        179.34         6.61 o                         
   5   6   4        154.31        149.09         6.77 o                         
   6   6   4         97.26        110.77         7.46 o                         
   7   6   4          7.16          4.56         3.83 o                         
   8   6   4         42.35         42.79         4.27 o                         
   9   6   4         48.77         46.61         6.22 o                         
  10   6   4         11.13         -3.74        10.28 o                         
  11   6   4          6.78        -15.74        15.74 o                         
 -10   7   4          0.35          4.43        13.38 o                         
  -9   7   4         31.44         22.79         6.34 o                         
  -8   7   4         74.09         75.01         4.15 o                         
  -7   7   4          0.77          1.78         3.01 o                         
  -6   7   4         22.41         15.33         4.83 o                         
  -5   7   4        117.29        128.72         8.12 o                         
  -4   7   4         97.00        103.13         4.85 o                         
  -3   7   4         40.38         33.07         3.72 o                         
  -2   7   4        154.00        137.89         5.94 o                         
  -1   7   4        107.19        120.56         5.39 o                         
   0   7   4          8.53         11.62         5.23 o                         
   1   7   4        107.11        117.53         8.18 o                         
   2   7   4        157.54        167.55         8.75 o                         
   3   7   4         39.54         21.45         6.23 o                         
   4   7   4         98.43        106.49         8.62 o                         
   5   7   4        116.98        130.98         8.64 o                         
   6   7   4         22.63         24.20         3.38 o                         
   7   7   4          0.80         -2.02         3.31 o                         
   8   7   4         74.52         75.22         9.95 o                         
   9   7   4         31.57         30.94         5.65 o                         
  10   7   4          0.37          4.59        10.65 o                         
 -10   8   4          1.12          8.85        13.66 o                         
  -9   8   4          8.81          5.20         6.92 o                         
  -8   8   4          4.71          0.62         5.62 o                         
  -7   8   4         13.87          9.48         5.53 o                         
  -6   8   4         51.47         46.05         7.91 o                         
  -5   8   4         83.33         93.85         4.90 o                         
  -4   8   4         24.05         20.68         3.41 o                         
  -3   8   4         25.55         31.71         4.31 o                         
  -2   8   4         62.29         52.65         4.42 o                         
  -1   8   4         82.57         68.38         8.15 o                         
   0   8   4          0.18         -4.17         4.17 o                         
   1   8   4         82.84         74.30         6.81 o                         
   2   8   4         61.10         56.68         8.26 o                         
   3   8   4         25.57         28.00         7.87 o                         
   4   8   4         23.69         28.33         5.07 o                         
   5   8   4         82.98         90.24         6.88 o                         
   6   8   4         50.97         45.42         6.58 o                         
   7   8   4         13.60         10.96         7.50 o                         
   8   8   4          4.54         -0.76         4.99 o                         
   9   8   4          8.90          7.00         9.62 o                         
  10   8   4          1.16          2.10        15.22 o                         
  -9   9   4         33.11         13.37        13.49 o                         
  -8   9   4         18.29         13.27         7.72 o                         
  -7   9   4          5.97         -6.22         6.22 o                         
  -6   9   4          2.86          1.10         6.62 o                         
  -5   9   4          6.92          5.42         5.32 o                         
  -4   9   4         25.23         23.46         3.97 o                         
  -3   9   4         43.25         41.98         3.91 o                         
  -2   9   4         17.32         14.47         3.42 o                         
  -1   9   4        160.64        152.63         9.17 o                         
   0   9   4         14.84          2.11         6.89 o                         
   1   9   4        159.80        135.62         7.50 o                         
   2   9   4         17.28         18.14         6.96 o                         
   3   9   4         44.13         53.99         8.54 o                         
   4   9   4         25.76         34.26         4.90 o                         
   5   9   4          7.00         12.06         5.47 o                         
   6   9   4          2.99         -1.38         9.16 o                         
   7   9   4          6.15         11.24         8.71 o                         
   8   9   4         18.01         17.22         9.79 o                         
   9   9   4         33.73         54.40        11.48 o                         
  -8  10   4         22.10         11.58        11.63 o                         
  -7  10   4          8.66         15.66         7.09 o                         
  -6  10   4         63.45         74.54         8.27 o                         
  -5  10   4         73.63         92.42         9.49 o                         
  -4  10   4         16.42         11.04         5.60 o                         
  -3  10   4          3.93         11.53         2.79 o                         
  -2  10   4         36.84         28.79         3.72 o                         
  -1  10   4         16.81         10.93         4.68 o                         
   0  10   4         40.59         37.11         4.12 o                         
   1  10   4         16.18         16.71         9.79 o                         
   2  10   4         36.21         14.50         9.57 o                         
   3  10   4          3.93         -0.52        11.01 o                         
   4  10   4         16.60         17.58         8.60 o                         
   5  10   4         73.78         80.47         7.87 o                         
   6  10   4         63.12         67.23        11.51 o                         
   7  10   4          8.45         11.62         7.22 o                         
   8  10   4         22.54         23.77         7.74 o                         
  -7  11   4         16.25          1.74        10.09 o                         
  -6  11   4          1.31         -5.10         9.47 o                         
  -5  11   4         21.55         16.68         6.74 o                         
  -4  11   4          2.05         -0.95        10.48 o                         
  -3  11   4         21.06         11.58         6.04 o                         
  -2  11   4         43.87         49.76         7.65 o                         
  -1  11   4          5.06         -1.85         4.38 o                         
   0  11   4          8.16          6.60         7.68 o                         
   1  11   4          4.97         12.71         8.58 o                         
   2  11   4         44.45         63.92        10.86 o                         
   3  11   4         20.71         34.89        10.20 o                         
   4  11   4          2.01          1.06        21.78 o                         
   5  11   4         21.40         -0.80         8.15 o                         
   6  11   4          1.42         -3.18         7.27 o                         
   7  11   4         16.06          8.33        19.93 o                         
  -5  12   4          2.24         -8.99         8.99 o                         
  -4  12   4         17.66         11.33         8.18 o                         
  -3  12   4          2.42         -8.83         8.83 o                         
  -2  12   4          0.84         -8.65         8.65 o                         
  -1  12   4          7.14          4.01         4.11 o                         
   0  12   4          8.90          3.29         4.31 o                         
   1  12   4          7.23          2.49         5.55 o                         
   2  12   4          0.98         -4.61         7.78 o                         
   3  12   4          2.37         -0.86         7.33 o                         
   4  12   4         17.68         29.44        15.23 o                         
   5  12   4          2.22          4.09         9.77 o                         
  -2  13   4          8.80         19.12        14.75 o                         
  -1  13   4         16.41          5.63        18.14 o                         
   0  13   4          0.14         -6.28        15.99 o                         
   1  13   4         16.83         13.60         7.37 o                         
   2  13   4          8.78         -1.13        15.24 o                         
   3  13   4          0.48         21.40        16.59 o                         
   1   0   5       1965.87       1971.27        40.97 o                         
   2   0   5        723.97        703.44        21.36 o                         
   3   0   5        252.70        212.75         9.47 o                         
   4   0   5        121.52        133.31         6.67 o                         
   5   0   5        758.56        754.48        16.28 o                         
   6   0   5          5.61         -3.64         7.20 o                         
   7   0   5        232.63        236.52        10.12 o                         
   8   0   5         14.72          4.46         6.74 o                         
   9   0   5         47.74         46.86         8.01 o                         
  10   0   5         10.82         18.28         7.65 o                         
  11   0   5        104.46        103.34         8.92 o                         
  12   0   5          0.16         -0.58        10.76 o                         
 -12   1   5          6.79         -0.61         9.93 o                         
 -11   1   5          2.86         18.36         7.10 o                         
 -10   1   5        150.83        159.17        21.93 o                         
  -9   1   5         57.04         50.45         9.66 o                         
  -8   1   5        140.34        139.04         9.71 o                         
  -7   1   5        251.64        270.30        14.59 o                         
  -6   1   5        550.68        540.98        14.89 o                         
  -5   1   5        767.88        778.66        17.16 o                         
  -4   1   5        859.36        790.83        16.23 o                         
  -3   1   5        802.72        809.43        16.24 o                         
  -2   1   5        280.90        302.62         7.96 o                         
  -1   1   5        611.10        629.17        12.45 o                         
   0   1   5        496.60        529.31        19.38 o                         
   1   1   5        605.41        624.66        17.67 o                         
   2   1   5        283.47        311.24         9.41 o                         
   3   1   5        807.23        820.86        17.82 o                         
   4   1   5        846.26        777.92        18.43 o                         
   5   1   5        774.90        843.11        26.77 o                         
   6   1   5        553.31        554.54        15.29 o                         
   7   1   5        247.35        251.76        10.97 o                         
   8   1   5        141.33        141.13         8.32 o                         
   9   1   5         56.89         69.72         9.54 o                         
  10   1   5        150.46        147.86        13.77 o                         
  11   1   5          2.99          4.56         7.76 o                         
  12   1   5          6.45          7.08         9.90 o                         
 -12   2   5          7.29        -11.68        11.68 o                         
 -11   2   5          2.00          7.27         7.45 o                         
 -10   2   5         52.11         48.73         7.48 o                         
  -9   2   5         35.48         42.84         7.26 o                         
  -8   2   5        244.19        247.14        10.53 o                         
  -7   2   5        556.60        535.68        13.14 o                         
  -6   2   5        273.79        306.50         9.30 o                         
  -5   2   5        801.90        785.22        16.72 o                         
  -4   2   5       1024.77       1053.05        21.15 o                         
  -3   2   5       1054.34       1182.27        20.13 o                         
  -2   2   5        439.15        467.53        10.21 o                         
  -1   2   5        446.76        443.80         8.22 o                         
   0   2   5        750.73        680.35        12.81 o                         
   1   2   5        452.02        464.20         8.44 o                         
   2   2   5        448.49        458.29         8.68 o                         
   3   2   5       1071.70       1173.15        19.73 o                         
   4   2   5       1015.25       1067.18        17.30 o                         
   5   2   5        795.96        740.45        14.17 o                         
   6   2   5        273.04        306.40         8.84 o                         
   7   2   5        557.34        560.66        16.52 o                         
   8   2   5        242.74        234.32        24.04 o                         
   9   2   5         35.22         37.37         8.11 o                         
  10   2   5         51.57         65.39         8.71 o                         
  11   2   5          1.96         15.92        13.12 o                         
  12   2   5          7.36         11.24        10.20 o                         
 -12   3   5          1.55          2.73        15.22 o                         
 -11   3   5        120.62        128.53        38.31 o                         
 -10   3   5         18.32         16.78         3.83 o                         
  -9   3   5         56.06         53.82         5.46 o                         
  -8   3   5         46.63         37.21         9.01 o                         
  -7   3   5        170.82        180.43         6.81 o                         
  -6   3   5         77.02         76.13         4.81 o                         
  -5   3   5        304.88        332.53         8.86 o                         
  -4   3   5        122.97        107.11         5.46 o                         
  -3   3   5        928.73        954.32        18.20 o                         
  -2   3   5        688.56        720.49        13.48 o                         
  -1   3   5       2511.21       2298.98        36.49 o                         
   0   3   5        124.80        141.26         4.48 o                         
   1   3   5       2506.65       2289.89        38.93 o                         
   2   3   5        702.36        719.56        13.14 o                         
   3   3   5        913.64        930.98        15.44 o                         
   4   3   5        120.78        107.52         3.98 o                         
   5   3   5        303.48        319.35         8.12 o                         
   6   3   5         76.77         67.59         4.12 o                         
   7   3   5        170.84        168.05        11.52 o                         
   8   3   5         45.84         41.94         7.65 o                         
   9   3   5         56.00         73.30        10.47 o                         
  10   3   5         18.19         25.69         8.01 o                         
  11   3   5        119.45        112.17        14.95 o                         
  12   3   5          1.49        -14.69        14.69 o                         
 -11   4   5         25.07         35.75        12.39 o                         
 -10   4   5         22.35         18.68         4.81 o                         
  -9   4   5         11.97          9.84         4.14 o                         
  -8   4   5        111.21        105.89         8.52 o                         
  -7   4   5         80.47         82.58         6.53 o                         
  -6   4   5        422.26        439.02        13.90 o                         
  -5   4   5        144.71        135.03         5.78 o                         
  -4   4   5       1403.81       1430.94        26.11 o                         
  -3   4   5       1044.76       1013.42        16.97 o                         
  -2   4   5        109.61        100.59         3.52 o                         
  -1   4   5        167.91        176.93         4.39 o                         
   0   4   5          5.36          4.21         2.31 o                         
   1   4   5        169.46        183.03         5.52 o                         
   2   4   5        108.76        101.62         3.58 o                         
   3   4   5       1025.01        982.22        16.11 o                         
   4   4   5       1410.45       1469.39        26.18 o                         
   5   4   5        140.49        153.47         9.50 o                         
   6   4   5        423.23        427.13        10.61 o                         
   7   4   5         79.98         80.49         4.28 o                         
   8   4   5        110.49         92.19         5.34 o                         
   9   4   5         11.86          1.42         3.44 o                         
  10   4   5         21.80         39.39        15.10 o                         
  11   4   5         25.20         18.11        10.00 o                         
 -11   5   5          0.29        -15.74        16.27 o                         
 -10   5   5         93.34        100.98        13.11 o                         
  -9   5   5         40.76         44.19         5.60 o                         
  -8   5   5         68.51         75.01         6.88 o                         
  -7   5   5         82.85         83.80         5.84 o                         
  -6   5   5         63.53         73.40         5.78 o                         
  -5   5   5        244.23        274.02         8.95 o                         
  -4   5   5        172.85        177.10         4.74 o                         
  -3   5   5        126.83        108.79         5.81 o                         
  -2   5   5          2.79          1.62         2.24 o                         
  -1   5   5        157.14        143.43         4.65 o                         
   0   5   5       2201.45       2225.01        35.53 o                         
   1   5   5        159.16        142.33         6.41 o                         
   2   5   5          2.41         -0.22         4.90 o                         
   3   5   5        124.75        106.07         4.26 o                         
   4   5   5        173.94        176.90         6.40 o                         
   5   5   5        246.06        266.55         7.45 o                         
   6   5   5         62.62         72.86         7.50 o                         
   7   5   5         82.40         82.58         6.54 o                         
   8   5   5         69.30         66.73         6.57 o                         
   9   5   5         40.29         39.87         5.18 o                         
  10   5   5         92.82        104.42        20.73 o                         
  11   5   5          0.30         -9.68        12.10 o                         
 -11   6   5         40.33         24.29        11.28 o                         
 -10   6   5          5.94         20.04         9.25 o                         
  -9   6   5         10.89         13.81         5.32 o                         
  -8   6   5         16.46         20.29         9.27 o                         
  -7   6   5         65.88         77.12         5.56 o                         
  -6   6   5         73.39         69.59         4.80 o                         
  -5   6   5         11.84          8.87         3.46 o                         
  -4   6   5        428.53        415.78         8.75 o                         
  -3   6   5        194.15        183.31         4.40 o                         
  -2   6   5         49.26         45.62         3.44 o                         
  -1   6   5        682.15        663.49        16.38 o                         
   0   6   5          0.26          2.66         2.98 o                         
   1   6   5        692.91        669.74        14.35 o                         
   2   6   5         47.04         51.65         4.85 o                         
   3   6   5        192.73        183.91         7.59 o                         
   4   6   5        429.43        396.04        10.86 o                         
   5   6   5         11.57         15.36         3.32 o                         
   6   6   5         74.35         68.55         6.44 o                         
   7   6   5         64.80         57.20         4.27 o                         
   8   6   5         16.18         22.20         6.21 o                         
   9   6   5         10.70         20.38         6.71 o                         
  10   6   5          6.00         12.30         8.20 o                         
  11   6   5         40.26          9.45        14.17 o                         
 -10   7   5         13.53          9.31        12.39 o                         
  -9   7   5          1.53          3.16         6.07 o                         
  -8   7   5         24.82         24.09         5.60 o                         
  -7   7   5         79.64         80.88         4.89 o                         
  -6   7   5         48.85         45.21         2.26 o                         
  -5   7   5          2.73         -1.13         3.50 o                         
  -4   7   5        150.97        162.55         5.46 o                         
  -3   7   5        373.13        387.23         8.95 o                         
  -2   7   5         38.22         32.70         4.70 o                         
  -1   7   5        221.45        213.77         7.00 o                         
   0   7   5        362.49        359.46        10.52 o                         
   1   7   5        223.65        209.97         7.82 o                         
   2   7   5         39.49         46.01         6.93 o                         
   3   7   5        377.12        389.18        12.62 o                         
   4   7   5        150.21        151.63         7.84 o                         
   5   7   5          2.94          7.54         4.39 o                         
   6   7   5         47.71         48.61         5.37 o                         
   7   7   5         80.60         89.02         7.26 o                         
   8   7   5         25.26         12.88         4.76 o                         
   9   7   5          1.47         -1.34         6.11 o                         
  10   7   5         13.55         -7.60        10.70 o                         
 -10   8   5         18.43         22.86        19.60 o                         
  -9   8   5          8.82         16.06         9.08 o                         
  -8   8   5         12.38         14.20         6.86 o                         
  -7   8   5         77.31         81.06         8.42 o                         
  -6   8   5          6.98         12.15         4.22 o                         
  -5   8   5         47.77         53.51         8.57 o                         
  -4   8   5         13.54         13.39         4.51 o                         
  -3   8   5        136.54        130.41         6.03 o                         
  -2   8   5         36.32         31.77         3.85 o                         
  -1   8   5         51.58         50.99         4.99 o                         
   0   8   5        415.80        416.12        12.81 o                         
   1   8   5         51.70         47.13         5.61 o                         
   2   8   5         37.04         43.94         7.95 o                         
   3   8   5        136.40        118.18         6.86 o                         
   4   8   5         14.22         13.07         7.35 o                         
   5   8   5         46.25         45.55         5.81 o                         
   6   8   5          6.97          6.04         4.26 o                         
   7   8   5         78.37         77.58         6.37 o                         
   8   8   5         12.58         11.92         5.50 o                         
   9   8   5          8.79          9.12         6.40 o                         
  10   8   5         18.73         15.74        18.37 o                         
  -9   9   5          1.97        -13.27        24.66 o                         
  -8   9   5          7.88          9.37         6.83 o                         
  -7   9   5         53.85         62.82         8.14 o                         
  -6   9   5         27.22         21.93         6.90 o                         
  -5   9   5          5.68          6.29         5.79 o                         
  -4   9   5         29.20         35.11         4.67 o                         
  -3   9   5         15.58          9.18         3.96 o                         
  -2   9   5         33.72         19.64         4.69 o                         
  -1   9   5         15.40          9.89         3.94 o                         
   0   9   5         55.48         62.35         4.21 o                         
   1   9   5         15.04         12.36         2.83 o                         
   2   9   5         33.49         36.86        15.12 o                         
   3   9   5         16.11         21.92        10.30 o                         
   4   9   5         29.39         38.32         5.59 o                         
   5   9   5          5.54          9.47         6.75 o                         
   6   9   5         27.18         32.91         5.90 o                         
   7   9   5         53.39         51.19         7.57 o                         
   8   9   5          7.98          9.46         7.45 o                         
   9   9   5          2.03        -10.51        16.79 o                         
  -8  10   5          2.76         -7.36        15.34 o                         
  -7  10   5          4.75          3.93         8.66 o                         
  -6  10   5         29.13         34.33         7.76 o                         
  -5  10   5          2.04         -4.61         6.16 o                         
  -4  10   5         23.46         23.91         3.35 o                         
  -3  10   5         18.60         23.60         6.66 o                         
  -2  10   5          3.10         -1.92         4.74 o                         
  -1  10   5         18.07         12.55         3.89 o                         
   0  10   5         42.60         42.07         4.96 o                         
   1  10   5         18.17         19.00        10.19 o                         
   2  10   5          3.31         12.68         8.06 o                         
   3  10   5         19.11         22.19         7.88 o                         
   4  10   5         23.96         20.49         6.51 o                         
   5  10   5          2.08         -1.96         5.87 o                         
   6  10   5         28.87         24.78         9.25 o                         
   7  10   5          4.52         13.33         7.25 o                         
   8  10   5          2.82          1.14         8.02 o                         
  -7  11   5          1.16         -2.59         9.77 o                         
  -6  11   5          2.45         -2.07         7.77 o                         
  -5  11   5         11.27          5.03         6.82 o                         
  -4  11   5          3.35          1.11         6.82 o                         
  -3  11   5          1.98          8.35         2.93 o                         
  -2  11   5          4.86         12.19         3.73 o                         
  -1  11   5          5.97          8.86         4.12 o                         
   0  11   5         28.90         31.50         7.72 o                         
   1  11   5          6.09          5.62        10.07 o                         
   2  11   5          4.95         -0.69        14.31 o                         
   3  11   5          1.78         -6.53        18.00 o                         
   4  11   5          3.31         11.96         6.07 o                         
   5  11   5         11.46         21.83         7.42 o                         
   6  11   5          2.43          0.44         8.21 o                         
   7  11   5          1.20          1.42         7.59 o                         
  -5  12   5          6.88          0.68        10.41 o                         
  -4  12   5          7.33         10.97        15.38 o                         
  -3  12   5          3.18          1.14         8.03 o                         
  -2  12   5          3.43          2.37        13.25 o                         
  -1  12   5         14.69         11.75         7.51 o                         
   0  12   5         24.37          4.13         9.03 o                         
   1  12   5         14.45         14.91         8.46 o                         
   2  12   5          3.68         14.41        13.66 o                         
   3  12   5          3.16          1.94        13.35 o                         
   4  12   5          7.35          5.22         7.26 o                         
   5  12   5          6.91          6.65         9.42 o                         
  -2  13   5          1.88         11.24        21.51 o                         
  -1  13   5          5.85          2.31        14.62 o                         
   0  13   5          4.28          0.24        18.54 o                         
   1  13   5          5.95          1.45         8.44 o                         
   2  13   5          1.89          4.48         9.46 o                         
   0   0   6       1898.94       1812.40        50.64 o                         
   1   0   6        484.46        433.51        11.98 o                         
   2   0   6        785.46        810.63        24.98 o                         
   3   0   6       1149.25       1243.21        30.29 o                         
   4   0   6         63.11         66.84        11.55 o                         
   5   0   6          2.18          3.33         4.75 o                         
   6   0   6       1546.69       1640.74        34.66 o                         
   7   0   6         16.46         23.25         5.59 o                         
   8   0   6        794.93        842.13        32.80 o                         
   9   0   6         64.87         76.43        11.58 o                         
  10   0   6         26.87         28.63         9.23 o                         
  11   0   6         11.53          0.69        10.38 o                         
  12   0   6          1.52        -19.42        19.42 o                         
 -12   1   6         24.41         -1.08        10.01 o                         
 -11   1   6          3.47        -10.15        10.48 o                         
 -10   1   6         24.91         15.24        14.09 o                         
  -9   1   6        166.88        176.56        16.25 o                         
  -8   1   6         52.08         46.28         7.04 o                         
  -7   1   6        538.80        579.14        17.46 o                         
  -6   1   6        280.83        256.82         9.83 o                         
  -5   1   6        884.17        900.12        19.77 o                         
  -4   1   6         82.10        100.43         8.70 o                         
  -3   1   6        689.25        750.04        15.98 o                         
  -2   1   6        242.18        202.07        10.79 o                         
  -1   1   6       3226.56       3295.41        61.90 o                         
   0   1   6        269.76        272.03         8.80 o                         
   1   1   6       3232.55       3346.82        75.52 o                         
   2   1   6        248.85        222.97         7.63 o                         
   3   1   6        687.16        731.92        16.23 o                         
   4   1   6         78.59         84.31         3.71 o                         
   5   1   6        883.19        916.06        22.90 o                         
   6   1   6        279.59        286.30        10.37 o                         
   7   1   6        539.39        545.02        16.58 o                         
   8   1   6         52.32         53.78         6.11 o                         
   9   1   6        167.75        156.81        11.10 o                         
  10   1   6         24.62         28.69        14.54 o                         
  11   1   6          3.28         21.91        20.20 o                         
  12   1   6         24.90         45.65        19.42 o                         
 -12   2   6         36.57         40.07        14.73 o                         
 -11   2   6          4.51        -11.15        11.15 o                         
 -10   2   6         12.32         14.51        15.63 o                         
  -9   2   6         97.69         93.24         9.57 o                         
  -8   2   6        104.21        108.24         8.64 o                         
  -7   2   6        125.38        124.47         7.18 o                         
  -6   2   6        279.19        263.32         9.74 o                         
  -5   2   6        413.59        417.42        14.88 o                         
  -4   2   6         72.74         83.73        11.60 o                         
  -3   2   6        333.85        295.91         7.35 o                         
  -2   2   6       2820.20       2880.20        46.79 o                         
  -1   2   6        187.43        190.30         6.42 o                         
   0   2   6       2863.38       3020.79        55.96 o                         
   1   2   6        180.84        177.08         5.38 o                         
   2   2   6       2804.46       2861.55        51.35 o                         
   3   2   6        339.56        300.24         6.98 o                         
   4   2   6         74.18         76.41         5.07 o                         
   5   2   6        417.01        414.50         9.44 o                         
   6   2   6        274.70        273.00         9.94 o                         
   7   2   6        125.61        124.64         7.01 o                         
   8   2   6        105.38         82.26         6.64 o                         
   9   2   6         97.85        109.66        18.55 o                         
  10   2   6         13.13          5.74         7.92 o                         
  11   2   6          4.70         19.11        14.25 o                         
  12   2   6         36.82         24.84        20.99 o                         
 -12   3   6          2.07          0.52        16.79 o                         
 -11   3   6         12.33         12.84        13.38 o                         
 -10   3   6          1.12         13.33         9.79 o                         
  -9   3   6         17.18         14.53         6.97 o                         
  -8   3   6         28.75         35.21         6.21 o                         
  -7   3   6        162.94        174.03        10.89 o                         
  -6   3   6        448.50        432.06        11.63 o                         
  -5   3   6         76.59         77.82         4.76 o                         
  -4   3   6        681.09        679.55        13.80 o                         
  -3   3   6         74.83         94.15         3.63 o                         
  -2   3   6        116.40        106.99         5.15 o                         
  -1   3   6        255.09        258.02         9.02 o                         
   0   3   6          3.87          6.71         4.08 o                         
   1   3   6        263.03        256.18         6.67 o                         
   2   3   6        111.52        101.23         4.01 o                         
   3   3   6         74.46         82.71         3.61 o                         
   4   3   6        674.83        685.43        13.24 o                         
   5   3   6         76.51         68.71         5.46 o                         
   6   3   6        451.97        443.56        10.62 o                         
   7   3   6        163.23        151.46        10.57 o                         
   8   3   6         28.38         24.39         5.92 o                         
   9   3   6         17.50         16.82         8.43 o                         
  10   3   6          1.04         -5.80         7.37 o                         
  11   3   6         12.61         19.40        12.86 o                         
  12   3   6          2.24          7.87        23.61 o                         
 -11   4   6          2.39         -6.48        10.94 o                         
 -10   4   6         39.03         53.06        10.49 o                         
  -9   4   6         22.17          7.72         9.86 o                         
  -8   4   6        131.40        149.68        13.41 o                         
  -7   4   6         15.05          8.52         4.62 o                         
  -6   4   6         76.68         65.73         6.77 o                         
  -5   4   6         48.83         49.59         5.82 o                         
  -4   4   6         15.78         18.73         5.95 o                         
  -3   4   6        178.49        187.29         5.73 o                         
  -2   4   6        851.78        859.55        15.73 o                         
  -1   4   6        446.69        442.53         8.26 o                         
   0   4   6         16.74         20.40         3.46 o                         
   1   4   6        446.41        436.64         9.17 o                         
   2   4   6        840.21        827.11        15.71 o                         
   3   4   6        180.71        186.70         7.37 o                         
   4   4   6         16.23         15.24         4.93 o                         
   5   4   6         49.25         53.63         7.78 o                         
   6   4   6         74.74         63.97         5.21 o                         
   7   4   6         15.42         18.55         4.09 o                         
   8   4   6        132.08        134.03         6.21 o                         
   9   4   6         21.95         19.74         8.09 o                         
  10   4   6         39.00         61.37        10.33 o                         
  11   4   6          2.36         -3.88        10.17 o                         
 -11   5   6          2.42         14.17        23.09 o                         
 -10   5   6         25.34         30.87        14.12 o                         
  -9   5   6         14.40         16.44         8.10 o                         
  -8   5   6         12.16         22.22         6.29 o                         
  -7   5   6         64.34         60.61         4.91 o                         
  -6   5   6         31.86         45.00         8.22 o                         
  -5   5   6        352.79        359.38        12.72 o                         
  -4   5   6        124.46        117.68        10.61 o                         
  -3   5   6        205.30        218.06         5.83 o                         
  -2   5   6        948.52        939.95        17.14 o                         
  -1   5   6        329.32        316.60         6.64 o                         
   0   5   6        462.69        443.13        11.55 o                         
   1   5   6        333.99        338.88         7.68 o                         
   2   5   6        950.28        943.28        17.70 o                         
   3   5   6        207.74        211.51         8.86 o                         
   4   5   6        126.22        125.18         5.64 o                         
   5   5   6        359.29        353.47         9.68 o                         
   6   5   6         31.67         31.39         6.62 o                         
   7   5   6         64.23         61.89         7.46 o                         
   8   5   6         12.08         15.46         3.63 o                         
   9   5   6         14.25         22.47         4.92 o                         
  10   5   6         25.29         18.54        12.10 o                         
  11   5   6          2.38          2.10        12.00 o                         
 -11   6   6          1.81         10.44        14.17 o                         
 -10   6   6          2.40         -0.98        11.72 o                         
  -9   6   6         73.67         72.91         6.32 o                         
  -8   6   6         76.51         72.95         6.30 o                         
  -7   6   6         96.30         93.45         6.14 o                         
  -6   6   6        194.04        193.20         7.61 o                         
  -5   6   6         18.17         14.35         5.27 o                         
  -4   6   6        200.06        205.19         6.30 o                         
  -3   6   6         87.56         87.42         3.53 o                         
  -2   6   6        264.50        265.42         6.15 o                         
  -1   6   6        416.41        402.30         8.94 o                         
   0   6   6        125.01        116.58         4.58 o                         
   1   6   6        420.28        408.11        10.50 o                         
   2   6   6        264.92        269.41         9.51 o                         
   3   6   6         84.41         79.33         7.13 o                         
   4   6   6        202.25        204.75         6.98 o                         
   5   6   6         17.45         31.87         7.44 o                         
   6   6   6        193.34        201.00         7.52 o                         
   7   6   6         96.53         96.46         5.37 o                         
   8   6   6         75.90         79.76         5.12 o                         
   9   6   6         74.02         69.57         7.97 o                         
  10   6   6          2.36         16.60        11.02 o                         
 -10   7   6          0.19        -21.22        34.37 o                         
  -9   7   6         22.86         26.14         9.77 o                         
  -8   7   6         27.74         29.10         3.75 o                         
  -7   7   6        116.76        129.75         5.16 o                         
  -6   7   6         76.67         88.37         5.34 o                         
  -5   7   6         83.74         87.96         3.70 o                         
  -4   7   6         18.34         17.24         3.25 o                         
  -3   7   6         44.46         50.03         4.91 o                         
  -2   7   6         36.82         37.41         3.31 o                         
  -1   7   6        260.24        251.34        10.72 o                         
   0   7   6         44.84         45.13         5.01 o                         
   1   7   6        255.02        266.70        12.48 o                         
   2   7   6         38.38         37.74         3.72 o                         
   3   7   6         45.34         50.89         5.23 o                         
   4   7   6         18.91         22.46         8.30 o                         
   5   7   6         83.96         91.78         8.33 o                         
   6   7   6         76.47         80.80         5.68 o                         
   7   7   6        116.19        133.87         6.84 o                         
   8   7   6         27.58         30.55         4.99 o                         
   9   7   6         23.12         18.74         6.96 o                         
  -9   8   6          9.07          9.29         9.46 o                         
  -8   8   6         36.28         31.12         8.57 o                         
  -7   8   6         14.87         13.35         7.95 o                         
  -6   8   6         13.93         12.36         4.69 o                         
  -5   8   6        139.03        159.83         7.39 o                         
  -4   8   6          2.05          4.51         3.64 o                         
  -3   8   6         89.19         97.45         4.87 o                         
  -2   8   6        167.60        176.23         9.26 o                         
  -1   8   6         38.29         33.86         5.05 o                         
   0   8   6         40.08         45.78         4.71 o                         
   1   8   6         37.72         22.13         4.62 o                         
   2   8   6        167.60        176.63        10.29 o                         
   3   8   6         91.28         84.20         6.30 o                         
   4   8   6          2.29         -3.48         4.70 o                         
   5   8   6        137.31        149.36         8.02 o                         
   6   8   6         14.39         21.19         5.38 o                         
   7   8   6         14.77         18.90         4.98 o                         
   8   8   6         35.80         31.05         6.52 o                         
   9   8   6          9.05         16.56        12.59 o                         
  -9   9   6          7.24         17.54        20.46 o                         
  -8   9   6          7.59         14.39        12.05 o                         
  -7   9   6          6.07          1.73         8.01 o                         
  -6   9   6         55.03         72.76         6.41 o                         
  -5   9   6          8.92          8.01         4.89 o                         
  -4   9   6         15.65         25.65         7.96 o                         
  -3   9   6         21.07         24.25         5.05 o                         
  -2   9   6         47.26         45.33         7.58 o                         
  -1   9   6         41.45         40.85         6.06 o                         
   0   9   6         39.19         42.71         5.18 o                         
   1   9   6         41.75         43.59         4.25 o                         
   2   9   6         46.91         48.08         9.11 o                         
   3   9   6         20.62         28.97        10.76 o                         
   4   9   6         15.50         10.88         5.59 o                         
   5   9   6          8.93          0.61         5.70 o                         
   6   9   6         55.04         74.97        10.91 o                         
   7   9   6          5.93          3.98         7.35 o                         
   8   9   6          7.48          6.61         7.35 o                         
   9   9   6          7.35          8.53        10.95 o                         
  -8  10   6         10.67          6.29        12.75 o                         
  -7  10   6          0.10          5.96        10.95 o                         
  -6  10   6          6.01         -7.52         7.52 o                         
  -5  10   6          1.42         -5.68         5.94 o                         
  -4  10   6         31.67         28.30         4.62 o                         
  -3  10   6          4.71          4.62         3.60 o                         
  -2  10   6         41.43         36.72         5.07 o                         
  -1  10   6         14.85         22.74         8.62 o                         
   0  10   6         56.32         62.61         5.63 o                         
   1  10   6         14.55         11.28         7.58 o                         
   2  10   6         40.89         48.69         9.87 o                         
   3  10   6          4.90         -0.19         6.67 o                         
   4  10   6         31.12         33.20         7.53 o                         
   5  10   6          1.37          7.09         5.70 o                         
   6  10   6          5.96          5.59        10.72 o                         
   7  10   6          0.10         -7.15         7.15 o                         
   8  10   6         10.78          2.49        10.53 o                         
  -6  11   6         10.39          5.28         9.22 o                         
  -5  11   6         25.36         24.31         7.89 o                         
  -4  11   6         19.29          2.79         6.18 o                         
  -3  11   6          1.00          6.71         3.34 o                         
  -2  11   6          2.65         10.53         4.75 o                         
  -1  11   6         42.51         37.68        10.59 o                         
   0  11   6         21.04         13.16         7.04 o                         
   1  11   6         42.88         70.48        10.60 o                         
   2  11   6          2.77          6.30        10.39 o                         
   3  11   6          1.05          7.64         7.86 o                         
   4  11   6         19.31         23.91         6.75 o                         
   5  11   6         25.31          4.45         6.11 o                         
   6  11   6         10.46         -6.52         8.35 o                         
  -5  12   6          3.99         -9.45        16.79 o                         
  -4  12   6          7.11          5.32         8.72 o                         
  -3  12   6         15.57          5.99         8.39 o                         
  -2  12   6          2.07         -4.95         4.95 o                         
  -1  12   6          8.32          6.01         4.72 o                         
   0  12   6          1.24          2.25         6.52 o                         
   1  12   6          8.36         12.54         6.07 o                         
   2  12   6          2.14         12.03        14.35 o                         
   3  12   6         15.68         22.97        14.20 o                         
   4  12   6          7.15          2.89        10.20 o                         
   5  12   6          4.01          4.07        10.90 o                         
   0  13   6          0.01          7.91        18.10 o                         
   1  13   6          0.90         -3.94        21.78 o                         
   2  13   6          2.01         -9.31        10.29 o                         
   1   0   7        593.69        578.52        14.25 o                         
   2   0   7         38.48         73.60        14.01 o                         
   3   0   7        193.91        182.71        23.89 o                         
   4   0   7        679.65        700.82        16.25 o                         
   5   0   7        500.94        483.52        12.37 o                         
   6   0   7          0.70         -0.97         4.91 o                         
   7   0   7         65.51         81.57         9.46 o                         
   8   0   7         85.04         71.60         7.72 o                         
   9   0   7         12.30         16.36         7.34 o                         
  10   0   7          0.01         -1.69         7.17 o                         
  11   0   7         11.74          2.40         9.06 o                         
  12   0   7         10.13        -10.17        11.34 o                         
 -12   1   7          3.03        -14.56        14.56 o                         
 -11   1   7          1.31          7.02        10.59 o                         
 -10   1   7          8.08          7.63         7.73 o                         
  -9   1   7         51.74         59.33         8.16 o                         
  -8   1   7          9.05          2.39         5.10 o                         
  -7   1   7        210.21        199.03         9.15 o                         
  -6   1   7        132.88        150.78        10.83 o                         
  -5   1   7        167.76        173.22         7.00 o                         
  -4   1   7         49.21         48.30         2.57 o                         
  -3   1   7        719.16        737.97        22.79 o                         
  -2   1   7        642.10        611.58        16.56 o                         
  -1   1   7        236.96        259.49         8.75 o                         
   0   1   7        107.79        149.78         8.79 o                         
   1   1   7        235.87        250.96         9.07 o                         
   2   1   7        628.33        583.47        18.66 o                         
   3   1   7        717.17        734.62        19.77 o                         
   4   1   7         48.15         45.70         4.92 o                         
   5   1   7        166.51        170.32         9.36 o                         
   6   1   7        133.82        146.11        13.49 o                         
   7   1   7        211.29        191.52         8.05 o                         
   8   1   7          8.84          3.16         4.91 o                         
   9   1   7         52.40         40.15         7.94 o                         
  10   1   7          7.81          7.56         7.11 o                         
  11   1   7          1.22        -11.02        11.02 o                         
  12   1   7          3.04          6.30        19.42 o                         
 -12   2   7          6.02         -6.07        12.60 o                         
 -11   2   7         28.00         30.25        12.07 o                         
 -10   2   7         64.12         69.36         8.86 o                         
  -9   2   7         86.35         90.40        14.01 o                         
  -8   2   7         33.42         19.86         6.12 o                         
  -7   2   7         59.01         68.90         6.65 o                         
  -6   2   7        114.30        122.37        13.88 o                         
  -5   2   7         65.16         62.28         5.60 o                         
  -4   2   7        453.24        458.90        10.51 o                         
  -3   2   7       1525.14       1551.97        29.27 o                         
  -2   2   7        260.11        229.84         6.12 o                         
  -1   2   7        493.00        507.84        12.98 o                         
   0   2   7       1216.64       1176.10        22.11 o                         
   1   2   7        478.11        473.77         8.89 o                         
   2   2   7        256.63        244.50         6.85 o                         
   3   2   7       1521.03       1571.83        30.73 o                         
   4   2   7        456.33        442.89        12.75 o                         
   5   2   7         66.55         75.02         5.41 o                         
   6   2   7        113.90        113.24         5.39 o                         
   7   2   7         60.20         50.18         8.57 o                         
   8   2   7         32.57         21.30         5.93 o                         
   9   2   7         86.44         83.78         7.35 o                         
  10   2   7         63.61         75.83        10.95 o                         
  11   2   7         27.75         49.45        16.01 o                         
  12   2   7          5.96          2.62        17.32 o                         
 -11   3   7         15.70         20.63        19.42 o                         
 -10   3   7         25.77         31.61        30.17 o                         
  -9   3   7         43.89         38.07         7.78 o                         
  -8   3   7         77.44         75.13         7.02 o                         
  -7   3   7          5.06          0.95         9.24 o                         
  -6   3   7        304.03        291.11        11.60 o                         
  -5   3   7       1102.98       1108.26        30.46 o                         
  -4   3   7       1641.94       1631.35        31.19 o                         
  -3   3   7        567.26        610.81        12.08 o                         
  -2   3   7         52.71         44.01         4.70 o                         
  -1   3   7         53.64         46.47         5.91 o                         
   0   3   7       1032.89       1136.98        21.87 o                         
   1   3   7         52.46         39.04         6.12 o                         
   2   3   7         53.99         52.85         3.57 o                         
   3   3   7        571.21        593.65        11.07 o                         
   4   3   7       1656.43       1651.78        29.49 o                         
   5   3   7       1101.50       1089.42        22.10 o                         
   6   3   7        310.93        304.44         9.62 o                         
   7   3   7          4.94          3.42         6.27 o                         
   8   3   7         78.25         76.62         8.31 o                         
   9   3   7         44.41         42.40        12.59 o                         
  10   3   7         25.31         16.60        13.53 o                         
  11   3   7         15.63         22.30        13.22 o                         
 -11   4   7         18.11          7.17         9.97 o                         
 -10   4   7         76.17         82.74        15.38 o                         
  -9   4   7         92.11         98.55        10.01 o                         
  -8   4   7         31.42         40.72         8.63 o                         
  -7   4   7         20.83         22.65         5.55 o                         
  -6   4   7        181.84        165.94        13.23 o                         
  -5   4   7        182.64        182.90         6.64 o                         
  -4   4   7        612.71        645.24        14.06 o                         
  -3   4   7        699.40        705.77        15.67 o                         
  -2   4   7        250.25        247.19         7.14 o                         
  -1   4   7        190.35        152.54         6.90 o                         
   0   4   7       1038.48       1043.02        20.44 o                         
   1   4   7        189.16        134.99         4.75 o                         
   2   4   7        246.92        240.91         6.97 o                         
   3   4   7        699.20        692.92        14.01 o                         
   4   4   7        614.64        630.30        13.89 o                         
   5   4   7        185.00        180.64         7.20 o                         
   6   4   7        182.48        171.53         6.17 o                         
   7   4   7         21.00         21.24         4.62 o                         
   8   4   7         32.34         27.37         9.30 o                         
   9   4   7         92.20         89.44        11.21 o                         
  10   4   7         76.50         83.80        11.49 o                         
  11   4   7         18.28         12.22        16.79 o                         
 -11   5   7          9.17          2.10        17.84 o                         
 -10   5   7         37.94         56.36         9.44 o                         
  -9   5   7         29.71         46.15        13.12 o                         
  -8   5   7         76.00         80.04        10.38 o                         
  -7   5   7         83.87         82.12        10.45 o                         
  -6   5   7         29.96         28.09         5.75 o                         
  -5   5   7         17.87         15.34         5.97 o                         
  -4   5   7         73.03         89.74         5.09 o                         
  -3   5   7        238.66        227.34         7.19 o                         
  -2   5   7        311.98        308.67         7.78 o                         
  -1   5   7         95.38        102.77         4.58 o                         
   0   5   7         93.33        106.68         4.58 o                         
   1   5   7         92.22        102.17         4.60 o                         
   2   5   7        314.86        313.10         9.79 o                         
   3   5   7        237.96        224.47        11.26 o                         
   4   5   7         73.57         85.83         5.33 o                         
   5   5   7         17.35         16.74         3.24 o                         
   6   5   7         28.88         27.22         4.10 o                         
   7   5   7         84.25         74.88         4.77 o                         
   8   5   7         76.85         72.22         5.23 o                         
   9   5   7         29.84         26.31         4.87 o                         
  10   5   7         37.74         48.23        13.64 o                         
 -10   6   7          1.40         -6.03        15.48 o                         
  -9   6   7         20.48         12.64         6.18 o                         
  -8   6   7         59.93         71.46         6.24 o                         
  -7   6   7         35.90         45.49         4.95 o                         
  -6   6   7         11.39          7.33         3.86 o                         
  -5   6   7         36.01         36.32         4.20 o                         
  -4   6   7         20.73         16.86         4.99 o                         
  -3   6   7         35.85         43.55         4.46 o                         
  -2   6   7        704.09        712.98        13.75 o                         
  -1   6   7        142.84        162.87         6.90 o                         
   0   6   7         12.24         11.20         4.34 o                         
   1   6   7        146.21        161.00         7.92 o                         
   2   6   7        699.76        730.99        16.46 o                         
   3   6   7         36.71         53.06         6.88 o                         
   4   6   7         21.58         23.04         3.57 o                         
   5   6   7         36.98         49.38         7.36 o                         
   6   6   7         11.12          6.17         4.81 o                         
   7   6   7         35.78         41.31         4.85 o                         
   8   6   7         60.19         58.32         5.38 o                         
   9   6   7         20.06         15.64         9.34 o                         
 -10   7   7          2.26         12.42        11.98 o                         
  -9   7   7         26.72         30.20        12.61 o                         
  -8   7   7          0.06          8.23         4.56 o                         
  -7   7   7         45.97         41.60         3.67 o                         
  -6   7   7         81.79         87.29         4.85 o                         
  -5   7   7          1.17          5.55         2.46 o                         
  -4   7   7         13.64         12.17         3.25 o                         
  -3   7   7        171.10        165.88         5.63 o                         
  -2   7   7         76.46         62.74         6.87 o                         
  -1   7   7         36.43         40.94         3.37 o                         
   0   7   7          3.37          1.75         4.57 o                         
   1   7   7         34.77         41.84         2.86 o                         
   2   7   7         75.24         71.74         4.42 o                         
   3   7   7        172.82        167.70         6.67 o                         
   4   7   7         13.30          3.14         5.38 o                         
   5   7   7          1.40          1.24         4.52 o                         
   6   7   7         81.43         71.84         5.18 o                         
   7   7   7         45.97         50.85         5.53 o                         
   8   7   7          0.05         -3.67         4.70 o                         
   9   7   7         26.67         27.81        10.50 o                         
  -9   8   7          7.51         -0.29        25.97 o                         
  -8   8   7          4.81          9.56         8.73 o                         
  -7   8   7         11.17         18.41         6.74 o                         
  -6   8   7         10.27         -2.67         5.00 o                         
  -5   8   7         29.25         33.08         5.72 o                         
  -4   8   7          7.43          6.84         5.12 o                         
  -3   8   7         10.30         19.59         2.68 o                         
  -2   8   7         21.46         21.53         4.23 o                         
  -1   8   7        178.99        176.50         5.63 o                         
   0   8   7         63.51         61.35         5.94 o                         
   1   8   7        178.43        159.60         7.43 o                         
   2   8   7         20.87         25.26         4.49 o                         
   3   8   7         10.71         11.96         4.03 o                         
   4   8   7          7.36          2.46         4.03 o                         
   5   8   7         28.84         31.40         5.58 o                         
   6   8   7          9.95         18.87         4.42 o                         
   7   8   7         11.15         16.03         5.18 o                         
   8   8   7          4.81         -0.18         5.62 o                         
   9   8   7          7.25         14.17        15.74 o                         
  -8   9   7         19.00         50.57        11.03 o                         
  -7   9   7         10.01          0.24         9.30 o                         
  -6   9   7         13.46         14.86         5.58 o                         
  -5   9   7         58.65         55.80         8.28 o                         
  -4   9   7         57.37         55.47         4.52 o                         
  -3   9   7         10.77         18.27         4.06 o                         
  -2   9   7         29.17         37.07         3.82 o                         
  -1   9   7         45.56         43.96         7.12 o                         
   0   9   7         22.77         32.39         5.26 o                         
   1   9   7         45.64         32.96         8.23 o                         
   2   9   7         29.36         31.18         8.79 o                         
   3   9   7         10.33         11.62         4.35 o                         
   4   9   7         57.64         67.67         6.34 o                         
   5   9   7         59.09         56.35         9.01 o                         
   6   9   7         13.41         -1.08        10.91 o                         
   7   9   7         10.05         21.51         6.97 o                         
   8   9   7         19.01         15.94        10.68 o                         
  -7  10   7          4.26         14.81        10.86 o                         
  -6  10   7         22.13         11.35         7.04 o                         
  -5  10   7         16.90         10.93         4.16 o                         
  -4  10   7         14.01          8.66         3.91 o                         
  -3  10   7          7.93         14.31         4.26 o                         
  -2  10   7          8.78          7.26         3.45 o                         
  -1  10   7         30.69         28.43         7.67 o                         
   0  10   7         68.50         92.03         7.42 o                         
   1  10   7         30.31         34.73         7.23 o                         
   2  10   7          9.34          8.12         6.13 o                         
   3  10   7          7.42         12.36         8.94 o                         
   4  10   7         14.21         17.75         5.93 o                         
   5  10   7         16.83         15.08         7.02 o                         
   6  10   7         22.10         22.91        10.35 o                         
   7  10   7          4.29         -7.42         7.42 o                         
  -6  11   7          5.52         16.76        14.25 o                         
  -5  11   7          1.33         -8.10         8.10 o                         
  -4  11   7         11.21          6.62         5.78 o                         
  -3  11   7         14.93          9.39         4.45 o                         
  -2  11   7         35.00         38.68         5.28 o                         
  -1  11   7          1.80          6.85         4.65 o                         
   0  11   7          1.58          8.08         3.56 o                         
   1  11   7          1.70         -1.61         5.83 o                         
   2  11   7         34.69         29.22         9.69 o                         
   3  11   7         14.85         40.46         7.16 o                         
   4  11   7         11.28          7.58        10.57 o                         
   5  11   7          1.34          6.43         9.37 o                         
   6  11   7          5.64         43.43        14.48 o                         
  -4  12   7          2.89          5.11        24.66 o                         
  -3  12   7          2.41         -6.53         8.71 o                         
  -2  12   7         20.03         11.81         8.79 o                         
  -1  12   7         10.56          8.70         8.85 o                         
   0  12   7          9.10          2.54         7.15 o                         
   1  12   7         10.62         16.72         9.28 o                         
   2  12   7         19.72         29.50        29.46 o                         
   3  12   7          2.42          1.16        15.22 o                         
   4  12   7          2.84        -11.02        13.64 o                         
   0   0   8        536.87        553.07        17.29 o                         
   1   0   8       1882.20       1831.96        42.69 o                         
   2   0   8        270.13        302.42        15.64 o                         
   3   0   8         62.65         56.79         7.02 o                         
   4   0   8        239.48        230.70         9.51 o                         
   5   0   8         65.28         55.32         4.95 o                         
   6   0   8        110.55        113.61         7.31 o                         
   7   0   8        724.49        744.81        27.01 o                         
   8   0   8        163.23        151.31         8.96 o                         
   9   0   8         37.78         62.72        12.43 o                         
  10   0   8         14.98         14.03        18.58 o                         
  11   0   8          8.87          0.17        10.00 o                         
  12   0   8          1.10         -1.05        23.09 o                         
 -11   1   8         18.62         38.31        17.84 o                         
 -10   1   8          4.91         21.51         9.10 o                         
  -9   1   8         10.76          6.82         6.91 o                         
  -8   1   8        286.97        307.33        12.13 o                         
  -7   1   8         59.51         57.08         8.07 o                         
  -6   1   8        355.73        354.06        15.16 o                         
  -5   1   8        239.38        250.98         9.14 o                         
  -4   1   8        512.93        511.06        11.75 o                         
  -3   1   8        557.29        590.42        14.22 o                         
  -2   1   8        595.79        590.57        14.24 o                         
  -1   1   8        237.55        230.44         8.38 o                         
   0   1   8       1154.00       1109.18        26.64 o                         
   1   1   8        230.16        238.27         8.99 o                         
   2   1   8        602.05        611.33        16.92 o                         
   3   1   8        551.37        581.82        15.71 o                         
   4   1   8        519.47        506.42        14.04 o                         
   5   1   8        244.99        249.12        13.17 o                         
   6   1   8        356.82        353.18        13.81 o                         
   7   1   8         60.56         55.44         6.23 o                         
   8   1   8        288.95        321.03        15.92 o                         
   9   1   8         10.32         13.91         9.39 o                         
  10   1   8          4.97          6.50         6.80 o                         
  11   1   8         19.10         27.92        10.45 o                         
 -11   2   8         12.94         38.25        19.42 o                         
 -10   2   8         51.01         36.03        10.69 o                         
  -9   2   8          1.20         -5.57         5.57 o                         
  -8   2   8          5.40         16.43         5.52 o                         
  -7   2   8        383.58        381.58        15.76 o                         
  -6   2   8         85.77         99.16        13.41 o                         
  -5   2   8        114.52        106.97         6.24 o                         
  -4   2   8        192.51        180.52         5.79 o                         
  -3   2   8        257.59        256.29         6.38 o                         
  -2   2   8        755.58        784.37        17.02 o                         
  -1   2   8        194.70        197.28         8.31 o                         
   0   2   8       1847.92       1969.17        38.70 o                         
   1   2   8        204.65        221.81         5.72 o                         
   2   2   8        740.91        759.38        15.97 o                         
   3   2   8        255.44        254.31         6.47 o                         
   4   2   8        191.15        186.11         6.03 o                         
   5   2   8        110.87        108.92         5.01 o                         
   6   2   8         87.45         91.67         9.38 o                         
   7   2   8        386.73        394.82        16.98 o                         
   8   2   8          4.84          7.14         5.53 o                         
   9   2   8          1.39         -0.80         6.82 o                         
  10   2   8         51.91         49.27         9.30 o                         
  11   2   8         12.87         -8.31        16.53 o                         
 -11   3   8         15.36         20.99        17.84 o                         
 -10   3   8          8.53         20.73        12.99 o                         
  -9   3   8          3.30          6.32         6.67 o                         
  -8   3   8          7.17         17.26         6.34 o                         
  -7   3   8        145.50        145.11         8.43 o                         
  -6   3   8         20.75         15.53         5.11 o                         
  -5   3   8         40.15         38.81         7.88 o                         
  -4   3   8         77.02         83.16         4.46 o                         
  -3   3   8        238.78        232.94         6.70 o                         
  -2   3   8          7.03          1.42         2.34 o                         
  -1   3   8        220.16        222.14         7.32 o                         
   0   3   8         17.01         23.55         4.69 o                         
   1   3   8        220.52        230.24         6.04 o                         
   2   3   8          7.09          4.66         3.25 o                         
   3   3   8        241.02        230.17         6.76 o                         
   4   3   8         75.57         80.04         5.54 o                         
   5   3   8         40.41         29.52         4.00 o                         
   6   3   8         20.49         12.40         3.87 o                         
   7   3   8        149.05        140.61        12.50 o                         
   8   3   8          7.48         -3.76         9.05 o                         
   9   3   8          3.33          4.21         7.73 o                         
  10   3   8          8.25         14.90        13.82 o                         
  11   3   8         15.62         10.98        12.71 o                         
 -11   4   8         30.82         58.25        17.32 o                         
 -10   4   8         28.69         41.98        24.66 o                         
  -9   4   8          5.71         11.77         7.19 o                         
  -8   4   8          9.66          8.90         8.90 o                         
  -7   4   8         32.32         38.58         9.71 o                         
  -6   4   8         12.30          9.21         5.39 o                         
  -5   4   8         19.92         15.70         3.96 o                         
  -4   4   8        169.91        168.83         7.25 o                         
  -3   4   8        121.34        126.15         6.39 o                         
  -2   4   8         28.82         24.26         4.66 o                         
  -1   4   8       1497.18       1507.95        33.12 o                         
   0   4   8       1290.73       1304.69        27.59 o                         
   1   4   8       1508.99       1524.55        26.81 o                         
   2   4   8         28.17         31.28         4.35 o                         
   3   4   8        122.90        120.73         5.09 o                         
   4   4   8        166.77        153.92         6.96 o                         
   5   4   8         19.24         18.05         3.29 o                         
   6   4   8         13.16         17.37         8.71 o                         
   7   4   8         32.71         24.64         4.66 o                         
   8   4   8          9.14         16.36         8.06 o                         
   9   4   8          5.73          2.26         9.07 o                         
  10   4   8         28.95         34.63        11.50 o                         
  11   4   8         31.14         34.11        23.09 o                         
 -10   5   8          0.13         -3.67        15.74 o                         
  -9   5   8         27.53         47.47         8.35 o                         
  -8   5   8         91.86         94.35         8.88 o                         
  -7   5   8         22.73         22.32         4.97 o                         
  -6   5   8        107.46         94.85         7.20 o                         
  -5   5   8         38.19         34.56         4.52 o                         
  -4   5   8        443.29        431.89        10.89 o                         
  -3   5   8        451.87        440.49        13.14 o                         
  -2   5   8        202.49        196.44         7.25 o                         
  -1   5   8        125.36        130.52         5.77 o                         
   0   5   8         33.57         38.71         4.09 o                         
   1   5   8        126.80        129.41         5.10 o                         
   2   5   8        204.93        216.58         9.47 o                         
   3   5   8        451.12        469.09        12.01 o                         
   4   5   8        443.30        440.26        16.55 o                         
   5   5   8         37.94         29.64         4.36 o                         
   6   5   8        107.38        105.17         5.57 o                         
   7   5   8         23.35         29.50         4.00 o                         
   8   5   8         93.29        104.19         7.19 o                         
   9   5   8         26.97         32.09        10.08 o                         
  10   5   8          0.15         -2.62        17.32 o                         
 -10   6   8         18.04        -23.09        23.09 o                         
  -9   6   8         45.86         69.16         9.56 o                         
  -8   6   8         30.98         33.26         6.19 o                         
  -7   6   8         27.85         30.63         7.20 o                         
  -6   6   8          9.90         10.78        11.96 o                         
  -5   6   8         81.05         86.88         4.90 o                         
  -4   6   8         21.14          8.11         5.43 o                         
  -3   6   8        166.35        167.03         5.91 o                         
  -2   6   8         87.32         78.16         6.55 o                         
  -1   6   8        171.85        164.70         6.30 o                         
   0   6   8        379.20        365.39         9.21 o                         
   1   6   8        175.13        165.77         6.89 o                         
   2   6   8         86.97         82.64         6.66 o                         
   3   6   8        165.89        152.98         7.69 o                         
   4   6   8         21.49         25.03         4.17 o                         
   5   6   8         80.15         73.00         5.56 o                         
   6   6   8          9.57         15.27         4.57 o                         
   7   6   8         29.08         28.64         4.43 o                         
   8   6   8         30.98         37.15         8.07 o                         
   9   6   8         46.21         41.94         7.78 o                         
 -10   7   8         11.50         -8.59        14.79 o                         
  -9   7   8          0.10         11.41        13.57 o                         
  -8   7   8         31.26         36.08         5.09 o                         
  -7   7   8         58.68         80.29         6.11 o                         
  -6   7   8         29.03         30.91         4.14 o                         
  -5   7   8         53.97         66.76         4.62 o                         
  -4   7   8         22.14         25.61         3.31 o                         
  -3   7   8        106.16        109.09         5.51 o                         
  -2   7   8        147.18        150.94         5.50 o                         
  -1   7   8         56.71         63.30         3.26 o                         
   0   7   8        182.05        174.13         6.31 o                         
   1   7   8         56.71         63.69         8.29 o                         
   2   7   8        149.95        163.87         7.84 o                         
   3   7   8        104.70         94.75         7.53 o                         
   4   7   8         22.19         17.13         4.74 o                         
   5   7   8         53.82         60.97         6.87 o                         
   6   7   8         29.18         37.49         9.77 o                         
   7   7   8         59.19         76.03         6.77 o                         
   8   7   8         31.01         26.14         5.43 o                         
   9   7   8          0.09         -2.62        10.49 o                         
  -9   8   8          6.71         16.59        13.02 o                         
  -8   8   8          6.87          8.50         5.82 o                         
  -7   8   8         29.82         26.68         6.80 o                         
  -6   8   8         33.47         33.79         3.22 o                         
  -5   8   8         29.24         27.08         2.78 o                         
  -4   8   8        106.45        112.40         4.76 o                         
  -3   8   8         18.07         14.45         2.92 o                         
  -2   8   8         14.70         20.27         3.97 o                         
  -1   8   8         68.58         69.09         3.50 o                         
   0   8   8         95.37        105.11         5.58 o                         
   1   8   8         67.45         66.97         5.87 o                         
   2   8   8         14.79         11.50         8.04 o                         
   3   8   8         18.63         14.85         3.51 o                         
   4   8   8        104.47        108.98         5.86 o                         
   5   8   8         29.01         29.93         4.12 o                         
   6   8   8         34.06         15.84         5.58 o                         
   7   8   8         30.06         23.21         8.51 o                         
   8   8   8          6.86         11.02        14.17 o                         
   9   8   8          6.70         26.24        11.02 o                         
  -8   9   8         10.00         12.96        10.45 o                         
  -7   9   8         24.47         20.46         7.17 o                         
  -6   9   8          6.86         14.31        11.44 o                         
  -5   9   8         26.11         24.64         5.34 o                         
  -4   9   8          4.75         10.03         4.54 o                         
  -3   9   8         46.07         49.22         6.55 o                         
  -2   9   8         14.37          4.49         2.97 o                         
  -1   9   8         11.85         16.14         2.65 o                         
   0   9   8         24.80         22.06         3.28 o                         
   1   9   8         12.26         11.89         2.44 o                         
   2   9   8         14.16         13.38        10.76 o                         
   3   9   8         45.31         56.93         5.98 o                         
   4   9   8          4.62          8.19         6.67 o                         
   5   9   8         25.48         26.42         5.44 o                         
   6   9   8          6.86          6.44         6.75 o                         
   7   9   8         24.56         30.23         7.06 o                         
   8   9   8          9.92         21.51        11.02 o                         
  -7  10   8         12.66          4.50        10.19 o                         
  -6  10   8          0.60          5.83         5.18 o                         
  -5  10   8         20.54         20.36         5.35 o                         
  -4  10   8         16.72         11.40         3.94 o                         
  -3  10   8         21.79         19.26         3.83 o                         
  -2  10   8          8.48         13.32         3.33 o                         
  -1  10   8          9.39         11.38         3.24 o                         
   0  10   8         99.69         96.66         5.52 o                         
   1  10   8          9.71         12.12         5.14 o                         
   2  10   8          8.61          7.06         7.73 o                         
   3  10   8         21.69         24.98         4.42 o                         
   4  10   8         16.83         20.87         5.78 o                         
   5  10   8         20.67         30.25         6.48 o                         
   6  10   8          0.61          3.78         9.75 o                         
   7  10   8         12.59          4.54        12.02 o                         
  -6  11   8          6.22         16.27        15.74 o                         
  -5  11   8          0.29         14.77         8.25 o                         
  -4  11   8         21.45         18.22         9.35 o                         
  -3  11   8         16.83          7.53         4.72 o                         
  -2  11   8          5.54          5.32         4.12 o                         
  -1  11   8         27.40         26.90         4.02 o                         
   0  11   8          8.60         17.68         5.72 o                         
   1  11   8         27.16         10.82        16.42 o                         
   2  11   8          5.44          7.70         5.88 o                         
   3  11   8         16.69          9.26        16.99 o                         
   4  11   8         21.35         30.14        13.36 o                         
   5  11   8          0.30          6.34        12.84 o                         
   6  11   8          6.26         -1.71        11.60 o                         
  -3  12   8          2.90         -1.72        12.09 o                         
  -2  12   8          0.94          9.62        13.11 o                         
  -1  12   8          4.43          0.43         7.77 o                         
   0  12   8          2.61         13.16        11.26 o                         
   1  12   8          4.36         -4.44         9.14 o                         
   2  12   8          0.97          2.72         8.06 o                         
   3  12   8          2.97          5.32        17.32 o                         
   4  12   8          3.98         27.02        13.73 o                         
   1   0   9         38.04         56.88         6.23 o                         
   2   0   9       2544.77       2408.76        59.54 o                         
   3   0   9        542.35        558.58        16.89 o                         
   4   0   9         69.29         58.45         4.62 o                         
   5   0   9        137.14        153.69         8.76 o                         
   6   0   9          3.81         13.91         5.83 o                         
   7   0   9        104.96         96.16         9.77 o                         
   8   0   9        189.86        184.91         8.90 o                         
   9   0   9          3.72          3.47         7.73 o                         
  10   0   9         13.34          6.89         9.23 o                         
  11   0   9          2.46         20.22        13.35 o                         
 -11   1   9         27.77         25.19        18.89 o                         
 -10   1   9          5.42          1.82        10.36 o                         
  -9   1   9         83.21         81.98         9.21 o                         
  -8   1   9         30.23         12.44         6.77 o                         
  -7   1   9         20.16         25.67         7.57 o                         
  -6   1   9        292.13        288.85        10.93 o                         
  -5   1   9        316.65        330.71        10.64 o                         
  -4   1   9        401.28        396.86        12.71 o                         
  -3   1   9        411.21        399.49        11.88 o                         
  -2   1   9        436.62        431.35        10.66 o                         
  -1   1   9        585.07        617.85        19.11 o                         
   0   1   9         75.80         83.98         6.31 o                         
   1   1   9        586.96        629.03        17.68 o                         
   2   1   9        432.12        397.97        13.04 o                         
   3   1   9        423.41        396.77        12.76 o                         
   4   1   9        402.95        414.27        10.96 o                         
   5   1   9        319.54        335.05        10.86 o                         
   6   1   9        290.09        282.66        12.20 o                         
   7   1   9         20.63         28.16         5.70 o                         
   8   1   9         31.20         34.20        12.45 o                         
   9   1   9         80.02         93.91         8.31 o                         
  10   1   9          5.43         11.84         7.78 o                         
  11   1   9         27.89         17.32        23.09 o                         
 -11   2   9          8.38         -0.52        17.32 o                         
 -10   2   9          1.17         -6.49         9.72 o                         
  -9   2   9         63.94         72.59         8.63 o                         
  -8   2   9          8.28          8.08         5.11 o                         
  -7   2   9         17.64          6.11         5.15 o                         
  -6   2   9        324.37        329.20        12.25 o                         
  -5   2   9        167.37        170.68         8.73 o                         
  -4   2   9        232.36        259.25        17.50 o                         
  -3   2   9         36.73         33.85         3.33 o                         
  -2   2   9        396.64        401.14        11.69 o                         
  -1   2   9        644.22        658.87        19.13 o                         
   0   2   9         12.40          8.27         4.59 o                         
   1   2   9        643.75        619.31        11.84 o                         
   2   2   9        392.61        406.68        10.62 o                         
   3   2   9         37.88         34.15         4.86 o                         
   4   2   9        225.94        223.87         7.79 o                         
   5   2   9        169.29        183.91         6.27 o                         
   6   2   9        332.63        345.46         9.56 o                         
   7   2   9         17.63         -5.99         7.35 o                         
   8   2   9          7.50          5.63         5.50 o                         
   9   2   9         65.08         83.93        16.43 o                         
  10   2   9          1.33          2.30         8.95 o                         
  11   2   9          8.55          6.82        18.37 o                         
 -11   3   9         26.33         34.11        26.76 o                         
 -10   3   9         55.07         25.78        11.94 o                         
  -9   3   9         31.82         17.31         8.33 o                         
  -8   3   9         29.12          5.65         7.20 o                         
  -7   3   9         27.97         16.16         5.08 o                         
  -6   3   9        217.33        186.51        11.79 o                         
  -5   3   9        232.94        240.01         7.79 o                         
  -4   3   9         41.30         50.34         5.57 o                         
  -3   3   9         95.00         91.02         4.86 o                         
  -2   3   9        417.87        437.01         9.84 o                         
  -1   3   9        708.55        696.30        16.58 o                         
   0   3   9        224.91        250.82        10.31 o                         
   1   3   9        708.06        675.84        14.45 o                         
   2   3   9        423.55        430.79        10.64 o                         
   3   3   9         94.10         88.94         4.47 o                         
   4   3   9         40.96         36.05         3.77 o                         
   5   3   9        234.63        240.44        11.81 o                         
   6   3   9        219.70        193.12         7.55 o                         
   7   3   9         27.50         29.54         6.26 o                         
   8   3   9         28.83         27.28        10.76 o                         
   9   3   9         31.41         27.80         9.02 o                         
  10   3   9         55.26         43.10        15.48 o                         
  11   3   9         26.55         62.45        18.89 o                         
 -11   4   9          2.91         -3.15        13.64 o                         
 -10   4   9          2.00          1.57        13.12 o                         
  -9   4   9         38.44         32.36         9.61 o                         
  -8   4   9          0.89         -8.43         8.84 o                         
  -7   4   9         56.66         42.97         8.31 o                         
  -6   4   9          8.06          1.20         5.28 o                         
  -5   4   9        239.24        225.60        13.29 o                         
  -4   4   9         55.50         58.21         5.45 o                         
  -3   4   9        323.88        365.56        10.95 o                         
  -2   4   9        105.69        103.56         5.57 o                         
  -1   4   9         33.50         41.53         6.74 o                         
   0   4   9          0.07          3.37         5.03 o                         
   1   4   9         33.83         34.76         6.70 o                         
   2   4   9        106.50        118.47        12.41 o                         
   3   4   9        319.80        340.53        10.76 o                         
   4   4   9         58.30         68.34         6.56 o                         
   5   4   9        240.80        230.58         9.23 o                         
   6   4   9          7.18         -4.04         4.04 o                         
   7   4   9         56.70         50.27         5.98 o                         
   8   4   9          1.08          0.57         7.77 o                         
   9   4   9         38.62         54.87        13.43 o                         
  10   4   9          2.07          9.97        12.59 o                         
  11   4   9          3.00        -16.27        16.27 o                         
 -10   5   9         11.69         -1.05        15.22 o                         
  -9   5   9         38.10         30.41        10.84 o                         
  -8   5   9          1.25          4.91         6.46 o                         
  -7   5   9          0.79          1.77         6.72 o                         
  -6   5   9          6.72         19.94         5.94 o                         
  -5   5   9          0.41          0.26         4.47 o                         
  -4   5   9          1.33         -0.25        10.82 o                         
  -3   5   9        376.81        383.76        12.43 o                         
  -2   5   9          9.76          7.01         7.86 o                         
  -1   5   9        249.04        252.61         8.06 o                         
   0   5   9        355.10        391.39        11.74 o                         
   1   5   9        251.63        260.93         7.86 o                         
   2   5   9          9.70          3.37        10.45 o                         
   3   5   9        376.70        364.12        11.04 o                         
   4   5   9          1.54          5.20         4.93 o                         
   5   5   9          0.45          3.55         3.97 o                         
   6   5   9          7.14         12.26         7.57 o                         
   7   5   9          0.89          4.74        12.98 o                         
   8   5   9          1.29          8.92         9.89 o                         
   9   5   9         38.37         33.16        13.14 o                         
  10   5   9         12.07          7.87        12.59 o                         
 -10   6   9         18.57         62.97        24.66 o                         
  -9   6   9          4.45          6.11        16.78 o                         
  -8   6   9         49.74         35.56         7.69 o                         
  -7   6   9          9.60         21.69         5.23 o                         
  -6   6   9          4.08          6.99         4.40 o                         
  -5   6   9         52.05         64.89         4.36 o                         
  -4   6   9          2.02          1.32         3.71 o                         
  -3   6   9         54.29         51.55         8.56 o                         
  -2   6   9        598.95        646.06        22.38 o                         
  -1   6   9         91.30         75.22         4.72 o                         
   0   6   9         48.18         62.74         5.28 o                         
   1   6   9         92.55        103.78         6.06 o                         
   2   6   9        597.74        668.28        19.00 o                         
   3   6   9         54.27         52.07        10.83 o                         
   4   6   9          2.22         -5.83         5.83 o                         
   5   6   9         50.26         65.33         5.62 o                         
   6   6   9          3.81          0.65         4.54 o                         
   7   6   9          9.84          4.13         5.38 o                         
   8   6   9         49.83         40.23         7.38 o                         
   9   6   9          4.34          6.10         6.62 o                         
  -9   7   9         19.71         -2.14        10.76 o                         
  -8   7   9         10.60         19.52         9.92 o                         
  -7   7   9          3.31         -0.80         4.33 o                         
  -6   7   9         94.63        106.63         8.69 o                         
  -5   7   9         12.36         15.89         3.61 o                         
  -4   7   9         27.05         37.44         3.73 o                         
  -3   7   9        159.52        145.29         6.10 o                         
  -2   7   9        179.55        185.46         7.21 o                         
  -1   7   9         20.22         22.98         5.36 o                         
   0   7   9         10.94         10.47         5.09 o                         
   1   7   9         20.04         16.27         7.67 o                         
   2   7   9        179.44        190.45         9.06 o                         
   3   7   9        158.82        147.78        13.03 o                         
   4   7   9         26.36         37.06         5.47 o                         
   5   7   9         11.79         14.20         8.57 o                         
   6   7   9         94.23         95.30         7.03 o                         
   7   7   9          3.29          7.46         5.04 o                         
   8   7   9         10.53         16.21         9.41 o                         
   9   7   9         19.92         35.68        11.54 o                         
  -9   8   9         19.53          9.35        13.71 o                         
  -8   8   9         15.12         22.10         6.54 o                         
  -7   8   9          0.64         -1.16         5.51 o                         
  -6   8   9         34.77         35.09         5.35 o                         
  -5   8   9          1.30          1.20         3.09 o                         
  -4   8   9         29.56         28.91         4.22 o                         
  -3   8   9          4.64          4.84         2.52 o                         
  -2   8   9         12.74          5.50         3.23 o                         
  -1   8   9        121.27        146.58         6.63 o                         
   0   8   9          4.04          3.14         5.67 o                         
   1   8   9        122.79        146.26         6.23 o                         
   2   8   9         13.26          4.07         6.82 o                         
   3   8   9          4.74          3.57         4.75 o                         
   4   8   9         29.68         35.64        17.68 o                         
   5   8   9          1.37         19.02         8.75 o                         
   6   8   9         34.85         41.80         7.06 o                         
   7   8   9          0.66         -7.52         8.13 o                         
   8   8   9         14.92         15.74        12.59 o                         
  -8   9   9         24.28          8.18        12.81 o                         
  -7   9   9          1.06         23.01         8.16 o                         
  -6   9   9          6.52         10.42        17.71 o                         
  -5   9   9         39.89         42.97         5.54 o                         
  -4   9   9         10.70         10.44         4.22 o                         
  -3   9   9         23.71         24.79         4.37 o                         
  -2   9   9         75.52         77.84         5.41 o                         
  -1   9   9         69.89         69.41         9.35 o                         
   0   9   9          0.85          4.21         3.41 o                         
   1   9   9         69.42         59.43         5.03 o                         
   2   9   9         74.24         87.96         8.17 o                         
   3   9   9         23.86         28.56         8.64 o                         
   4   9   9         10.70          3.00         7.61 o                         
   5   9   9         40.00         39.40        10.29 o                         
   6   9   9          6.40         -4.10         7.77 o                         
   7   9   9          1.03         10.02        14.95 o                         
   8   9   9         24.33         41.98        13.12 o                         
  -6  10   9          4.76         17.29        18.37 o                         
  -5  10   9         22.68         21.01         5.31 o                         
  -4  10   9          9.25         15.32         4.69 o                         
  -3  10   9         21.00          8.93         4.32 o                         
  -2  10   9          1.54         -2.79         2.79 o                         
  -1  10   9          9.22          8.10         6.68 o                         
   0  10   9          5.82         19.37         6.44 o                         
   1  10   9          9.09          5.76         6.36 o                         
   2  10   9          1.47         -1.76         6.08 o                         
   3  10   9         20.80         11.51         9.41 o                         
   4  10   9          9.20         20.07        21.51 o                         
   5  10   9         22.74         32.33        12.97 o                         
   6  10   9          4.80          0.52        11.81 o                         
   7  10   9         11.59         26.76        17.32 o                         
  -5  11   9          4.99         -1.83         8.67 o                         
  -4  11   9          7.83          1.25         6.22 o                         
  -3  11   9          0.86         -1.98         4.92 o                         
  -2  11   9          1.28          0.42         5.87 o                         
  -1  11   9          3.89          2.36         6.17 o                         
   0  11   9          0.02          7.18         6.89 o                         
   1  11   9          3.64         11.62        18.82 o                         
   2  11   9          1.23         -6.90         7.96 o                         
   3  11   9          0.84         10.49        14.95 o                         
   4  11   9          8.01          2.51        10.23 o                         
   5  11   9          5.04         -6.03        30.96 o                         
  -2  12   9         12.68          6.85        19.42 o                         
  -1  12   9          2.76         -0.25        13.66 o                         
   0  12   9          2.56          0.48         9.26 o                         
   1  12   9          2.78          8.99        11.40 o                         
   2  12   9         12.66         23.03        16.56 o                         
   3  12   9          1.49          4.10         8.78 o                         
   0   0  10         33.14         65.80         9.19 o                         
   1   0  10        232.37        206.25         9.97 o                         
   2   0  10        134.34        177.98        20.91 o                         
   3   0  10        588.20        579.13        22.35 o                         
   4   0  10        172.54        154.65         8.18 o                         
   5   0  10          0.15         -2.87         7.65 o                         
   6   0  10          8.10          2.65         6.01 o                         
   7   0  10         93.37         82.27         6.79 o                         
   8   0  10         33.19         31.75        10.30 o                         
   9   0  10         15.57         19.99         9.09 o                         
  10   0  10         10.42         11.46        10.96 o                         
  11   0  10          0.00         33.58        18.37 o                         
 -11   1  10         28.46         64.02        26.76 o                         
 -10   1  10          3.12         33.25        13.36 o                         
  -9   1  10          6.87         10.26         7.04 o                         
  -8   1  10          9.85          6.28         6.29 o                         
  -7   1  10         81.75         73.42         6.23 o                         
  -6   1  10        240.26        248.35        16.52 o                         
  -5   1  10         86.02         87.65         4.01 o                         
  -4   1  10        100.12         93.24         5.08 o                         
  -3   1  10        323.41        351.30         9.97 o                         
  -2   1  10        190.06        177.81         6.76 o                         
  -1   1  10        621.15        645.15        19.23 o                         
   0   1  10         10.08         10.84         7.06 o                         
   1   1  10        618.45        617.61        17.80 o                         
   2   1  10        188.10        182.95        10.24 o                         
   3   1  10        318.18        337.90        10.92 o                         
   4   1  10         99.65         92.42         7.81 o                         
   5   1  10         84.72         85.95         8.75 o                         
   6   1  10        240.62        258.06        18.25 o                         
   7   1  10         84.36         92.17         7.34 o                         
   8   1  10         10.09          2.19         6.58 o                         
   9   1  10          6.70         14.21         6.46 o                         
  10   1  10          3.19          9.65         9.01 o                         
  11   1  10         28.80         26.76        18.89 o                         
 -11   2  10          3.12         22.56        16.79 o                         
 -10   2  10         49.12         27.56         8.78 o                         
  -9   2  10          0.95         13.85         8.02 o                         
  -8   2  10         96.99        108.39         7.79 o                         
  -7   2  10        111.88         99.77         7.83 o                         
  -6   2  10         52.16         58.68         5.69 o                         
  -5   2  10        283.61        283.62         8.70 o                         
  -4   2  10        331.09        352.07         9.26 o                         
  -3   2  10        356.82        363.80         9.32 o                         
  -2   2  10        197.42        209.60         7.37 o                         
  -1   2  10        317.70        296.14         9.12 o                         
   0   2  10        478.72        544.58        14.68 o                         
   1   2  10        317.10        311.99         9.90 o                         
   2   2  10        203.22        223.60         7.29 o                         
   3   2  10        362.59        359.77        11.39 o                         
   4   2  10        329.92        334.51         8.97 o                         
   5   2  10        288.38        289.80         8.99 o                         
   6   2  10         53.91         53.99         6.80 o                         
   7   2  10        108.20        100.78         7.53 o                         
   8   2  10         94.45         84.06         7.45 o                         
   9   2  10          0.88          9.69         6.07 o                         
  10   2  10         49.41         39.42         9.06 o                         
 -11   3  10          4.29         -7.87        18.89 o                         
 -10   3  10         38.00         46.61        13.71 o                         
  -9   3  10         14.03         14.12         9.30 o                         
  -8   3  10         73.46         77.19        15.54 o                         
  -7   3  10         19.43         26.08         5.68 o                         
  -6   3  10         50.13         57.17         6.51 o                         
  -5   3  10         42.84         39.38         4.88 o                         
  -4   3  10        155.06        141.41         5.12 o                         
  -3   3  10         53.35         37.37         4.00 o                         
  -2   3  10        139.41        121.97         4.81 o                         
  -1   3  10        196.39        184.61         7.95 o                         
   0   3  10       2129.57       2094.03        41.99 o                         
   1   3  10        195.01        181.44         5.82 o                         
   2   3  10        135.47        118.01        10.98 o                         
   3   3  10         54.38         34.84         3.80 o                         
   4   3  10        155.26        147.71         6.06 o                         
   5   3  10         42.66         43.89         5.39 o                         
   6   3  10         50.96         51.76         5.33 o                         
   7   3  10         20.72         35.43         7.22 o                         
   8   3  10         70.94         63.08         7.36 o                         
   9   3  10         14.00         -0.36         8.58 o                         
  10   3  10         37.83         70.32        23.61 o                         
 -10   4  10         11.63         21.70        11.06 o                         
  -9   4  10          5.07         -1.35         9.02 o                         
  -8   4  10         23.64          9.90         6.01 o                         
  -7   4  10        173.94        189.44        17.86 o                         
  -6   4  10         53.93         59.17         6.35 o                         
  -5   4  10        308.54        293.51        10.94 o                         
  -4   4  10        385.57        408.17        13.19 o                         
  -3   4  10        144.54        146.07         7.28 o                         
  -2   4  10         93.89         82.40         6.42 o                         
  -1   4  10        307.57        335.69        11.34 o                         
   0   4  10        128.05        138.42         8.56 o                         
   1   4  10        299.42        306.16        14.16 o                         
   2   4  10         95.15         94.13         9.72 o                         
   3   4  10        148.31        135.90         6.92 o                         
   4   4  10        392.76        386.99        13.82 o                         
   5   4  10        312.89        292.93        11.21 o                         
   6   4  10         50.83         48.89         5.23 o                         
   7   4  10        170.60        166.20         9.11 o                         
   8   4  10         23.61         24.32         7.07 o                         
   9   4  10          5.51         23.21        14.86 o                         
  10   4  10         11.67         25.71        14.17 o                         
 -10   5  10          7.25         15.74        19.42 o                         
  -9   5  10         18.73         24.43        16.38 o                         
  -8   5  10         24.97         17.29         5.28 o                         
  -7   5  10         46.87         64.18         7.17 o                         
  -6   5  10        125.37        134.63         6.57 o                         
  -5   5  10         26.01         16.22         4.33 o                         
  -4   5  10        145.71        139.66         7.48 o                         
  -3   5  10        153.32        161.58         8.29 o                         
  -2   5  10         85.57         91.06         6.34 o                         
  -1   5  10        353.56        386.69        11.90 o                         
   0   5  10          0.55         -5.87         5.87 o                         
   1   5  10        357.20        354.63        12.07 o                         
   2   5  10         85.34         86.28         5.87 o                         
   3   5  10        153.26        167.34         9.84 o                         
   4   5  10        145.23        132.57         6.98 o                         
   5   5  10         26.29         19.26         5.09 o                         
   6   5  10        126.89        127.95         7.49 o                         
   7   5  10         45.38         60.30         6.74 o                         
   8   5  10         24.40         13.98        13.77 o                         
   9   5  10         18.42          5.77        13.12 o                         
  10   5  10          7.26         11.02        17.32 o                         
  -9   6  10          2.99         26.69        11.11 o                         
  -8   6  10         11.63          2.90         5.57 o                         
  -7   6  10         11.51         16.06        13.53 o                         
  -6   6  10         11.90         14.17        10.98 o                         
  -5   6  10         52.31         37.78         5.18 o                         
  -4   6  10         83.35         84.35        12.27 o                         
  -3   6  10        101.85         91.59         6.20 o                         
  -2   6  10        116.71         98.53        10.15 o                         
  -1   6  10         41.23         45.55         5.76 o                         
   0   6  10         30.48         40.03         6.78 o                         
   1   6  10         41.24         49.42         5.13 o                         
   2   6  10        115.20        123.74         9.96 o                         
   3   6  10        101.78         96.10         6.54 o                         
   4   6  10         85.45         73.39         9.70 o                         
   5   6  10         52.27         47.36         4.53 o                         
   6   6  10         11.04          6.38         4.57 o                         
   7   6  10         11.57         16.95         7.03 o                         
   8   6  10         11.69         12.84         5.25 o                         
   9   6  10          2.84         16.27        17.32 o                         
  -9   7  10          0.92          7.68        19.94 o                         
  -8   7  10          1.55          4.44        10.20 o                         
  -7   7  10         20.49         15.74         6.56 o                         
  -6   7  10          7.37          3.47         4.34 o                         
  -5   7  10         26.06         21.83         4.51 o                         
  -4   7  10         21.39         27.17         4.75 o                         
  -3   7  10          7.04         11.25         6.80 o                         
  -2   7  10          7.49         -0.63         5.29 o                         
  -1   7  10          6.76          2.19         3.65 o                         
   0   7  10         26.66         18.35         5.83 o                         
   1   7  10          6.99          6.53         4.11 o                         
   2   7  10          7.44          6.61         4.67 o                         
   3   7  10          7.08         13.06         6.97 o                         
   4   7  10         21.19         13.97         6.25 o                         
   5   7  10         26.73         33.08         9.32 o                         
   6   7  10          7.49         13.91         5.76 o                         
   7   7  10         20.78         15.45         5.87 o                         
   8   7  10          1.66         10.18         8.34 o                         
  -8   8  10         12.91         28.53        11.94 o                         
  -7   8  10          4.60          9.18         8.44 o                         
  -6   8  10         13.37          7.32        12.50 o                         
  -5   8  10          6.83          0.69         3.87 o                         
  -4   8  10         91.20         90.75         5.72 o                         
  -3   8  10         25.25         24.02         5.24 o                         
  -2   8  10         86.42         72.12         5.63 o                         
  -1   8  10         29.43         33.68         4.50 o                         
   0   8  10          0.07         -4.53         4.53 o                         
   1   8  10         29.40         17.88         3.79 o                         
   2   8  10         85.46         83.25         7.02 o                         
   3   8  10         24.58         11.81         5.93 o                         
   4   8  10         90.18         86.07         9.92 o                         
   5   8  10          6.72          6.93         7.60 o                         
   6   8  10         13.42          9.77         6.65 o                         
   7   8  10          4.65         -7.82         7.82 o                         
   8   8  10         13.10          7.35        11.02 o                         
  -7   9  10          7.70         22.23        11.00 o                         
  -6   9  10          4.82         10.25         5.93 o                         
  -5   9  10         10.65         15.77         5.93 o                         
  -4   9  10         18.45         12.55         3.41 o                         
  -3   9  10          3.51          6.43         6.68 o                         
  -2   9  10          6.04          0.14         3.99 o                         
  -1   9  10          7.57         10.93         4.52 o                         
   0   9  10         54.18         54.83         5.58 o                         
   1   9  10          7.60          9.74         3.76 o                         
   2   9  10          5.93          2.03         6.06 o                         
   3   9  10          3.63         -7.63         7.63 o                         
   4   9  10         18.56         14.21         9.09 o                         
   5   9  10         10.74         -0.68        12.07 o                         
   6   9  10          4.89         15.82        12.59 o                         
   7   9  10          7.62          9.97        15.74 o                         
  -6  10  10          7.41         -1.09        17.58 o                         
  -5  10  10          4.96          3.48         7.35 o                         
  -4  10  10          8.22         14.25         7.57 o                         
  -3  10  10         20.34         12.97         7.01 o                         
  -2  10  10          6.22         16.10         5.03 o                         
  -1  10  10         11.44          9.82         5.27 o                         
   0  10  10         19.14          9.27         5.65 o                         
   1  10  10         11.79          5.34        12.42 o                         
   2  10  10          6.40          6.18         8.34 o                         
   3  10  10         20.20         20.83         8.14 o                         
   4  10  10          8.24          7.35         8.51 o                         
   5  10  10          4.91         -1.49        15.74 o                         
   6  10  10          7.61         -6.39        28.86 o                         
  -4  11  10          0.92         -1.24        14.11 o                         
  -3  11  10         13.14         14.58         6.76 o                         
  -2  11  10          4.10          3.21         8.03 o                         
  -1  11  10         23.67         25.34         5.87 o                         
   0  11  10          1.10         -1.62         5.42 o                         
   1  11  10         23.67         33.00         9.42 o                         
   2  11  10          4.16          0.03         9.49 o                         
   3  11  10         13.06          8.77         9.43 o                         
   4  11  10          0.90          5.89        10.68 o                         
  -1  12  10          3.67          6.85        12.87 o                         
   0  12  10          4.50          9.12         8.84 o                         
   1  12  10          3.76          3.01        11.73 o                         
   1   0  11         18.05         10.63         8.44 o                         
   2   0  11          4.70          4.85        10.85 o                         
   3   0  11        136.79        130.14         9.64 o                         
   4   0  11         21.18         22.57         4.02 o                         
   5   0  11       1479.28       1540.33        37.45 o                         
   6   0  11          1.63          1.36        13.55 o                         
   7   0  11         19.82         12.79         6.50 o                         
   8   0  11         28.92         23.11         8.79 o                         
   9   0  11         13.61         16.43         8.82 o                         
  10   0  11         10.14          5.41        11.22 o                         
  11   0  11          0.13         22.04        15.22 o                         
 -11   1  11          3.82        -16.79        16.79 o                         
 -10   1  11          4.61         -6.85        11.50 o                         
  -9   1  11        136.05        148.10        10.53 o                         
  -8   1  11          3.12         -2.91         6.39 o                         
  -7   1  11          8.29          9.69         5.68 o                         
  -6   1  11         60.14         46.52         9.70 o                         
  -5   1  11         17.09         21.59         3.31 o                         
  -4   1  11        313.01        324.83        11.02 o                         
  -3   1  11        370.10        377.31        11.92 o                         
  -2   1  11        540.65        536.45        18.44 o                         
  -1   1  11        380.02        398.79        13.82 o                         
   0   1  11        142.62        133.70         8.40 o                         
   1   1  11        381.92        389.05        13.72 o                         
   2   1  11        542.46        570.48        20.22 o                         
   3   1  11        369.35        370.12        15.55 o                         
   4   1  11        317.67        310.24        10.42 o                         
   5   1  11         16.18         17.20        13.03 o                         
   6   1  11         57.53         45.38         7.09 o                         
   7   1  11          8.42          2.26         4.98 o                         
   8   1  11          2.94          0.74         6.40 o                         
   9   1  11        134.12        143.86        11.71 o                         
  10   1  11          5.04          3.67        22.56 o                         
  11   1  11          3.95          4.20        17.32 o                         
 -10   2  11          4.35         -1.75        15.75 o                         
  -9   2  11          0.41         -1.93         7.69 o                         
  -8   2  11         45.81         34.43        13.03 o                         
  -7   2  11         22.30         26.36         6.59 o                         
  -6   2  11        138.77        140.85         9.26 o                         
  -5   2  11         42.53         35.27         4.26 o                         
  -4   2  11        304.23        323.08         9.18 o                         
  -3   2  11         24.91         24.92         3.45 o                         
  -2   2  11        207.10        192.63         9.62 o                         
  -1   2  11        130.67        136.63         6.81 o                         
   0   2  11         43.53         55.37         7.80 o                         
   1   2  11        133.68        118.60         7.06 o                         
   2   2  11        207.61        197.92         7.46 o                         
   3   2  11         25.33         24.37         4.52 o                         
   4   2  11        303.98        285.64         8.92 o                         
   5   2  11         42.38         29.30         4.98 o                         
   6   2  11        139.31        127.58         5.85 o                         
   7   2  11         21.30         25.24         6.53 o                         
   8   2  11         45.10         43.78         6.85 o                         
   9   2  11          0.44          7.91         6.98 o                         
  10   2  11          4.42         51.62        14.50 o                         
 -10   3  11         15.42         21.62        10.06 o                         
  -9   3  11         23.86          7.75         7.65 o                         
  -8   3  11        107.59         97.78        15.61 o                         
  -7   3  11          5.53         14.31         6.60 o                         
  -6   3  11        130.78        118.50        12.88 o                         
  -5   3  11         53.42         48.64         5.97 o                         
  -4   3  11        211.47        221.43         8.02 o                         
  -3   3  11        128.28        127.86         5.80 o                         
  -2   3  11        109.90        104.18         8.42 o                         
  -1   3  11        231.39        231.03         7.43 o                         
   0   3  11          0.62          4.46         5.27 o                         
   1   3  11        234.15        210.98         7.89 o                         
   2   3  11        109.66         96.04         6.14 o                         
   3   3  11        126.48        122.70         7.45 o                         
   4   3  11        217.34        218.25         7.80 o                         
   5   3  11         53.23         53.88         6.82 o                         
   6   3  11        128.08        100.24         6.56 o                         
   7   3  11          5.86          3.61         5.67 o                         
   8   3  11        107.01        104.89        12.35 o                         
   9   3  11         23.49         29.03         9.22 o                         
  10   3  11         15.36          1.57        18.89 o                         
 -10   4  11         25.71         29.94        10.88 o                         
  -9   4  11          3.56          5.03         8.57 o                         
  -8   4  11          7.30          1.50         6.61 o                         
  -7   4  11          3.54         10.23         6.35 o                         
  -6   4  11         48.21         46.71         6.51 o                         
  -5   4  11          4.19         13.04         5.20 o                         
  -4   4  11         36.56         34.28         5.11 o                         
  -3   4  11         33.77         42.95         5.41 o                         
  -2   4  11        155.79        162.95         8.26 o                         
  -1   4  11         56.69         49.36         6.32 o                         
   0   4  11        346.14        353.83        11.31 o                         
   1   4  11         57.82         48.71         5.51 o                         
   2   4  11        154.20        167.66        10.61 o                         
   3   4  11         33.63         33.62         6.25 o                         
   4   4  11         35.51         38.77         5.48 o                         
   5   4  11          4.24          5.49         9.83 o                         
   6   4  11         47.78         47.92        11.13 o                         
   7   4  11          3.75          3.53         5.00 o                         
   8   4  11          7.02          8.75         9.10 o                         
   9   4  11          3.51          1.05        14.17 o                         
  10   4  11         25.84         60.87        17.32 o                         
 -10   5  11          1.40        -21.51        21.51 o                         
  -9   5  11          9.31         -3.05         8.55 o                         
  -8   5  11         17.33         13.84         5.79 o                         
  -7   5  11         39.34         20.31         7.61 o                         
  -6   5  11         43.15         30.60         5.28 o                         
  -5   5  11         95.96         86.21         8.33 o                         
  -4   5  11         27.55         24.11        12.04 o                         
  -3   5  11          8.35          7.77         8.45 o                         
  -2   5  11        113.67        125.98         7.49 o                         
  -1   5  11          2.96          9.58         4.36 o                         
   0   5  11         20.23         19.75         6.95 o                         
   1   5  11          3.13         18.98         4.36 o                         
   2   5  11        113.87        123.52         7.35 o                         
   3   5  11          9.39          9.54         7.69 o                         
   4   5  11         28.33         33.44         5.71 o                         
   5   5  11         94.94         93.18        10.45 o                         
   6   5  11         42.29         44.53         5.95 o                         
   7   5  11         38.83         38.36         9.03 o                         
   8   5  11         17.59         24.83        12.07 o                         
   9   5  11          8.97         18.89        13.12 o                         
  10   5  11          1.30          1.57        23.09 o                         
  -9   6  11         16.86         20.59        15.22 o                         
  -8   6  11          6.78          1.38         8.37 o                         
  -7   6  11         12.49          0.58         6.72 o                         
  -6   6  11          5.79          2.65         5.83 o                         
  -5   6  11        173.00        190.09         9.36 o                         
  -4   6  11         21.63         26.76         5.58 o                         
  -3   6  11         70.69         81.92         6.31 o                         
  -2   6  11         35.30         25.92         6.15 o                         
  -1   6  11         14.99          6.77         6.59 o                         
   0   6  11         17.63         10.90         4.75 o                         
   1   6  11         14.73         20.17         4.64 o                         
   2   6  11         35.00         41.44         5.71 o                         
   3   6  11         72.36         62.34         7.19 o                         
   4   6  11         22.20         18.89         8.66 o                         
   5   6  11        170.54        185.43        10.19 o                         
   6   6  11          5.66          1.43         4.68 o                         
   7   6  11         12.96         14.81        11.44 o                         
   8   6  11          6.73          5.81         7.35 o                         
   9   6  11         16.86         13.64        13.64 o                         
  -8   7  11          7.41         -7.95         7.95 o                         
  -7   7  11         35.67         33.19        11.35 o                         
  -6   7  11         11.78         20.89         5.17 o                         
  -5   7  11          7.50         21.48         7.57 o                         
  -4   7  11         41.02         53.90         5.91 o                         
  -3   7  11         86.51         66.04         5.55 o                         
  -2   7  11         60.90         52.94         4.96 o                         
  -1   7  11        151.29        149.66         7.35 o                         
   0   7  11         11.06          8.53         4.40 o                         
   1   7  11        149.04        171.22         8.58 o                         
   2   7  11         61.31         53.47        11.59 o                         
   3   7  11         85.96         89.18         6.46 o                         
   4   7  11         40.66         49.15         9.11 o                         
   5   7  11          7.33         10.49         7.37 o                         
   6   7  11         11.77          2.73         6.42 o                         
   7   7  11         35.45         36.44        14.17 o                         
   8   7  11          7.46          1.02        14.43 o                         
  -8   8  11          8.42         18.05        11.54 o                         
  -7   8  11          3.47         17.36         8.02 o                         
  -6   8  11         17.79         29.19         7.66 o                         
  -5   8  11          6.19          2.47         5.89 o                         
  -4   8  11          1.05          7.68         4.64 o                         
  -3   8  11         87.91         98.67        10.18 o                         
  -2   8  11         33.22         35.90         5.64 o                         
  -1   8  11         23.91         18.25         4.17 o                         
   0   8  11         22.19         20.98         5.56 o                         
   1   8  11         24.07         18.80         4.63 o                         
   2   8  11         33.96         44.78         9.10 o                         
   3   8  11         88.03         78.20         6.66 o                         
   4   8  11          0.91          3.72         5.19 o                         
   5   8  11          6.20         -0.61         7.06 o                         
   6   8  11         17.65         24.28        12.07 o                         
   7   8  11          3.43          4.20        13.12 o                         
   8   8  11          8.46          7.35        10.49 o                         
  -7   9  11          4.94         28.34        15.74 o                         
  -6   9  11          1.19          0.30         6.41 o                         
  -5   9  11         11.34          8.11         5.76 o                         
  -4   9  11         10.25         17.47         6.26 o                         
  -3   9  11          1.42          0.66         6.00 o                         
  -2   9  11         40.91         31.88         4.77 o                         
  -1   9  11         37.74         33.39         5.35 o                         
   0   9  11          9.80         11.96         6.41 o                         
   1   9  11         37.98         32.66         6.40 o                         
   2   9  11         40.16         51.39         7.45 o                         
   3   9  11          1.59          1.91         7.90 o                         
   4   9  11         10.11          0.92         8.10 o                         
   5   9  11         11.27          5.03         8.50 o                         
   6   9  11          1.19          4.44        12.33 o                         
   7   9  11          5.14          1.05        11.54 o                         
  -5  10  11          4.57         22.69         7.78 o                         
  -4  10  11         26.04          5.83         7.38 o                         
  -3  10  11          6.85         11.33         9.86 o                         
  -2  10  11          4.14         -6.87         6.87 o                         
  -1  10  11          1.28          0.95         4.17 o                         
   0  10  11         52.40         63.04         7.35 o                         
   1  10  11          1.27         -8.37         8.37 o                         
   2  10  11          4.08         -2.62         8.91 o                         
   3  10  11          6.82         10.28        10.16 o                         
   4  10  11         25.78         16.38         9.97 o                         
   5  10  11          4.61          8.32        17.32 o                         
  -3  11  11          0.30         -7.21        18.77 o                         
  -2  11  11          7.30         -5.06         7.66 o                         
  -1  11  11          7.29          9.91         8.02 o                         
   0  11  11         26.03         13.03        15.61 o                         
   1  11  11          7.13          6.50         9.86 o                         
   2  11  11          7.48         12.92        14.02 o                         
   3  11  11          0.26          0.94         8.66 o                         
   0   0  12         98.17        111.28        14.17 o                         
   1   0  12        119.16        110.05         9.74 o                         
   2   0  12       1202.85       1183.62        42.18 o                         
   3   0  12          3.32         -3.30         8.69 o                         
   4   0  12         83.17         74.72         7.42 o                         
   5   0  12          1.22          1.41         4.47 o                         
   6   0  12         56.33         66.37         6.68 o                         
   7   0  12          5.15          6.89         8.56 o                         
   8   0  12        138.97        117.30        16.14 o                         
   9   0  12         36.19         33.03         9.99 o                         
  10   0  12          0.11         -8.24         9.61 o                         
 -10   1  12          3.30         -0.42         9.53 o                         
  -9   1  12         52.97         53.82         9.81 o                         
  -8   1  12         33.03         22.05         7.49 o                         
  -7   1  12         24.15         21.33         7.73 o                         
  -6   1  12          0.04         -4.17         4.17 o                         
  -5   1  12        191.90        193.69         8.69 o                         
  -4   1  12         79.33         92.76         7.58 o                         
  -3   1  12        100.61         99.85         6.33 o                         
  -2   1  12        148.00        139.09        14.47 o                         
  -1   1  12        697.75        669.58        22.61 o                         
   0   1  12         10.54         14.89         7.19 o                         
   1   1  12        691.54        644.74        24.04 o                         
   2   1  12        151.34        148.37         9.93 o                         
   3   1  12        101.16        106.83         6.56 o                         
   4   1  12         80.02         90.05         7.37 o                         
   5   1  12        191.89        180.32        12.50 o                         
   6   1  12          0.03         -5.57         5.57 o                         
   7   1  12         23.88         16.23         6.88 o                         
   8   1  12         32.35         23.78         7.51 o                         
   9   1  12         53.34         74.81        11.35 o                         
  10   1  12          3.42          6.18        10.94 o                         
 -10   2  12         15.46         24.48        12.29 o                         
  -9   2  12          7.70          4.52         9.82 o                         
  -8   2  12        101.02        106.10        12.65 o                         
  -7   2  12         59.30         55.62        10.08 o                         
  -6   2  12         46.85         40.15         6.90 o                         
  -5   2  12          2.03          8.92        11.97 o                         
  -4   2  12        249.29        261.57         8.75 o                         
  -3   2  12        206.68        218.73         9.31 o                         
  -2   2  12        270.16        257.34         9.72 o                         
  -1   2  12        240.95        247.03        10.48 o                         
   0   2  12        214.98        222.77         8.98 o                         
   1   2  12        239.22        224.80        10.64 o                         
   2   2  12        268.96        269.92         9.04 o                         
   3   2  12        206.90        189.03         7.75 o                         
   4   2  12        253.03        277.36        10.10 o                         
   5   2  12          2.22         -5.09         5.39 o                         
   6   2  12         44.60         41.79         3.97 o                         
   7   2  12         58.57         56.87         7.45 o                         
   8   2  12        100.28        112.71        11.85 o                         
   9   2  12          7.85          4.64         7.30 o                         
  10   2  12         15.79         -2.10        22.56 o                         
 -10   3  12          8.87         20.10        12.76 o                         
  -9   3  12         10.58         16.19         8.41 o                         
  -8   3  12          9.01          8.68         7.69 o                         
  -7   3  12         46.13         51.59         7.00 o                         
  -6   3  12         31.33         26.52         4.90 o                         
  -5   3  12        123.79        130.94         5.99 o                         
  -4   3  12         43.51         53.13        11.24 o                         
  -3   3  12         97.36         96.93         5.55 o                         
  -2   3  12         26.38         31.91         4.10 o                         
  -1   3  12        220.34        224.00         9.19 o                         
   0   3  12         94.54         89.88         5.34 o                         
   1   3  12        215.85        214.06         7.85 o                         
   2   3  12         25.05         25.81         4.11 o                         
   3   3  12         98.35        103.06        14.23 o                         
   4   3  12         42.71         43.61         4.22 o                         
   5   3  12        122.42         99.45         6.43 o                         
   6   3  12         32.39         22.93         4.39 o                         
   7   3  12         46.45         36.12         6.99 o                         
   8   3  12          8.69          2.33         6.19 o                         
   9   3  12         10.55         14.47        10.76 o                         
 -10   4  12          2.45          4.77        10.93 o                         
  -9   4  12          3.77         -0.99         8.26 o                         
  -8   4  12          2.92         -7.47         7.47 o                         
  -7   4  12        134.61        107.43        16.97 o                         
  -6   4  12         25.88         28.87         4.27 o                         
  -5   4  12        116.13        124.46         9.17 o                         
  -4   4  12         67.06         68.27         5.31 o                         
  -3   4  12         29.64         32.48         6.08 o                         
  -2   4  12         37.17         40.00         6.14 o                         
  -1   4  12         27.46         32.01         5.98 o                         
   0   4  12        321.43        315.03        11.57 o                         
   1   4  12         25.50         31.29         6.66 o                         
   2   4  12         36.06         53.53        12.00 o                         
   3   4  12         30.13         42.18         7.52 o                         
   4   4  12         67.43         70.27         8.92 o                         
   5   4  12        116.46        105.05         7.45 o                         
   6   4  12         25.38         35.47         5.68 o                         
   7   4  12        134.01        100.74        10.47 o                         
   8   4  12          2.84         10.82        19.94 o                         
   9   4  12          3.85          0.50        24.40 o                         
  -9   5  12         23.55         16.43         8.47 o                         
  -8   5  12          1.76         13.09         9.47 o                         
  -7   5  12          2.62          0.35         6.40 o                         
  -6   5  12         17.48         14.17         5.00 o                         
  -5   5  12          3.26         16.41         9.01 o                         
  -4   5  12         30.69         33.74         9.81 o                         
  -3   5  12        118.69         94.53         7.67 o                         
  -2   5  12         63.84         54.24         5.50 o                         
  -1   5  12        205.55        205.78         9.07 o                         
   0   5  12         40.17         39.19         7.88 o                         
   1   5  12        203.03        201.10         7.90 o                         
   2   5  12         64.50         69.57         6.85 o                         
   3   5  12        117.40         88.12         7.26 o                         
   4   5  12         30.58         26.87         5.61 o                         
   5   5  12          3.20          7.36         5.83 o                         
   6   5  12         18.32         25.48         6.07 o                         
   7   5  12          2.82          9.91         6.03 o                         
   8   5  12          1.87         16.13        12.08 o                         
   9   5  12         23.88         27.81        23.09 o                         
  -9   6  12          4.02         -1.39        11.10 o                         
  -8   6  12          6.68          2.71         7.46 o                         
  -7   6  12         17.10         21.02         7.36 o                         
  -6   6  12        103.46        107.99        11.21 o                         
  -5   6  12          0.32          9.98         4.56 o                         
  -4   6  12         36.68         44.58         6.44 o                         
  -3   6  12         25.06         32.82         8.04 o                         
  -2   6  12        119.22        119.04         9.44 o                         
  -1   6  12         38.06         28.09         5.98 o                         
   0   6  12         15.66         12.47         4.75 o                         
   1   6  12         38.41         50.41         8.19 o                         
   2   6  12        115.74        107.00         8.14 o                         
   3   6  12         25.23         31.60         6.44 o                         
   4   6  12         37.01         45.30         9.98 o                         
   5   6  12          0.23          1.37         6.26 o                         
   6   6  12        102.49         96.50         7.96 o                         
   7   6  12         16.98         22.57         7.07 o                         
   8   6  12          6.98         -1.05        14.69 o                         
  -8   7  12         21.06         10.64        10.90 o                         
  -7   7  12          4.76        -14.69        14.69 o                         
  -6   7  12          2.96          3.85         4.64 o                         
  -5   7  12          1.22          5.80         6.89 o                         
  -4   7  12         20.13         12.20         4.54 o                         
  -3   7  12          2.06          1.40         4.57 o                         
  -2   7  12         52.33         61.02        10.14 o                         
  -1   7  12         22.81         21.77         4.53 o                         
   0   7  12         25.84         27.15         5.76 o                         
   1   7  12         22.36         15.53         4.76 o                         
   2   7  12         52.02         66.67         8.30 o                         
   3   7  12          2.18          4.57         6.50 o                         
   4   7  12         19.96         14.57         8.86 o                         
   5   7  12          1.16         -2.57        15.60 o                         
   6   7  12          2.84         16.69        14.17 o                         
   7   7  12          4.57          0.00        12.59 o                         
  -7   8  12          3.01         -0.53        17.05 o                         
  -6   8  12         15.13         10.90         6.55 o                         
  -5   8  12         48.21         57.94         8.30 o                         
  -4   8  12         20.39         28.04         7.64 o                         
  -3   8  12         10.37         11.18         5.10 o                         
  -2   8  12         23.34         26.47         5.01 o                         
  -1   8  12          5.81          5.40         4.46 o                         
   0   8  12         84.04         82.70         6.21 o                         
   1   8  12          5.61         15.94         9.03 o                         
   2   8  12         23.59         23.30         6.64 o                         
   3   8  12          9.94         -7.98         9.32 o                         
   4   8  12         20.13         24.93        10.02 o                         
   5   8  12         48.49         61.35        15.48 o                         
   6   8  12         15.06         30.44        14.69 o                         
   7   8  12          3.09          0.52        11.02 o                         
  -6   9  12          0.61          3.01        14.36 o                         
  -5   9  12         23.25         26.35         8.30 o                         
  -4   9  12          5.00          0.57        11.59 o                         
  -3   9  12         11.07          9.44         4.89 o                         
  -2   9  12          2.58          3.00         5.88 o                         
  -1   9  12         14.92         15.59         5.87 o                         
   0   9  12         43.40         39.37         6.88 o                         
   1   9  12         14.95         18.46         7.32 o                         
   2   9  12          2.52          3.27         6.77 o                         
   3   9  12         10.74         13.72         6.16 o                         
   4   9  12          5.08          1.52         7.14 o                         
   5   9  12         22.88          8.40        15.22 o                         
   6   9  12          0.63         12.07        18.89 o                         
  -5  10  12          1.58          6.56        12.43 o                         
  -4  10  12          2.19         -6.12         6.36 o                         
  -3  10  12          1.01         16.20         7.90 o                         
  -2  10  12          2.94          4.21         9.47 o                         
  -1  10  12         48.26         25.74        17.72 o                         
   0  10  12          1.32          4.04         4.38 o                         
   1  10  12         48.44         49.67         7.68 o                         
   2  10  12          3.06         10.99        12.50 o                         
   3  10  12          0.96          2.20         9.86 o                         
   4  10  12          2.19          6.40        14.00 o                         
   5  10  12          1.54          4.49        11.20 o                         
  -2  11  12          3.50         -6.79         9.62 o                         
  -1  11  12          3.37          8.25        10.93 o                         
   0  11  12          0.00        -13.67        15.70 o                         
   1  11  12          3.31         -1.15        10.22 o                         
   2  11  12          3.49         10.74        10.69 o                         
   1   0  13         12.14         15.60         7.11 o                         
   2   0  13        706.23        743.41        28.33 o                         
   3   0  13         23.26         17.78         7.05 o                         
   4   0  13          0.27         -0.98         4.56 o                         
   5   0  13         54.29         56.15         4.13 o                         
   6   0  13          4.98         -2.25         5.65 o                         
   7   0  13         13.61         24.28         7.16 o                         
   8   0  13         24.22         17.17        12.65 o                         
   9   0  13          2.65         -0.08         8.57 o                         
  10   0  13         17.06          7.62        18.10 o                         
 -10   1  13         18.62         25.32        13.59 o                         
  -9   1  13          7.44         -6.50        10.31 o                         
  -8   1  13          3.64          2.73         7.74 o                         
  -7   1  13         37.37         47.00        12.05 o                         
  -6   1  13          6.14          1.14         4.37 o                         
  -5   1  13         31.65         22.65         4.15 o                         
  -4   1  13         20.95         21.02         5.60 o                         
  -3   1  13        470.17        502.11        17.38 o                         
  -2   1  13        338.47        346.34        13.03 o                         
  -1   1  13          7.02          1.05         5.79 o                         
   0   1  13        208.90        195.00        12.05 o                         
   1   1  13          7.22         18.44         6.65 o                         
   2   1  13        338.64        355.48        15.61 o                         
   3   1  13        470.03        500.06        16.05 o                         
   4   1  13         22.92         21.20         5.82 o                         
   5   1  13         28.81         22.83         3.21 o                         
   6   1  13          6.08         10.09         7.34 o                         
   7   1  13         37.63         37.50         7.04 o                         
   8   1  13          3.60         -7.18         7.18 o                         
   9   1  13          7.40         -9.16        11.93 o                         
  10   1  13         18.55         -4.72        15.22 o                         
 -10   2  13          8.39         19.00        15.74 o                         
  -9   2  13          8.44          9.71         7.36 o                         
  -8   2  13          6.13          5.14         6.08 o                         
  -7   2  13         25.93         28.58         8.11 o                         
  -6   2  13          8.05          9.08         4.76 o                         
  -5   2  13         57.10         61.72         6.18 o                         
  -4   2  13        167.52        148.17         6.53 o                         
  -3   2  13        168.56        161.46         7.87 o                         
  -2   2  13        188.74        180.71         7.88 o                         
  -1   2  13         95.94        116.39         7.57 o                         
   0   2  13        400.28        411.06        13.94 o                         
   1   2  13         95.05         92.43         8.80 o                         
   2   2  13        188.47        194.87        10.72 o                         
   3   2  13        166.89        172.07         7.22 o                         
   4   2  13        165.68        162.14         8.41 o                         
   5   2  13         57.77         58.22         6.26 o                         
   6   2  13          8.75         13.36         5.43 o                         
   7   2  13         25.64         30.75         8.01 o                         
   8   2  13          6.23         15.17         8.62 o                         
   9   2  13          8.46         19.15        11.47 o                         
  10   2  13          8.45         13.64        24.14 o                         
  -9   3  13          6.49          5.90         9.49 o                         
  -8   3  13         17.47         18.51         5.35 o                         
  -7   3  13         37.68         25.39         5.58 o                         
  -6   3  13         77.87         78.31         4.53 o                         
  -5   3  13         31.87         29.90         6.51 o                         
  -4   3  13        239.79        270.03         9.23 o                         
  -3   3  13        170.14        164.76         6.84 o                         
  -2   3  13        115.96        114.05         5.68 o                         
  -1   3  13        216.49        182.56         8.56 o                         
   0   3  13         89.64        100.04         5.49 o                         
   1   3  13        217.73        188.68        11.82 o                         
   2   3  13        117.96        121.52         8.42 o                         
   3   3  13        171.98        163.16         8.55 o                         
   4   3  13        236.08        258.62         8.64 o                         
   5   3  13         31.52         26.08         4.86 o                         
   6   3  13         79.20         86.14         6.72 o                         
   7   3  13         37.30         37.01        11.00 o                         
   8   3  13         17.70         18.25         9.22 o                         
   9   3  13          6.46         67.17        26.24 o                         
  -9   4  13          9.44         15.49        14.41 o                         
  -8   4  13         29.75         35.12        10.65 o                         
  -7   4  13         17.70          9.91         6.82 o                         
  -6   4  13          1.85          9.07         3.67 o                         
  -5   4  13         17.70         15.79         7.57 o                         
  -4   4  13         54.52         45.00         5.95 o                         
  -3   4  13        135.39        155.37         9.77 o                         
  -2   4  13         65.32         66.62         5.97 o                         
  -1   4  13        251.33        240.10         9.91 o                         
   0   4  13          6.66          4.69         5.02 o                         
   1   4  13        250.40        262.48        13.75 o                         
   2   4  13         65.97         52.52         8.93 o                         
   3   4  13        137.27        139.27         7.25 o                         
   4   4  13         53.05         54.76         9.94 o                         
   5   4  13         17.94         16.48        10.91 o                         
   6   4  13          1.86         11.04         7.88 o                         
   7   4  13         17.98          9.07        10.72 o                         
   8   4  13         29.32         37.90        12.77 o                         
   9   4  13          9.10         -5.25        15.74 o                         
  -9   5  13          1.06         -2.02        11.43 o                         
  -8   5  13          9.94          3.89         9.26 o                         
  -7   5  13         43.96         52.88         9.47 o                         
  -6   5  13         62.96         68.99         7.87 o                         
  -5   5  13         31.87         33.44         5.54 o                         
  -4   5  13         16.50          4.87         5.34 o                         
  -3   5  13         87.37         72.50         6.11 o                         
  -2   5  13         21.52         20.56         8.56 o                         
  -1   5  13         17.69         22.46         5.20 o                         
   0   5  13          0.31         -0.34         5.69 o                         
   1   5  13         18.65          1.58        14.23 o                         
   2   5  13         22.28         14.15         6.21 o                         
   3   5  13         86.47         87.83        10.00 o                         
   4   5  13         16.27         11.95         5.60 o                         
   5   5  13         31.88         38.38         6.51 o                         
   6   5  13         63.15         84.24         7.42 o                         
   7   5  13         44.21         58.77        17.44 o                         
   8   5  13          9.94         11.81        12.32 o                         
   9   5  13          0.92         -3.15        25.19 o                         
  -8   6  13         21.11         12.84        10.68 o                         
  -7   6  13          7.97         11.15         8.95 o                         
  -6   6  13          7.31         -0.95         5.18 o                         
  -5   6  13          4.65          3.14         8.41 o                         
  -4   6  13          7.63          8.67         8.79 o                         
  -3   6  13          3.26          4.31         8.33 o                         
  -2   6  13         88.44         80.54         7.11 o                         
  -1   6  13          4.20          4.67         6.13 o                         
   0   6  13         19.15         21.74         4.82 o                         
   1   6  13          3.90          3.78         8.26 o                         
   2   6  13         89.35         92.49         8.34 o                         
   3   6  13          3.38         -3.20        10.91 o                         
   4   6  13          7.68          0.55         7.50 o                         
   5   6  13          4.73          0.49         6.15 o                         
   6   6  13          7.54         -2.16         8.27 o                         
   7   6  13          7.92         12.00         9.79 o                         
   8   6  13         20.94         18.37        17.32 o                         
  -7   7  13          9.35          8.92        13.12 o                         
  -6   7  13         13.90          4.97         9.09 o                         
  -5   7  13          6.16          5.47         5.39 o                         
  -4   7  13         40.06         41.70         6.36 o                         
  -3   7  13          6.42          1.03         5.34 o                         
  -2   7  13          0.31          0.20         4.80 o                         
  -1   7  13         20.64         15.59         8.62 o                         
   0   7  13         24.92         33.88         5.85 o                         
   1   7  13         21.07         37.35        10.23 o                         
   2   7  13          0.36          1.10         5.66 o                         
   3   7  13          6.48          5.82         6.74 o                         
   4   7  13         40.47         39.98         7.49 o                         
   5   7  13          6.09          9.97         9.65 o                         
   6   7  13         14.09         16.35        16.53 o                         
   7   7  13          9.39         14.87         7.47 o                         
  -6   8  13          2.51         -8.76         8.76 o                         
  -5   8  13          0.51          5.29         7.30 o                         
  -4   8  13         18.73          5.70         6.46 o                         
  -3   8  13          8.67          7.11         4.85 o                         
  -2   8  13         17.59          6.10         5.15 o                         
  -1   8  13          2.90         -1.81         5.48 o                         
   0   8  13          9.85          0.19         8.31 o                         
   1   8  13          2.96          7.83         6.13 o                         
   2   8  13         17.31         26.58         6.97 o                         
   3   8  13          8.44          7.24         6.98 o                         
   4   8  13         18.18         24.07         8.92 o                         
   5   8  13          0.50          6.51         9.20 o                         
   6   8  13          2.57          8.80         9.83 o                         
  -5   9  13          5.82          0.40        10.57 o                         
  -4   9  13          6.50         11.23         7.11 o                         
  -3   9  13          0.43          1.31         8.00 o                         
  -2   9  13          5.11          0.48         5.65 o                         
  -1   9  13         21.85         23.19         5.44 o                         
   0   9  13          9.07         12.89         7.42 o                         
   1   9  13         22.14         25.73         9.24 o                         
   2   9  13          5.08          7.53        10.67 o                         
   3   9  13          0.39         -3.78         8.36 o                         
   4   9  13          6.71         -7.05        11.56 o                         
   5   9  13          5.90          2.00        13.17 o                         
  -3  10  13         12.79         10.33         8.18 o                         
  -2  10  13          0.72         -1.55         7.91 o                         
  -1  10  13          3.34          1.08         7.78 o                         
   0  10  13          1.07         25.35        11.22 o                         
   1  10  13          3.27         -1.58        11.01 o                         
   2  10  13          0.71         -1.89         7.77 o                         
   3  10  13         12.81         24.41        22.04 o                         
   0   0  14          6.71         -3.67         9.97 o                         
   1   0  14        752.59        781.91        29.01 o                         
   2   0  14         39.31         13.14         7.74 o                         
   3   0  14         15.31         13.38        12.55 o                         
   4   0  14         39.06         32.51         4.74 o                         
   5   0  14         13.07          8.37         5.25 o                         
   6   0  14         10.96          4.89         5.44 o                         
   7   0  14         18.27         14.71         5.97 o                         
   8   0  14          5.26          8.76         7.42 o                         
   9   0  14         90.62         99.86        12.63 o                         
  -9   1  14          5.98         14.77         8.83 o                         
  -8   1  14         47.23         67.72         8.89 o                         
  -7   1  14         34.62         36.18         7.04 o                         
  -6   1  14        101.50         98.80         8.04 o                         
  -5   1  14        115.43        140.21         6.92 o                         
  -4   1  14         24.30         35.21         5.39 o                         
  -3   1  14        119.94        127.86         7.88 o                         
  -2   1  14        180.63        191.76         9.20 o                         
  -1   1  14         95.49         77.64         6.74 o                         
   0   1  14        104.23         96.87        10.20 o                         
   1   1  14         98.15         86.30         8.27 o                         
   2   1  14        180.25        173.03        12.30 o                         
   3   1  14        121.78         99.57         7.66 o                         
   4   1  14         24.24         14.43         6.67 o                         
   5   1  14        116.78        127.53         5.52 o                         
   6   1  14        101.52         86.38         9.66 o                         
   7   1  14         34.60         48.37         9.73 o                         
   8   1  14         47.66         63.53        10.33 o                         
   9   1  14          5.86         15.92        11.78 o                         
  -9   2  14          1.55         -0.24        11.48 o                         
  -8   2  14         38.23         43.65         9.47 o                         
  -7   2  14         38.74         52.95        10.29 o                         
  -6   2  14         34.63         21.72         5.35 o                         
  -5   2  14         36.38         40.54         6.86 o                         
  -4   2  14         84.78         87.48         7.42 o                         
  -3   2  14         34.20         34.47         8.86 o                         
  -2   2  14        175.89        191.06         8.58 o                         
  -1   2  14        215.70        212.10         9.93 o                         
   0   2  14         17.91         20.11         8.08 o                         
   1   2  14        220.67        207.82        12.51 o                         
   2   2  14        174.39        187.51        10.44 o                         
   3   2  14         33.20         25.57         5.39 o                         
   4   2  14         85.87         82.02         6.66 o                         
   5   2  14         36.07         35.95         7.86 o                         
   6   2  14         33.86         36.09         3.84 o                         
   7   2  14         38.79         50.06         7.96 o                         
   8   2  14         38.44         54.30         9.64 o                         
   9   2  14          1.49         -4.20        14.69 o                         
  -9   3  14          2.02         -2.89        10.44 o                         
  -8   3  14          3.98          4.28         9.40 o                         
  -7   3  14         12.05         10.25         6.61 o                         
  -6   3  14          9.33          5.56         2.59 o                         
  -5   3  14          5.70         -0.23         4.08 o                         
  -4   3  14         19.28         26.59         5.46 o                         
  -3   3  14         16.07         20.53         4.20 o                         
  -2   3  14         32.40         36.48         3.02 o                         
  -1   3  14         13.65         15.48         4.76 o                         
   0   3  14        382.55        381.74        11.73 o                         
   1   3  14         14.71         -2.83         7.20 o                         
   2   3  14         33.21         42.17         7.63 o                         
   3   3  14         16.69         15.19         4.14 o                         
   4   3  14         18.89         24.15         6.34 o                         
   5   3  14          6.07         -0.35         4.23 o                         
   6   3  14          9.17         20.38         3.99 o                         
   7   3  14         11.92          8.18         9.51 o                         
   8   3  14          4.24         -9.61        10.24 o                         
  -8   4  14          6.98          4.75         9.94 o                         
  -7   4  14         21.52         25.54         8.24 o                         
  -6   4  14         14.83         14.81         7.42 o                         
  -5   4  14         38.14         32.94         5.44 o                         
  -4   4  14         38.59         43.74        10.00 o                         
  -3   4  14         29.28         29.00         7.95 o                         
  -2   4  14         59.70         83.49        10.45 o                         
  -1   4  14         35.47         27.63         6.00 o                         
   0   4  14         74.29         68.25         7.10 o                         
   1   4  14         36.82         21.80         7.26 o                         
   2   4  14         59.38         86.47         9.21 o                         
   3   4  14         28.72         25.18         8.03 o                         
   4   4  14         39.52         35.98         6.10 o                         
   5   4  14         37.42         50.70         6.86 o                         
   6   4  14         14.39         15.37        10.87 o                         
   7   4  14         21.76         23.32        13.91 o                         
   8   4  14          6.99         21.57        14.14 o                         
  -8   5  14          3.36          4.50        14.17 o                         
  -7   5  14         25.44         48.29        15.48 o                         
  -6   5  14         23.74         15.69         4.86 o                         
  -5   5  14         37.47         21.61         5.81 o                         
  -4   5  14          5.89          5.89        12.23 o                         
  -3   5  14         24.84         15.76         5.11 o                         
  -2   5  14         38.43         41.13         7.18 o                         
  -1   5  14         12.77         11.91         5.54 o                         
   0   5  14         34.85         31.24         6.28 o                         
   1   5  14         12.37         16.49         8.61 o                         
   2   5  14         39.95         37.45         7.27 o                         
   3   5  14         25.11         18.41         7.59 o                         
   4   5  14          5.79         10.77         5.94 o                         
   5   5  14         36.83         43.13        12.95 o                         
   6   5  14         23.73         23.89         9.33 o                         
   7   5  14         25.40          5.88        14.99 o                         
   8   5  14          3.23        -22.04        22.04 o                         
  -7   6  14          6.02          0.67         8.06 o                         
  -6   6  14          2.88         -4.58         6.16 o                         
  -5   6  14          6.04         10.01         7.20 o                         
  -4   6  14         22.06         26.21         6.05 o                         
  -3   6  14         25.32         17.71         5.73 o                         
  -2   6  14         39.29         45.02         8.06 o                         
  -1   6  14         89.57        111.52         8.86 o                         
   0   6  14         18.18         13.79         5.55 o                         
   1   6  14         90.31        117.20         9.44 o                         
   2   6  14         39.50         41.23         6.28 o                         
   3   6  14         25.39         26.34         6.85 o                         
   4   6  14         21.93         36.80         8.56 o                         
   5   6  14          5.83         14.13         7.73 o                         
   6   6  14          2.91         -2.71        10.16 o                         
   7   6  14          6.09         -6.10         8.49 o                         
  -7   7  14          4.67         -6.82        20.99 o                         
  -6   7  14         30.17         33.06        15.74 o                         
  -5   7  14         36.23         47.15         8.54 o                         
  -4   7  14          7.96         10.80         6.53 o                         
  -3   7  14          1.25          2.03         6.60 o                         
  -2   7  14          6.27         19.50         7.04 o                         
  -1   7  14          1.01         -4.73         6.09 o                         
   0   7  14         29.20         16.64         7.99 o                         
   1   7  14          1.11         12.13        10.28 o                         
   2   7  14          6.63         21.90        10.41 o                         
   3   7  14          1.38          0.67         8.87 o                         
   4   7  14          7.72         16.13        14.07 o                         
   5   7  14         36.13         42.51         8.80 o                         
   6   7  14         30.27         33.14        15.48 o                         
  -6   8  14          4.62         23.09        21.51 o                         
  -5   8  14          1.20          0.84        10.32 o                         
  -4   8  14          1.29         12.01        11.84 o                         
  -3   8  14          7.11          5.91         5.90 o                         
  -2   8  14         38.84         49.40         6.59 o                         
  -1   8  14          0.19          4.71         6.28 o                         
   0   8  14         10.14          4.06         6.68 o                         
   1   8  14          0.17          7.44         8.41 o                         
   2   8  14         39.52         49.63         9.71 o                         
   3   8  14          7.35          8.09         8.27 o                         
   4   8  14          1.22          0.87         8.53 o                         
   5   8  14          1.30          8.47        10.90 o                         
   6   8  14          4.69          5.25        12.99 o                         
  -4   9  14          5.53         13.27         7.17 o                         
  -3   9  14          0.87         -1.30         7.90 o                         
  -2   9  14          5.72         -2.00         8.23 o                         
  -1   9  14          2.58         -1.59         7.34 o                         
   0   9  14          2.04         -5.40         5.40 o                         
   1   9  14          2.59         -0.96         8.52 o                         
   2   9  14          5.75         16.24        10.15 o                         
   3   9  14          0.97         13.81        10.12 o                         
   4   9  14          5.57          5.94         9.03 o                         
  -2  10  14          2.98          3.45         7.76 o                         
  -1  10  14         11.98         -9.14        10.27 o                         
   0  10  14          1.54         11.13        12.60 o                         
   1  10  14         12.10          9.99        11.28 o                         
   2  10  14          2.94          4.87         9.14 o                         
   1   0  15         59.29         55.21        16.06 o                         
   2   0  15          0.19         -8.75         8.75 o                         
   3   0  15          5.66          3.59         4.83 o                         
   4   0  15        124.93        111.60         6.89 o                         
   5   0  15         12.26         22.34         6.01 o                         
   6   0  15         39.88         33.41         2.14 o                         
   7   0  15          1.58         -1.46         5.73 o                         
   8   0  15          1.12         -7.05         8.55 o                         
   9   0  15          2.26          5.56        13.97 o                         
  -9   1  15          1.38          1.11        13.35 o                         
  -8   1  15          5.00         17.56         9.50 o                         
  -7   1  15         38.87         24.68         7.19 o                         
  -6   1  15          3.14          6.36         5.43 o                         
  -5   1  15         97.33        111.82         6.38 o                         
  -4   1  15          1.64         -0.03         5.84 o                         
  -3   1  15         68.08         75.56        12.88 o                         
  -2   1  15          2.81         -4.46         4.46 o                         
  -1   1  15          3.88          0.56         5.78 o                         
   0   1  15          7.32          7.02        10.46 o                         
   1   1  15          4.01          3.65        11.02 o                         
   2   1  15          3.07          4.18         7.25 o                         
   3   1  15         64.62         59.02        10.98 o                         
   4   1  15          1.77          4.38         5.00 o                         
   5   1  15         96.85        112.34         8.41 o                         
   6   1  15          3.24          4.05         4.11 o                         
   7   1  15         38.72         44.55        10.48 o                         
   8   1  15          4.97         -5.61         8.90 o                         
   9   1  15          1.44          7.35        23.61 o                         
  -8   2  15          6.08         10.19        10.72 o                         
  -7   2  15         14.37          7.31         7.23 o                         
  -6   2  15         17.73         20.15         5.53 o                         
  -5   2  15          0.93          7.37         4.34 o                         
  -4   2  15        131.07        152.50         7.98 o                         
  -3   2  15         16.55          4.31         5.07 o                         
  -2   2  15          1.46         -4.57         8.15 o                         
  -1   2  15         33.58         34.61         5.81 o                         
   0   2  15        114.77        101.65         8.96 o                         
   1   2  15         33.71         41.16        10.81 o                         
   2   2  15          1.42          6.90         4.71 o                         
   3   2  15         16.30         10.57         5.13 o                         
   4   2  15        130.27        130.88         9.05 o                         
   5   2  15          0.90          1.01         4.15 o                         
   6   2  15         18.18         12.75         5.35 o                         
   7   2  15         14.51         13.04         7.23 o                         
   8   2  15          6.16         15.81        10.91 o                         
  -8   3  15          8.16         16.90         8.41 o                         
  -7   3  15          9.67         28.12         8.96 o                         
  -6   3  15         29.53         32.98         5.05 o                         
  -5   3  15         42.46         45.21         5.28 o                         
  -4   3  15        102.64        100.60         5.98 o                         
  -3   3  15         23.26         30.90         4.11 o                         
  -2   3  15         10.26          6.89         3.40 o                         
  -1   3  15          5.63         -1.48         5.51 o                         
   0   3  15         83.87         79.09         5.99 o                         
   1   3  15          5.08          6.78         3.62 o                         
   2   3  15          9.81         13.23         4.55 o                         
   3   3  15         23.59         28.95         4.89 o                         
   4   3  15        102.54        103.69         6.89 o                         
   5   3  15         42.21         23.09         4.69 o                         
   6   3  15         29.41         35.15         8.61 o                         
   7   3  15          9.86         19.67         8.13 o                         
   8   3  15          8.34        -16.79        16.79 o                         
  -8   4  15          3.11         10.61         9.25 o                         
  -7   4  15          8.08         14.66         8.83 o                         
  -6   4  15         36.37         34.70         5.67 o                         
  -5   4  15         17.11         14.72         5.77 o                         
  -4   4  15         58.45         77.18         7.52 o                         
  -3   4  15         26.74          7.45         6.38 o                         
  -2   4  15          5.38          1.82         5.42 o                         
  -1   4  15         44.38         41.82         6.87 o                         
   0   4  15        106.99        120.64         9.52 o                         
   1   4  15         44.49         49.63         9.03 o                         
   2   4  15          4.81          9.05         7.54 o                         
   3   4  15         27.01         26.17         8.33 o                         
   4   4  15         57.32         77.43        13.36 o                         
   5   4  15         17.34         13.68         5.82 o                         
   6   4  15         36.67         29.18         9.77 o                         
   7   4  15          8.31         21.43        13.88 o                         
  -7   5  15          8.20         -6.64         9.63 o                         
  -6   5  15          3.93         -9.96         9.96 o                         
  -5   5  15         17.59         15.65         6.82 o                         
  -4   5  15          7.31         13.88         5.70 o                         
  -3   5  15         67.53         84.36        10.83 o                         
  -2   5  15         25.09         24.79         6.93 o                         
  -1   5  15         43.04         40.58         6.53 o                         
   0   5  15         51.10         67.78         7.83 o                         
   1   5  15         43.43         49.15        11.17 o                         
   2   5  15         25.60         16.10        12.22 o                         
   3   5  15         67.60         80.34         8.01 o                         
   4   5  15          7.31         29.26         8.32 o                         
   5   5  15         17.46         19.14         6.35 o                         
   6   5  15          3.98          2.62         6.45 o                         
   7   5  15          8.25          9.72        12.76 o                         
  -7   6  15         10.13         -4.20        14.17 o                         
  -6   6  15          4.41         -1.22        11.06 o                         
  -5   6  15         11.49          6.76         6.34 o                         
  -4   6  15          3.71          4.16         5.95 o                         
  -3   6  15         15.00         16.65         7.23 o                         
  -2   6  15          2.56         14.73         6.58 o                         
  -1   6  15         39.73         47.06         8.79 o                         
   0   6  15         10.69         14.90         5.60 o                         
   1   6  15         40.08         46.79         7.59 o                         
   2   6  15          2.49         14.68         6.59 o                         
   3   6  15         14.60         15.20         7.61 o                         
   4   6  15          3.60          1.60         6.55 o                         
   5   6  15         11.52         14.48         8.21 o                         
   6   6  15          4.50          7.86         8.19 o                         
   7   6  15         10.31         -7.35        17.32 o                         
  -6   7  15          5.88          1.05        13.12 o                         
  -5   7  15          6.66         15.21         9.89 o                         
  -4   7  15         13.64         22.21        12.42 o                         
  -3   7  15         43.21         40.38         7.52 o                         
  -2   7  15         15.31         30.56         6.77 o                         
  -1   7  15          9.20          8.86         5.20 o                         
   0   7  15          0.03         -4.55         5.44 o                         
   1   7  15          9.41         24.77         9.85 o                         
   2   7  15         15.45         27.61         6.90 o                         
   3   7  15         43.24         43.67         9.30 o                         
   4   7  15         13.59         18.83        15.60 o                         
   5   7  15          6.76         19.86        10.25 o                         
   6   7  15          5.91          1.97        11.44 o                         
  -5   8  15          3.26         -0.52        12.59 o                         
  -4   8  15         18.13         11.30         8.14 o                         
  -3   8  15          1.37         -6.51         7.19 o                         
  -2   8  15          2.74          5.07         5.95 o                         
  -1   8  15          8.36          2.09         9.08 o                         
   0   8  15         15.16         20.46         8.76 o                         
   1   8  15          8.22         20.57         9.80 o                         
   2   8  15          2.63          9.11        11.41 o                         
   3   8  15          1.37         -1.95         8.30 o                         
   4   8  15         18.03         17.69        11.84 o                         
   5   8  15          3.24         10.12        17.58 o                         
  -3   9  15          5.93         10.05         8.48 o                         
  -2   9  15          6.94         -8.89        13.94 o                         
  -1   9  15          0.39         -0.17         8.65 o                         
   0   9  15          0.31         11.00         6.30 o                         
   1   9  15          0.40          9.00         8.73 o                         
   2   9  15          7.05          2.12         9.36 o                         
   3   9  15          5.83          8.43         9.10 o                         
   0   0  16          2.86         24.14        16.79 o                         
   1   0  16         16.90         32.28        14.96 o                         
   2   0  16         17.78         18.66        14.28 o                         
   3   0  16          3.89          3.42         6.04 o                         
   4   0  16         40.07         38.17         7.57 o                         
   5   0  16          3.75         11.03         6.19 o                         
   6   0  16         38.45         38.64         6.80 o                         
   7   0  16         21.81         22.09         8.54 o                         
   8   0  16          0.29         11.01        13.36 o                         
  -8   1  16          1.33         -4.13        10.45 o                         
  -7   1  16         10.09          2.19        11.65 o                         
  -6   1  16         10.11         -1.83         2.76 o                         
  -5   1  16          3.06          9.35         4.32 o                         
  -4   1  16          6.42         15.75         6.01 o                         
  -3   1  16         14.32         11.45         5.63 o                         
  -2   1  16         24.33         24.59         6.82 o                         
  -1   1  16         15.95         22.82         8.41 o                         
   0   1  16         67.96         61.71         7.24 o                         
   1   1  16         16.26         26.36        10.21 o                         
   2   1  16         22.97         12.22         7.68 o                         
   3   1  16         14.28         11.33         6.00 o                         
   4   1  16          6.08          5.33         6.38 o                         
   5   1  16          3.28          0.22         3.81 o                         
   6   1  16         10.21          6.13         6.71 o                         
   7   1  16         10.27         10.67         8.00 o                         
   8   1  16          1.42         -6.41        11.47 o                         
  -8   2  16          6.10         -1.26         9.54 o                         
  -7   2  16         16.56         33.59        10.72 o                         
  -6   2  16          5.78         -6.27         7.95 o                         
  -5   2  16         19.67         36.94         5.67 o                         
  -4   2  16         10.81          7.10         4.36 o                         
  -3   2  16          6.52          4.84         6.53 o                         
  -2   2  16          7.73         12.34         6.92 o                         
  -1   2  16         73.12         72.97         7.52 o                         
   0   2  16         12.49         28.32         9.52 o                         
   1   2  16         72.52         70.13         6.42 o                         
   2   2  16          7.61         -3.68         5.21 o                         
   3   2  16          6.33          5.54         5.85 o                         
   4   2  16         10.79         11.68         6.15 o                         
   5   2  16         20.45         28.34         5.44 o                         
   6   2  16          5.67          3.26         4.30 o                         
   7   2  16         16.29         10.98         8.80 o                         
   8   2  16          6.38         37.78        19.42 o                         
  -7   3  16         14.77         16.46         9.97 o                         
  -6   3  16         27.44         51.32        17.32 o                         
  -5   3  16         27.59         20.78         8.12 o                         
  -4   3  16         16.62         21.12         4.53 o                         
  -3   3  16         62.40         57.45         4.35 o                         
  -2   3  16         15.50         12.85         4.19 o                         
  -1   3  16          4.38          4.80         3.84 o                         
   0   3  16         54.07         59.26         6.29 o                         
   1   3  16          4.10          2.08         7.27 o                         
   2   3  16         15.31         20.67         7.42 o                         
   3   3  16         61.43         70.84        11.23 o                         
   4   3  16         16.85         11.82         5.60 o                         
   5   3  16         27.07         14.98         4.80 o                         
   6   3  16         27.74         27.76         7.34 o                         
   7   3  16         14.95         16.35        11.68 o                         
  -7   4  16         13.29         18.53         9.66 o                         
  -6   4  16         13.08          1.57         8.91 o                         
  -5   4  16          9.16         -0.89         9.06 o                         
  -4   4  16          5.90          9.54         6.99 o                         
  -3   4  16          3.78         15.81         6.81 o                         
  -2   4  16         37.93         56.07         8.02 o                         
  -1   4  16         69.11         69.02        10.45 o                         
   0   4  16          0.06          5.86         6.74 o                         
   1   4  16         67.96         69.39         8.80 o                         
   2   4  16         38.05         73.59         9.76 o                         
   3   4  16          3.91         13.35         5.63 o                         
   4   4  16          5.62         20.99         5.83 o                         
   5   4  16          9.41         -2.25         7.00 o                         
   6   4  16         13.10          5.60        10.91 o                         
  -7   5  16          5.38          7.32        12.13 o                         
  -6   5  16          6.29          4.48        17.05 o                         
  -5   5  16         45.80         63.07         7.94 o                         
  -4   5  16         23.27         17.80         6.54 o                         
  -3   5  16          3.16          3.00         6.98 o                         
  -2   5  16          0.74          7.88         6.31 o                         
  -1   5  16          8.14         -2.67         6.63 o                         
   0   5  16         29.67         26.83         8.46 o                         
   1   5  16          8.00          4.26        11.24 o                         
   2   5  16          0.74         13.01         7.58 o                         
   3   5  16          3.07         15.73         7.70 o                         
   4   5  16         23.32         20.65        11.92 o                         
   5   5  16         45.66         41.66         9.73 o                         
   6   5  16          6.55         15.51         7.65 o                         
  -6   6  16         19.97         22.57        10.57 o                         
  -5   6  16          8.65          7.63         9.56 o                         
  -4   6  16         24.08         10.58         7.36 o                         
  -3   6  16          9.03          8.37         8.26 o                         
  -2   6  16         18.92         46.25         8.89 o                         
  -1   6  16          6.30          7.14         5.99 o                         
   0   6  16         16.51          5.41         6.64 o                         
   1   6  16          6.28          0.32         7.67 o                         
   2   6  16         18.61         19.75         9.02 o                         
   3   6  16          9.13         18.43         8.89 o                         
   4   6  16         24.03         28.75        10.73 o                         
   5   6  16          8.82         -1.38         8.61 o                         
  -5   7  16          2.20         -7.35        13.64 o                         
  -4   7  16          0.80          4.89         7.80 o                         
  -3   7  16          2.81          0.58         7.00 o                         
  -2   7  16         19.07         19.43         7.83 o                         
  -1   7  16          0.75          5.32         5.75 o                         
   0   7  16          0.29         -6.12         6.12 o                         
   1   7  16          0.72          9.44         8.24 o                         
   2   7  16         18.96         31.73         9.61 o                         
   3   7  16          2.66         -6.65        14.07 o                         
   4   7  16          0.77         10.39        10.73 o                         
   5   7  16          2.21         -2.20         9.58 o                         
  -3   8  16          0.84         -3.62         7.91 o                         
  -2   8  16          9.06         10.96         6.68 o                         
  -1   8  16          4.16         13.48         6.84 o                         
   0   8  16          1.02         -7.72        11.10 o                         
   1   8  16          4.20         15.26        11.64 o                         
   2   8  16          9.13          3.65        10.08 o                         
   3   8  16          0.87        -12.00        12.00 o                         
   1   0  17          5.56         20.25        10.46 o                         
   2   0  17          1.70          5.74         8.61 o                         
   3   0  17         29.72         23.89        10.60 o                         
   4   0  17         70.65         88.86         8.47 o                         
   5   0  17         81.35         79.03         8.00 o                         
   6   0  17          0.11          1.05         7.35 o                         
   7   0  17          1.30         14.36        10.45 o                         
  -7   1  17          5.32         15.03        11.92 o                         
  -6   1  17         37.22         42.10        11.75 o                         
  -5   1  17          3.57          3.32         5.19 o                         
  -4   1  17         32.02         50.05         7.78 o                         
  -3   1  17         45.18         42.63         8.68 o                         
  -2   1  17         48.17         48.42         6.78 o                         
  -1   1  17         25.60         14.68         8.47 o                         
   0   1  17         26.42         20.98         9.27 o                         
   1   1  17         25.90         22.80         9.14 o                         
   2   1  17         48.36         27.89         8.02 o                         
   3   1  17         45.02         34.62         7.65 o                         
   4   1  17         32.52         35.30         6.33 o                         
   5   1  17          3.65          4.18         4.40 o                         
   6   1  17         36.89         38.95        18.16 o                         
   7   1  17          5.47         21.12        20.99 o                         
  -7   2  17          8.19         15.39         9.47 o                         
  -6   2  17         14.48          9.72        10.08 o                         
  -5   2  17         15.66         14.89         6.45 o                         
  -4   2  17          9.33          5.25         6.56 o                         
  -3   2  17         19.14         19.19         7.04 o                         
  -2   2  17         50.61         45.33         7.23 o                         
  -1   2  17          8.46         12.86         7.95 o                         
   0   2  17          1.75         -0.85         7.48 o                         
   1   2  17          8.64          0.79         5.58 o                         
   2   2  17         50.52         36.81         8.13 o                         
   3   2  17         18.51         17.33         6.09 o                         
   4   2  17          9.34         16.27         8.19 o                         
   5   2  17         15.91          2.32         9.68 o                         
   6   2  17         14.34         -3.26        15.19 o                         
   7   2  17          7.99         -1.57        11.02 o                         
  -7   3  17          5.06         17.33        12.00 o                         
  -6   3  17          4.47          4.67         9.28 o                         
  -5   3  17          3.65          7.50        15.25 o                         
  -4   3  17         16.29         26.79         6.80 o                         
  -3   3  17         16.20         20.00        10.45 o                         
  -2   3  17          0.00         -3.81         6.82 o                         
  -1   3  17         21.50         15.92         4.34 o                         
   0   3  17          1.26         -3.56         5.29 o                         
   1   3  17         21.72         14.29         7.27 o                         
   2   3  17          0.00         -0.48         4.62 o                         
   3   3  17         15.98         20.82         5.70 o                         
   4   3  17         16.40         22.10         4.89 o                         
   5   3  17          3.66          1.00         4.61 o                         
   6   3  17          4.25         -3.66         9.68 o                         
  -6   4  17          1.80         -5.43        10.97 o                         
  -5   4  17          1.18         23.79        12.84 o                         
  -4   4  17          4.16         11.24         6.30 o                         
  -3   4  17         11.43         14.44         7.31 o                         
  -2   4  17         15.68         13.25         7.22 o                         
  -1   4  17          7.38          5.23         8.45 o                         
   0   4  17          1.85         36.07        11.16 o                         
   1   4  17          7.41         -1.14        12.35 o                         
   2   4  17         15.52         18.07         8.17 o                         
   3   4  17         11.93          6.96         5.90 o                         
   4   4  17          4.21         34.92        17.58 o                         
   5   4  17          1.06         -9.44         9.44 o                         
  -6   5  17          4.83         36.63        13.82 o                         
  -5   5  17          5.95          9.37        10.37 o                         
  -4   5  17         10.98          5.77         7.34 o                         
  -3   5  17         21.56         36.66         8.00 o                         
  -2   5  17          2.13         19.23         8.59 o                         
  -1   5  17          8.68         -3.58         7.24 o                         
   0   5  17         10.36         10.25         7.90 o                         
   1   5  17          8.49         -0.02        10.35 o                         
   2   5  17          2.06         -0.02         6.94 o                         
   3   5  17         21.55         33.94        12.45 o                         
   4   5  17         10.97         11.39         7.39 o                         
   5   5  17          5.98         14.57        20.07 o                         
  -5   6  17         10.50         38.55        13.96 o                         
  -4   6  17          2.33          5.63        12.90 o                         
  -3   6  17         11.68         11.37         7.92 o                         
  -2   6  17          3.53         16.55         7.26 o                         
  -1   6  17          0.73          7.13         9.78 o                         
   0   6  17          0.00          6.26        19.66 o                         
   1   6  17          0.77          8.87        12.03 o                         
   2   6  17          3.45          7.23         9.89 o                         
   3   6  17         11.70          9.22         8.40 o                         
   4   6  17          2.28          2.02        17.42 o                         
   5   6  17         10.49          4.72         8.92 o                         
  -3   7  17          5.77          5.06         8.72 o                         
  -2   7  17          7.13          9.73         7.72 o                         
  -1   7  17          4.39          8.38        10.18 o                         
   0   7  17          2.24          4.42         8.59 o                         
   1   7  17          4.29         23.44         9.57 o                         
   2   7  17          7.12         -7.09         9.56 o                         
   3   7  17          5.87         14.15        10.04 o                         
  -1   8  17          0.85          3.08         8.12 o                         
   0   8  17          0.05         10.43        11.61 o                         
   1   8  17          0.88         -3.84         9.10 o                         
   0   0  18         97.59        120.71        23.62 o                         
   1   0  18          0.08         11.79        11.12 o                         
   2   0  18         19.82         29.12         9.20 o                         
   3   0  18          2.87          4.78         7.64 o                         
   4   0  18          5.28          5.86        14.69 o                         
   5   0  18         16.65         20.22         8.15 o                         
   6   0  18          1.81          6.56        30.96 o                         
  -6   1  18          2.86         13.56        15.32 o                         
  -5   1  18         12.45          9.06        25.39 o                         
  -4   1  18          4.39         11.85        10.94 o                         
  -3   1  18         12.76         16.02         6.68 o                         
  -2   1  18          6.34         11.65         8.53 o                         
  -1   1  18         57.55         64.89        10.22 o                         
   0   1  18         20.26         26.14        10.49 o                         
   1   1  18         57.70         61.70        12.93 o                         
   2   1  18          6.28          0.10         8.36 o                         
   3   1  18         12.83          8.77         6.44 o                         
   4   1  18          4.34          2.45         6.88 o                         
   5   1  18         12.51         13.03         5.57 o                         
   6   1  18          2.74         -2.87        11.65 o                         
  -6   2  18         11.94         11.93        16.85 o                         
  -5   2  18          2.06        -11.20        11.20 o                         
  -4   2  18         14.59         31.01         8.47 o                         
  -3   2  18         15.56         20.93        11.89 o                         
  -2   2  18         38.74         45.48        11.59 o                         
  -1   2  18          4.47          2.88         8.47 o                         
   0   2  18         33.43         39.36        10.27 o                         
   1   2  18          4.68          0.95         5.17 o                         
   2   2  18         38.59         38.74         7.77 o                         
   3   2  18         15.24         21.60         5.62 o                         
   4   2  18         14.75         10.41         8.87 o                         
   5   2  18          2.05         -4.98         4.98 o                         
   6   2  18         12.07          6.82        10.49 o                         
  -6   3  18         12.10         12.44        10.50 o                         
  -5   3  18          9.00          0.12        14.96 o                         
  -4   3  18          1.35         10.43        10.00 o                         
  -3   3  18          0.18          9.24         8.21 o                         
  -2   3  18          1.59         -1.67         7.73 o                         
  -1   3  18         57.90         60.09        13.94 o                         
   0   3  18         17.93          2.40         8.40 o                         
   1   3  18         57.63         41.62         9.48 o                         
   2   3  18          1.54          2.80        11.91 o                         
   3   3  18          0.20         13.46        11.10 o                         
   4   3  18          1.43          2.57        10.62 o                         
   5   3  18          9.00         11.14        10.61 o                         
  -5   4  18          4.51          1.22        12.70 o                         
  -4   4  18         13.00         11.06        15.22 o                         
  -3   4  18         12.95          6.23         8.71 o                         
  -2   4  18         19.12         28.21         8.82 o                         
  -1   4  18          0.39         -9.77         9.77 o                         
   0   4  18         13.73         16.16        12.15 o                         
   1   4  18          0.35          4.34         9.74 o                         
   2   4  18         19.20         -1.48         9.40 o                         
   3   4  18         12.60         12.22        12.03 o                         
   4   4  18         12.93         27.58        10.60 o                         
   5   4  18          4.48          8.40         8.92 o                         
  -4   5  18          0.39        -12.59        12.59 o                         
  -3   5  18          6.97         18.65        11.44 o                         
  -2   5  18          6.21         30.77         9.57 o                         
  -1   5  18         12.37         14.84         9.39 o                         
   0   5  18          9.09          4.22         8.30 o                         
   1   5  18         12.25          1.52        10.42 o                         
   2   5  18          6.04         10.85         8.06 o                         
   3   5  18          6.82          8.41         9.43 o                         
   4   5  18          0.40         -0.45         8.64 o                         
  -3   6  18          6.27         13.83         9.30 o                         
  -2   6  18          2.17        -12.69        15.11 o                         
  -1   6  18          0.78          0.69         8.78 o                         
   0   6  18          5.54         12.19        10.66 o                         
   1   6  18          0.71         -2.61        13.73 o                         
   2   6  18          2.23          7.22         9.82 o                         
   3   6  18          6.44         18.65        10.96 o                         
  -1   7  18          6.60         18.46         9.22 o                         
   0   7  18          4.44         13.18        10.03 o                         
   1   7  18          6.69         11.33        16.62 o                         
   1   0  19         47.57         49.88        10.48 o                         
   2   0  19         24.28         21.13         7.56 o                         
   3   0  19          9.21          6.02         6.69 o                         
   4   0  19          9.90          1.09        13.62 o                         
   5   0  19          0.46         13.31        26.76 o                         
  -5   1  19         21.97          8.02        10.88 o                         
  -4   1  19         23.07         41.07        14.43 o                         
  -3   1  19         15.53          9.40        11.12 o                         
  -2   1  19         12.97         -3.06         9.84 o                         
  -1   1  19         15.14         11.04         8.91 o                         
   0   1  19          0.27         -0.62        12.10 o                         
   1   1  19         15.11         -0.02        11.01 o                         
   2   1  19         12.80         22.59         7.44 o                         
   3   1  19         15.32         15.35        10.60 o                         
   4   1  19         23.23          6.44        10.33 o                         
   5   1  19         21.99         20.47        10.50 o                         
  -5   2  19         27.81         28.05        12.98 o                         
  -4   2  19          9.29         16.75        12.71 o                         
  -3   2  19         10.61         14.53         8.85 o                         
  -2   2  19         10.56          7.56         9.14 o                         
  -1   2  19          6.90         14.00         9.23 o                         
   0   2  19          4.03        -10.20        10.20 o                         
   1   2  19          6.73         11.98        10.49 o                         
   2   2  19         10.74         11.68        35.68 o                         
   3   2  19         10.59         16.53        16.33 o                         
   4   2  19          9.27        -11.31        11.31 o                         
  -4   3  19          8.88         34.40        12.62 o                         
  -3   3  19          2.57         -9.27         9.27 o                         
  -2   3  19         54.88         72.63        12.57 o                         
  -1   3  19          6.21          5.57        13.93 o                         
   0   3  19          0.05          4.31        16.85 o                         
   1   3  19          6.29         13.65        10.13 o                         
   2   3  19         54.35         63.96        13.54 o                         
   3   3  19          2.57        -12.23        12.23 o                         
   4   3  19          9.09          9.97         8.92 o                         
  -4   4  19         12.16          8.92        16.27 o                         
  -3   4  19          6.37          6.94        10.94 o                         
  -2   4  19          3.42         -2.09        14.35 o                         
  -1   4  19          4.17        -11.18        11.18 o                         
   0   4  19          0.81          0.24        10.15 o                         
   1   4  19          4.04         21.54        14.62 o                         
   2   4  19          3.49          3.45        13.96 o                         
   3   4  19          6.48         13.38        14.07 o                         
   4   4  19         11.96         18.89        14.69 o                         
  -3   5  19          5.92         10.90        26.50 o                         
  -2   5  19          0.21          1.06        10.85 o                         
  -1   5  19          9.65         36.42        19.59 o                         
   0   5  19          0.10         -1.55         9.49 o                         
   1   5  19          9.50         16.31        22.56 o                         
   2   5  19          0.19         -4.13        10.59 o                         
   3   5  19          6.07         -3.15        12.07 o                         
   0   0  20          0.95          6.41        11.44 o                         
   1   0  20         22.05          1.60         9.65 o                         
   2   0  20          4.99        -10.00        10.00 o                         
   3   0  20         23.35          9.04        11.02 o                         
  -3   1  20          2.76         34.11        20.99 o                         
  -2   1  20         14.27         -2.62        23.09 o                         
  -1   1  20          4.08          6.12        10.60 o                         
   0   1  20         48.50         61.38        12.29 o                         
   1   1  20          3.94         22.70        11.53 o                         
   2   1  20         14.31         -3.86        14.69 o                         
   3   1  20          2.83         -3.15        10.49 o                         
  -3   2  20         10.04         20.47        20.47 o                         
  -2   2  20          5.64         -6.02        11.98 o                         
  -1   2  20         22.25         31.53        11.18 o                         
   0   2  20          4.57         11.66        10.62 o                         
   1   2  20         22.28         26.16        12.18 o                         
  -2   3  20          9.07         32.62        14.78 o                         
  -1   3  20          2.94          9.05        14.79 o                         
   0   3  20          1.91         17.51        11.28 o                         
   1   3  20          2.87         27.29        15.74 o                         
  -1   4  20          7.45         19.63        11.43 o                         
   0   4  20          0.00         20.46        20.99 o                         
                                                                                
