# Supplementary material for: Amino­silanes derived from 1H-benzimidazole-2(3H)-thione
Source: Acta Crystallogr C Struct Chem. 2015 Aug 12;71(Pt 9):788–92. doi: 10.1107/S2053229615014503 (PMC4554437; doi:10.1107/S2053229615014503)
Supplement: Supplementary file 3 [file c-71-00788-3sup3.hkl]

data_3                                                                          
_shelx_title ' rcar45 in P 1 21/c 1        New: P21/c'                          
_shelx_refln_list_code          4                                               
_shelx_F_calc_maximum      209.63                                               
_exptl_crystal_F_000       944.00                                               
_reflns_d_resolution_high  0.7703                                               
                                                                                
loop_                                                                           
 _space_group_symop_operation_xyz                                               
 'x, y, z'                                                                      
 '-x, y+1/2, -z+1/2'                                                            
 '-x, -y, -z'                                                                   
 'x, -y-1/2, z-1/2'                                                             
                                                                                
_cell_length_a     9.8057                                                       
_cell_length_b    15.8032                                                       
_cell_length_c    15.8658                                                       
_cell_angle_alpha  90.000                                                       
_cell_angle_beta   93.859                                                       
_cell_angle_gamma  90.000                                                       
                                                                                
_shelx_F_squared_multiplier     1.000                                           
                                                                                
loop_                                                                           
 _refln_index_h                                                                 
 _refln_index_k                                                                 
 _refln_index_l                                                                 
 _refln_F_squared_calc                                                          
 _refln_F_squared_meas                                                          
 _refln_F_squared_sigma                                                         
 _refln_observed_status                                                         
   1   0   0       2186.05        834.69       123.66 o                         
   2   0   0      24871.10      23204.71       757.17 o                         
   3   0   0       2137.45       2375.12        50.83 o                         
   4   0   0         42.10         40.88         6.85 o                         
   5   0   0       2872.27       3086.90        73.61 o                         
   6   0   0       2468.73       2264.22        57.60 o                         
   7   0   0        896.63        839.24        36.18 o                         
   8   0   0          8.35         14.22         5.90 o                         
   9   0   0        628.64        605.60        25.81 o                         
  10   0   0         24.01         29.48         6.22 o                         
  11   0   0         11.87         22.63        15.61 o                         
  12   0   0        183.26        161.88        48.58 o                         
   1   1   0       1829.44       1047.35       561.43 o                         
   2   1   0        170.64        187.40         6.21 o                         
   3   1   0         58.30         59.63         2.84 o                         
   4   1   0          3.84          6.60         3.08 o                         
   5   1   0       1190.40       1306.59        19.98 o                         
   6   1   0         64.39         75.64         6.73 o                         
   7   1   0        299.61        304.72         8.00 o                         
   8   1   0        182.96        219.46         8.32 o                         
   9   1   0        103.83         87.52         6.62 o                         
  10   1   0         74.39        103.38        11.97 o                         
  11   1   0          0.24          2.12        11.39 o                         
  12   1   0         24.62         37.62        17.49 o                         
   0   2   0       7837.59       7853.37       355.52 o                         
   1   2   0       1099.11       1015.98        69.01 o                         
   2   2   0       5436.53       5071.42       151.55 o                         
   3   2   0        993.56        876.89        18.22 o                         
   4   2   0         42.03         35.47         3.61 o                         
   5   2   0       3037.29       3092.71        52.45 o                         
   6   2   0        289.04        282.87        11.96 o                         
   7   2   0         10.31         14.85         7.18 o                         
   8   2   0        520.03        578.96        15.85 o                         
   9   2   0        218.38        234.30        10.32 o                         
  10   2   0         12.46         12.32         8.64 o                         
  11   2   0        245.96        268.63        17.85 o                         
  12   2   0         49.78         36.78        19.53 o                         
   1   3   0      14728.51      14394.25       423.60 o                         
   2   3   0       2882.27       2883.24        78.71 o                         
   3   3   0       2335.85       2300.42        44.48 o                         
   4   3   0         11.74         12.97         3.62 o                         
   5   3   0       1685.57       1726.31        29.15 o                         
   6   3   0         11.11          5.99         4.29 o                         
   7   3   0        488.94        468.71        11.85 o                         
   8   3   0          1.20         -5.42         5.42 o                         
   9   3   0         44.30         30.17         8.93 o                         
  10   3   0        113.43         98.55         9.19 o                         
  11   3   0         10.15         -6.44         9.40 o                         
  12   3   0         16.01         29.93        18.88 o                         
   1   4   0        931.44        964.07        24.27 o                         
   2   4   0        148.56        129.62        10.25 o                         
   3   4   0       1787.38       1831.79        37.37 o                         
   4   4   0         47.57         55.33         7.65 o                         
   5   4   0        504.97        574.16        18.88 o                         
   6   4   0        107.71         86.90         5.32 o                         
   7   4   0        165.66        162.74         9.05 o                         
   8   4   0        218.24        241.30        10.63 o                         
   9   4   0          1.54          6.17         5.04 o                         
  10   4   0        108.29        103.32         9.86 o                         
  11   4   0         64.85         60.89        11.93 o                         
  12   4   0          5.44        -13.07        35.88 o                         
   1   5   0       2277.83       2638.36        68.20 o                         
   2   5   0        771.02        784.77        36.49 o                         
   3   5   0         72.47         61.67         3.97 o                         
   4   5   0        797.63        809.70        18.27 o                         
   5   5   0       2023.44       2182.05        48.31 o                         
   6   5   0        655.27        680.76        19.36 o                         
   7   5   0        787.83        857.88        23.12 o                         
   8   5   0        236.09        237.11        18.35 o                         
   9   5   0        267.17        269.18        13.25 o                         
  10   5   0         86.21         90.38         7.98 o                         
  11   5   0          0.23         -5.54        12.91 o                         
   0   6   0       5065.35       5207.98       188.80 o                         
   1   6   0         41.26         44.42         6.22 o                         
   2   6   0        391.87        403.74        14.98 o                         
   3   6   0        469.33        418.77        10.34 o                         
   4   6   0        313.66        303.51         9.22 o                         
   5   6   0       2078.03       2131.30        43.76 o                         
   6   6   0          0.06         -9.67        15.22 o                         
   7   6   0          6.56         -7.02         7.55 o                         
   8   6   0         37.47         24.41         7.54 o                         
   9   6   0         66.60         39.07         9.90 o                         
  10   6   0          0.92         33.53        10.67 o                         
  11   6   0         55.89         43.47        13.03 o                         
   1   7   0        412.67        457.12        16.89 o                         
   2   7   0       1305.33       1321.84        25.03 o                         
   3   7   0         15.45         15.32         2.53 o                         
   4   7   0        293.71        291.31         8.90 o                         
   5   7   0         53.80         62.93         4.56 o                         
   6   7   0         51.68         58.49         7.45 o                         
   7   7   0         56.63         58.09        11.79 o                         
   8   7   0         10.05          9.30         7.22 o                         
   9   7   0         31.13         20.93         9.72 o                         
  10   7   0        106.01         83.25        11.72 o                         
  11   7   0          0.91         18.66        19.02 o                         
   0   8   0        127.74        124.52        13.80 o                         
   1   8   0       4811.10       4884.62        89.24 o                         
   2   8   0        230.55        198.29         7.28 o                         
   3   8   0        918.50        912.74        20.56 o                         
   4   8   0        469.34        466.57        23.59 o                         
   5   8   0          0.65         -2.08         3.75 o                         
   6   8   0       1150.74       1123.82        32.58 o                         
   7   8   0        383.04        355.07        24.09 o                         
   8   8   0        114.18        102.10        10.22 o                         
   9   8   0         23.40          0.40         8.89 o                         
  10   8   0          0.06          4.46        11.13 o                         
  11   8   0         36.37         31.78        22.70 o                         
   1   9   0        175.52        183.06        11.68 o                         
   2   9   0        389.52        392.34        17.52 o                         
   3   9   0        145.37        159.64         9.54 o                         
   4   9   0        178.54        158.72        12.43 o                         
   5   9   0        907.52        945.77        26.32 o                         
   6   9   0        105.62        104.55         6.92 o                         
   7   9   0        322.67        320.52        17.75 o                         
   8   9   0         31.71         28.95        10.05 o                         
   9   9   0          3.70          1.30         7.96 o                         
  10   9   0          0.07          5.05        15.56 o                         
  11   9   0          6.85          0.23        22.93 o                         
   0  10   0       1679.77       1832.57        59.15 o                         
   1  10   0       1110.81       1094.21        31.46 o                         
   2  10   0       1242.40       1208.72        27.91 o                         
   3  10   0          6.70          7.99        15.46 o                         
   4  10   0          2.65          2.96         8.65 o                         
   5  10   0         72.66         55.84         6.39 o                         
   6  10   0        693.76        688.54        36.48 o                         
   7  10   0        160.67        124.65        14.33 o                         
   8  10   0         49.61         35.56        12.84 o                         
   9  10   0         67.29         55.51        12.34 o                         
  10  10   0         18.43         17.82        16.30 o                         
  11  10   0          8.95         -2.21        26.50 o                         
   1  11   0        129.19        136.70         7.89 o                         
   2  11   0         11.76          4.26         6.20 o                         
   3  11   0        418.62        398.40        20.30 o                         
   4  11   0         87.04         94.43         9.89 o                         
   5  11   0        134.21        124.55         8.25 o                         
   6  11   0         24.85         25.39         8.17 o                         
   7  11   0          7.95         16.87         6.53 o                         
   8  11   0         59.89         85.87        17.80 o                         
   9  11   0          4.55         32.30        20.39 o                         
  10  11   0          3.80          0.00        20.56 o                         
   0  12   0        109.19        111.63        12.44 o                         
   1  12   0        202.73        205.11        11.00 o                         
   2  12   0         29.96         23.65         5.61 o                         
   3  12   0        135.18        140.67         9.13 o                         
   4  12   0        326.43        320.36        11.96 o                         
   5  12   0        277.12        262.58        14.02 o                         
   6  12   0         98.81         89.95         8.78 o                         
   7  12   0         15.19        -15.46        15.46 o                         
   8  12   0         21.84          5.94        14.45 o                         
   9  12   0          0.84         13.57        18.03 o                         
  10  12   0         12.08        -16.56        36.43 o                         
   1  13   0        453.28        460.93        26.22 o                         
   2  13   0         28.80         16.62        11.37 o                         
   3  13   0        131.31        147.72         9.24 o                         
   4  13   0        150.17        157.85        12.13 o                         
   5  13   0         18.41         17.86         8.55 o                         
   6  13   0        116.80        119.29        12.26 o                         
   7  13   0          2.19          5.00         8.43 o                         
   8  13   0         18.99         -0.95        16.58 o                         
   9  13   0          0.00         21.85        24.07 o                         
   0  14   0        405.90        478.16        29.67 o                         
   1  14   0        227.81        213.93        11.84 o                         
   2  14   0        301.89        335.85        15.68 o                         
   3  14   0         63.98         71.42         7.69 o                         
   4  14   0        108.86        119.06         8.57 o                         
   5  14   0        131.79        126.03        11.79 o                         
   6  14   0        217.91        190.68        16.64 o                         
   7  14   0         14.03          9.64         8.88 o                         
   8  14   0         55.71         52.75        24.14 o                         
   9  14   0          1.81        -48.58        49.68 o                         
   1  15   0          0.46          0.61         7.42 o                         
   2  15   0         10.96          5.60         9.93 o                         
   3  15   0         48.43         32.55         7.77 o                         
   4  15   0         32.01         45.36         7.71 o                         
   5  15   0         82.74         36.92        11.27 o                         
   6  15   0          3.14         12.90         8.67 o                         
   7  15   0         29.47         11.98        11.32 o                         
   8  15   0          2.57         64.04        47.48 o                         
   0  16   0         98.94         80.25        17.35 o                         
   1  16   0          5.18          4.59        15.11 o                         
   2  16   0          8.62         10.51         8.66 o                         
   3  16   0         37.44         31.78         8.79 o                         
   4  16   0         28.28         18.70         7.61 o                         
   5  16   0         19.96         28.23        11.93 o                         
   6  16   0          2.18          3.10        18.53 o                         
   7  16   0         31.81         33.14        27.31 o                         
   1  17   0        239.96        261.31        19.91 o                         
   2  17   0          0.33          7.29         8.63 o                         
   3  17   0          1.81         -1.33         8.39 o                         
   4  17   0         22.10         34.62         9.44 o                         
   5  17   0         20.56          7.86        10.46 o                         
   6  17   0          2.51         18.40        29.26 o                         
   0  18   0         96.56        104.24        17.03 o                         
   1  18   0          0.11         -4.36         9.23 o                         
   2  18   0        111.45        112.60        14.10 o                         
   3  18   0          6.91         -8.72         8.72 o                         
   4  18   0         12.43         21.54        10.80 o                         
   5  18   0         13.13         -7.06        19.35 o                         
   6  18   0          1.63        -15.46        34.23 o                         
   1  19   0         35.16         33.57        13.84 o                         
   2  19   0          0.00         18.54        17.05 o                         
   3  19   0         43.89         18.99        18.53 o                         
   4  19   0          0.05         25.98        26.41 o                         
   0  20   0         12.24        -11.34        17.45 o                         
   1  20   0          9.02         14.63        15.14 o                         
   2  20   0          0.08         15.59        21.83 o                         
 -12   1   1          0.01        -15.18        15.18 o                         
 -11   1   1         67.65         78.85        14.00 o                         
 -10   1   1         33.19         33.13        10.11 o                         
  -9   1   1         40.11         35.09         5.98 o                         
  -8   1   1       1960.09       2007.34        42.38 o                         
  -7   1   1          4.24          3.93         3.70 o                         
  -6   1   1       1027.15       1139.95        22.50 o                         
  -5   1   1        127.07        147.42        12.20 o                         
  -4   1   1       5540.36       6096.79       128.73 o                         
  -3   1   1        858.00        901.60        30.03 o                         
  -2   1   1       2228.35       2215.27        59.14 o                         
  -1   1   1         24.48         13.25         4.42 o                         
   1   1   1      25098.74      17925.70      2476.47 o                         
   2   1   1       2424.32       2429.24        33.77 o                         
   3   1   1        712.87        707.43        10.27 o                         
   4   1   1       1577.30       1593.65        23.27 o                         
   5   1   1       1186.77       1243.02        19.67 o                         
   6   1   1        249.46        217.63         6.39 o                         
   7   1   1          4.92          5.30         4.31 o                         
   8   1   1       1964.37       1937.96        45.59 o                         
   9   1   1          0.07         -3.54         6.32 o                         
  10   1   1         87.13         92.84        11.46 o                         
  11   1   1        161.94        180.43        21.67 o                         
  12   1   1          0.12        -16.33        16.33 o                         
 -12   2   1         50.74         83.03        19.32 o                         
 -11   2   1         37.59         30.62        11.67 o                         
 -10   2   1         43.62         23.88         8.46 o                         
  -9   2   1        168.06        130.47         9.18 o                         
  -8   2   1       1647.46       1719.14        33.89 o                         
  -7   2   1          1.62          2.38         4.07 o                         
  -6   2   1        791.38        784.34        20.32 o                         
  -5   2   1       1176.27       1277.96        25.78 o                         
  -4   2   1         20.60         28.45         4.78 o                         
  -3   2   1       2252.95       2107.40        84.30 o                         
  -2   2   1          0.29          9.29         5.10 o                         
  -1   2   1       5333.74       5031.04       127.56 o                         
   0   2   1        424.87        447.38        11.62 o                         
   1   2   1      10896.79      10631.47       206.34 o                         
   2   2   1       1135.87       1108.63        18.08 o                         
   3   2   1        204.52        192.70         4.85 o                         
   4   2   1       1803.96       1831.41        29.43 o                         
   5   2   1        198.76        218.90         9.71 o                         
   6   2   1        778.46        788.45        21.77 o                         
   7   2   1         25.07         20.41         9.05 o                         
   8   2   1         36.29         34.34         8.64 o                         
   9   2   1         40.73         37.43        10.22 o                         
  10   2   1          2.28         11.41         8.74 o                         
  11   2   1         50.86         37.18        10.24 o                         
  12   2   1         42.94         57.92        21.20 o                         
 -12   3   1          0.09         23.14        15.85 o                         
 -11   3   1         57.14         61.48        10.63 o                         
 -10   3   1          3.42         -4.00         6.42 o                         
  -9   3   1        231.75        197.34        10.21 o                         
  -8   3   1       1765.67       1729.98        37.34 o                         
  -7   3   1         22.85         21.17         4.64 o                         
  -6   3   1       1074.26       1028.70        21.31 o                         
  -5   3   1        163.67        169.75         6.48 o                         
  -4   3   1       1259.27       1238.49        41.96 o                         
  -3   3   1       7733.34       7205.62       313.56 o                         
  -2   3   1       2493.94       2348.78        56.05 o                         
  -1   3   1          2.20         20.64         7.81 o                         
   0   3   1      11138.45      11110.96       242.62 o                         
   1   3   1       1066.99        955.83        17.25 o                         
   2   3   1         97.14        116.39         5.23 o                         
   3   3   1       2782.37       2877.37        54.87 o                         
   4   3   1       1447.66       1376.54        33.62 o                         
   5   3   1       1785.16       1841.19        29.55 o                         
   6   3   1        621.40        662.44        15.00 o                         
   7   3   1        235.04        216.84         9.87 o                         
   8   3   1         58.21         65.79         7.00 o                         
   9   3   1        276.19        299.20        13.15 o                         
  10   3   1        462.99        485.86        16.27 o                         
  11   3   1         19.49         30.90        10.39 o                         
  12   3   1          5.87          1.34        15.94 o                         
 -12   4   1          0.12         37.40        22.87 o                         
 -11   4   1         14.32         27.24        12.46 o                         
 -10   4   1        160.00        158.26        10.15 o                         
  -9   4   1        175.33        171.01         9.30 o                         
  -8   4   1        363.29        353.53        13.74 o                         
  -7   4   1        104.67        121.90         7.06 o                         
  -6   4   1        443.18        422.26        13.59 o                         
  -5   4   1        827.22        720.71        19.96 o                         
  -4   4   1        260.79        253.15        11.52 o                         
  -3   4   1          0.02          1.29         3.45 o                         
  -2   4   1        141.75        151.04         4.77 o                         
  -1   4   1      10735.28      10376.84       269.71 o                         
   0   4   1       4081.74       4205.98        92.24 o                         
   1   4   1      14452.28      13956.80       268.05 o                         
   2   4   1        742.47        640.83        14.50 o                         
   3   4   1       1693.87       1698.22        33.38 o                         
   4   4   1        307.20        379.22         9.46 o                         
   5   4   1        357.09        375.24        13.01 o                         
   6   4   1          0.23          1.11        12.81 o                         
   7   4   1        102.80        100.49        12.26 o                         
   8   4   1        181.97        191.81        10.49 o                         
   9   4   1          0.83          5.20         5.02 o                         
  10   4   1         43.44         34.88         9.04 o                         
  11   4   1         23.74         14.65        10.36 o                         
  12   4   1         29.53         -7.90        24.93 o                         
 -11   5   1         14.85         28.61        12.12 o                         
 -10   5   1        173.33        164.73        19.29 o                         
  -9   5   1        468.48        514.93        18.02 o                         
  -8   5   1        120.12        118.42         6.71 o                         
  -7   5   1          0.82          1.01         5.86 o                         
  -6   5   1        147.56        155.89         6.62 o                         
  -5   5   1         77.44         92.09         3.60 o                         
  -4   5   1        633.46        627.96        14.35 o                         
  -3   5   1       3736.69       3959.45       115.22 o                         
  -2   5   1        507.00        550.88        12.91 o                         
  -1   5   1       1295.70       1340.19        32.50 o                         
   0   5   1       1274.47       1388.13        34.40 o                         
   1   5   1          5.48          6.31         4.36 o                         
   2   5   1        635.60        718.24        18.27 o                         
   3   5   1        591.23        519.27        13.61 o                         
   4   5   1         14.92         15.58         8.62 o                         
   5   5   1        154.47        182.64        16.06 o                         
   6   5   1         31.77         28.31         6.41 o                         
   7   5   1          0.10         16.03         7.56 o                         
   8   5   1         26.18         34.98         4.42 o                         
   9   5   1         15.01         22.44         7.24 o                         
  10   5   1         36.39         35.74        13.83 o                         
  11   5   1         79.03         83.44        13.24 o                         
 -11   6   1        114.33        111.72        14.17 o                         
 -10   6   1         69.06         60.67        15.46 o                         
  -9   6   1         32.95         35.97        10.01 o                         
  -8   6   1          2.02          4.92        12.32 o                         
  -7   6   1         99.68        110.83         8.73 o                         
  -6   6   1        159.80        163.41         9.12 o                         
  -5   6   1         16.43         24.51         5.87 o                         
  -4   6   1         84.59         89.80         4.20 o                         
  -3   6   1        223.07        230.19         7.17 o                         
  -2   6   1         72.14         66.44         3.70 o                         
  -1   6   1        513.23        542.02        16.26 o                         
   0   6   1        135.94        151.01         6.40 o                         
   1   6   1         94.78         91.23         5.22 o                         
   2   6   1         28.00         25.61         5.26 o                         
   3   6   1        189.55        164.75        10.11 o                         
   4   6   1          2.04          5.08         5.57 o                         
   5   6   1         13.17         22.37         5.46 o                         
   6   6   1          4.51          8.62         7.97 o                         
   7   6   1          0.02         15.50         7.58 o                         
   8   6   1        363.84        333.98        15.78 o                         
   9   6   1         42.67         36.69         9.57 o                         
  10   6   1        146.03        162.53        13.48 o                         
  11   6   1         57.38         33.39        23.32 o                         
 -11   7   1         63.77         55.46        19.79 o                         
 -10   7   1         90.38        100.01        12.76 o                         
  -9   7   1         24.69         15.56         9.39 o                         
  -8   7   1          1.32          6.54         8.38 o                         
  -7   7   1       1529.07       1605.80        51.95 o                         
  -6   7   1       1462.13       1533.10        79.36 o                         
  -5   7   1       1831.35       1860.08        43.36 o                         
  -4   7   1       2592.11       2533.88       103.31 o                         
  -3   7   1        147.33        170.95         5.71 o                         
  -2   7   1        123.55        116.96         6.17 o                         
  -1   7   1       4736.65       4797.18        89.21 o                         
   0   7   1        403.21        357.76        10.16 o                         
   1   7   1       2049.80       2206.63        50.52 o                         
   2   7   1       6604.98       7102.83       133.30 o                         
   3   7   1        514.55        545.63        19.23 o                         
   4   7   1       3353.57       3390.97        82.55 o                         
   5   7   1        740.53        757.54        17.30 o                         
   6   7   1       1960.28       2048.72        64.20 o                         
   7   7   1         46.00         25.51         8.47 o                         
   8   7   1        445.62        463.64        28.93 o                         
   9   7   1          7.56          1.00         9.54 o                         
  10   7   1         61.01         33.89        18.01 o                         
  11   7   1         13.66         16.17        25.60 o                         
 -11   8   1         45.88         70.37        20.39 o                         
 -10   8   1          1.94         10.69        15.94 o                         
  -9   8   1         91.27         99.84        10.16 o                         
  -8   8   1          0.05          6.27         5.92 o                         
  -7   8   1         33.32         21.96         6.15 o                         
  -6   8   1        254.83        269.34        18.96 o                         
  -5   8   1         21.88         14.10         4.81 o                         
  -4   8   1        531.63        540.79        27.64 o                         
  -3   8   1          3.17          6.29         3.94 o                         
  -2   8   1       3229.59       3285.99        65.26 o                         
  -1   8   1          1.39         14.76        13.25 o                         
   0   8   1         22.90         24.67         7.64 o                         
   1   8   1        922.73        984.72        22.15 o                         
   2   8   1         88.11         94.51         7.81 o                         
   3   8   1         75.48         76.50         9.40 o                         
   4   8   1         11.61         10.18         5.04 o                         
   5   8   1        365.42        340.88        10.58 o                         
   6   8   1        764.25        792.54        19.53 o                         
   7   8   1        154.42        151.99        11.08 o                         
   8   8   1          0.32        -10.04        10.04 o                         
   9   8   1          2.77        -10.00        10.00 o                         
  10   8   1         33.01         34.12        13.46 o                         
  11   8   1          0.00        -10.75        40.93 o                         
 -11   9   1          6.81         -4.04        24.89 o                         
 -10   9   1         91.44        107.88        19.70 o                         
  -9   9   1        120.15        109.95        10.76 o                         
  -8   9   1          0.51          9.43         5.97 o                         
  -7   9   1         59.24         42.28         9.08 o                         
  -6   9   1        282.87        296.77        13.55 o                         
  -5   9   1         24.61         31.33         7.13 o                         
  -4   9   1        910.87        993.16        28.18 o                         
  -3   9   1       1097.21       1023.80        23.78 o                         
  -2   9   1       1215.57       1105.76        42.87 o                         
  -1   9   1         21.18         13.12         8.30 o                         
   0   9   1          4.78         -4.42         7.01 o                         
   1   9   1         53.98         56.52         6.52 o                         
   2   9   1        750.57        781.84        28.84 o                         
   3   9   1        760.14        793.27        19.89 o                         
   4   9   1       1006.20       1037.66        36.65 o                         
   5   9   1       1437.22       1523.13        35.74 o                         
   6   9   1        311.07        303.94        10.36 o                         
   7   9   1        708.49        663.49        42.87 o                         
   8   9   1         93.36        102.98        13.78 o                         
   9   9   1         33.97         26.50        13.47 o                         
  10   9   1        240.81        293.20        26.87 o                         
  11   9   1         25.44         17.71        19.91 o                         
 -11  10   1          6.55        -11.04        32.02 o                         
 -10  10   1         32.05         58.98        20.45 o                         
  -9  10   1          1.13         -1.37        17.89 o                         
  -8  10   1          3.39         18.16        19.40 o                         
  -7  10   1         32.25         18.17        11.46 o                         
  -6  10   1        631.18        641.42        27.85 o                         
  -5  10   1        982.60        950.25        32.46 o                         
  -4  10   1        955.40        958.86        23.60 o                         
  -3  10   1        710.94        725.48        19.19 o                         
  -2  10   1       1344.29       1353.16        62.47 o                         
  -1  10   1         22.53         22.75         6.14 o                         
   0  10   1       2261.26       2433.82        67.52 o                         
   1  10   1        703.75        697.96        24.38 o                         
   2  10   1         69.85         65.83         6.83 o                         
   3  10   1        855.26        840.83        20.70 o                         
   4  10   1        181.52        197.22        12.21 o                         
   5  10   1        778.80        725.81        21.38 o                         
   6  10   1          3.27          1.31         5.22 o                         
   7  10   1        250.50        266.29        15.37 o                         
   8  10   1          3.94          7.90         9.15 o                         
   9  10   1        121.45         94.06        23.90 o                         
  10  10   1          6.55         21.74        17.49 o                         
 -10  11   1          0.00         -2.21        19.96 o                         
  -9  11   1         91.70        118.23        21.10 o                         
  -8  11   1         10.84         17.08        13.90 o                         
  -7  11   1         66.46         87.46        10.45 o                         
  -6  11   1         37.60         38.82         7.57 o                         
  -5  11   1        469.53        448.33        19.75 o                         
  -4  11   1         16.77          8.72         5.50 o                         
  -3  11   1        104.59        119.09         7.71 o                         
  -2  11   1        322.24        347.46        11.87 o                         
  -1  11   1        300.68        302.84        14.67 o                         
   0  11   1          1.72         17.84        17.11 o                         
   1  11   1          0.01         -3.47         4.86 o                         
   2  11   1        481.15        499.52        15.54 o                         
   3  11   1        211.45        203.20         9.57 o                         
   4  11   1        164.38        169.35         9.98 o                         
   5  11   1         10.31          9.17         7.49 o                         
   6  11   1         36.13         26.66         6.43 o                         
   7  11   1         89.92         72.78        21.04 o                         
   8  11   1         44.44         45.36        17.76 o                         
   9  11   1         80.81         80.95        18.91 o                         
  10  11   1         37.86         54.17        22.98 o                         
 -10  12   1         51.79         97.16        39.75 o                         
  -9  12   1          2.02         25.34        27.57 o                         
  -8  12   1         61.60         60.36        21.43 o                         
  -7  12   1          4.15          5.67        14.78 o                         
  -6  12   1        193.65        179.47        19.28 o                         
  -5  12   1          2.71         -1.43         7.01 o                         
  -4  12   1        577.84        541.18        19.88 o                         
  -3  12   1        592.04        599.98        19.24 o                         
  -2  12   1        198.07        176.75         9.71 o                         
  -1  12   1        520.78        518.70        31.87 o                         
   0  12   1        159.91        174.87        19.12 o                         
   1  12   1        602.85        637.55        19.70 o                         
   2  12   1        228.06        210.20        11.27 o                         
   3  12   1        933.57       1008.03        28.95 o                         
   4  12   1         40.23         48.63         8.61 o                         
   5  12   1        182.49        208.44        14.34 o                         
   6  12   1         61.32         57.84         7.47 o                         
   7  12   1         16.47         10.46         5.60 o                         
   8  12   1          4.01        -17.63        17.63 o                         
   9  12   1         65.28         78.86        26.13 o                         
  10  12   1         14.15         60.72        49.68 o                         
  -9  13   1         44.33         76.82        28.49 o                         
  -8  13   1          7.17         -6.98        15.86 o                         
  -7  13   1         26.70         29.40         8.54 o                         
  -6  13   1         85.85         84.00        10.70 o                         
  -5  13   1         18.19         21.25        10.36 o                         
  -4  13   1        348.86        349.35        18.39 o                         
  -3  13   1          9.81          5.82         9.13 o                         
  -2  13   1        163.35        137.16        13.94 o                         
  -1  13   1         54.26         51.51         6.98 o                         
   0  13   1        184.97        182.33        10.44 o                         
   1  13   1          3.85         -4.08         7.10 o                         
   2  13   1        147.61        154.17        14.20 o                         
   3  13   1          5.61         -7.18         7.18 o                         
   4  13   1         15.29          4.13         7.09 o                         
   5  13   1         21.79         27.73        11.92 o                         
   6  13   1         46.40         33.40         8.65 o                         
   7  13   1         71.65         57.21         9.81 o                         
   8  13   1          4.17         14.91        17.73 o                         
   9  13   1          0.20         27.86        27.16 o                         
  -9  14   1          1.27        -48.58        48.58 o                         
  -8  14   1         51.61         67.84        23.02 o                         
  -7  14   1         14.23          1.34        11.86 o                         
  -6  14   1         25.92         17.99         6.76 o                         
  -5  14   1         21.41         27.67        10.68 o                         
  -4  14   1         16.44         20.35         5.91 o                         
  -3  14   1         92.43         77.80         7.85 o                         
  -2  14   1         96.64         93.72        11.25 o                         
  -1  14   1         91.36         85.17        11.25 o                         
   0  14   1        126.22        150.21        15.68 o                         
   1  14   1        419.93        397.78        20.01 o                         
   2  14   1          1.27         -7.64         7.64 o                         
   3  14   1         49.81         49.46         9.08 o                         
   4  14   1         14.98         15.93         6.03 o                         
   5  14   1          8.06          2.23         9.30 o                         
   6  14   1         40.24         28.81         8.73 o                         
   7  14   1         22.48         15.73         8.70 o                         
   8  14   1          0.69         -6.71        24.93 o                         
   9  14   1          0.16          9.94        32.02 o                         
  -8  15   1          2.89        -58.52        58.52 o                         
  -7  15   1        206.67        158.69        19.33 o                         
  -6  15   1          3.07         -6.20         6.97 o                         
  -5  15   1          0.37         -5.70        12.01 o                         
  -4  15   1          8.55         10.35         6.48 o                         
  -3  15   1          0.02         -8.54         8.54 o                         
  -2  15   1          5.32          8.51         7.70 o                         
  -1  15   1         74.59         80.52        13.24 o                         
   0  15   1        246.49        249.08        14.43 o                         
   1  15   1         24.59         23.07         8.82 o                         
   2  15   1        459.98        490.46        27.47 o                         
   3  15   1         41.99         51.56         8.76 o                         
   4  15   1         15.61         17.27         8.21 o                         
   5  15   1         45.11         48.54        11.21 o                         
   6  15   1         65.32         77.13        21.88 o                         
   7  15   1          0.17         -0.46        12.00 o                         
   8  15   1          1.37         36.43        37.54 o                         
  -7  16   1          6.97        -16.99        30.65 o                         
  -6  16   1         22.70          9.06        13.04 o                         
  -5  16   1        182.81        205.03        20.40 o                         
  -4  16   1         95.29        104.23        10.01 o                         
  -3  16   1        161.08        138.04        11.71 o                         
  -2  16   1         14.46         10.70         9.03 o                         
  -1  16   1          0.07         12.97         8.35 o                         
   0  16   1        136.30        148.31        12.13 o                         
   1  16   1         29.30         32.32         9.03 o                         
   2  16   1          2.85          4.46         8.97 o                         
   3  16   1         26.42         35.61        11.29 o                         
   4  16   1         35.17         26.30         6.97 o                         
   5  16   1          1.33         10.99        11.04 o                         
   6  16   1          2.91         -8.46        11.70 o                         
   7  16   1         46.37         83.73        29.09 o                         
  -6  17   1          2.98         17.34        20.02 o                         
  -5  17   1          1.67         25.31        20.12 o                         
  -4  17   1         28.48         29.39         8.30 o                         
  -3  17   1         28.39         39.76        10.07 o                         
  -2  17   1         38.60         34.31         9.90 o                         
  -1  17   1         12.61          8.16         8.23 o                         
   0  17   1          2.74          3.83         9.55 o                         
   1  17   1         10.54         13.61        10.23 o                         
   2  17   1         69.81         71.13        11.19 o                         
   3  17   1         12.55         18.82        12.50 o                         
   4  17   1        190.49        179.26        16.73 o                         
   5  17   1          0.18         13.72        13.80 o                         
   6  17   1          3.28         22.62        14.60 o                         
   7  17   1          0.27         41.96        49.68 o                         
  -5  18   1         13.90         12.44        19.59 o                         
  -4  18   1          2.24          8.92         9.09 o                         
  -3  18   1          0.47         -6.48         8.58 o                         
  -2  18   1          1.93         -4.63        15.26 o                         
  -1  18   1         26.01         14.37         9.32 o                         
   0  18   1         31.50         15.47        10.94 o                         
   1  18   1          2.52         13.28        10.87 o                         
   2  18   1         13.10          4.07        10.00 o                         
   3  18   1          1.76         13.29         8.77 o                         
   4  18   1          5.35          8.97         9.65 o                         
   5  18   1          7.23        -23.80        23.80 o                         
  -4  19   1         18.26         31.24        26.24 o                         
  -3  19   1          4.60        -15.47        15.47 o                         
  -2  19   1          8.83          6.35        17.69 o                         
  -1  19   1         24.61         32.17        12.34 o                         
   0  19   1          9.19         11.83        12.17 o                         
   1  19   1          2.47         35.79        13.00 o                         
   2  19   1          8.65         26.57        10.42 o                         
   3  19   1          0.53          1.38         9.50 o                         
   4  19   1         15.09         15.89        26.72 o                         
  -2  20   1          0.46         -9.04        18.86 o                         
  -1  20   1          3.39        -20.43        20.43 o                         
   0  20   1          8.27          8.05        15.66 o                         
   1  20   1          0.00          1.13        22.47 o                         
   2  20   1          2.20         20.68        15.82 o                         
 -12   0   2         25.01         36.60        21.53 o                         
 -11   0   2        169.07        148.11        61.28 o                         
 -10   0   2        222.60        272.27        22.18 o                         
  -9   0   2        897.37        942.32        35.69 o                         
  -8   0   2         16.78         18.34        14.15 o                         
  -7   0   2        533.52        491.10        22.55 o                         
  -6   0   2       1856.85       1823.77        66.32 o                         
  -5   0   2       6596.70       6825.88       189.22 o                         
  -4   0   2        938.38        908.63        30.18 o                         
  -3   0   2       1213.16       1019.99        72.87 o                         
  -2   0   2          9.98         26.10         5.30 o                         
  -1   0   2      31669.50      28085.76      1329.32 o                         
   0   0   2       3338.43       2564.47       401.68 o                         
   1   0   2        636.01        608.25        15.77 o                         
   2   0   2       8704.38       8178.44       212.35 o                         
   3   0   2       2966.78       2830.70        53.82 o                         
   4   0   2       7294.84       6854.05       188.54 o                         
   5   0   2        448.64        414.42        11.28 o                         
   6   0   2        322.80        305.10        11.30 o                         
   7   0   2       2012.40       1953.50       106.82 o                         
   8   0   2       1180.82       1121.79        33.53 o                         
   9   0   2        412.08        393.10        27.09 o                         
  10   0   2         67.47         83.51        16.49 o                         
  11   0   2         20.96         45.67        16.89 o                         
  12   0   2          3.62         -6.62        25.39 o                         
 -12   1   2         27.30         28.51        23.73 o                         
 -11   1   2          0.21         -1.53        11.78 o                         
 -10   1   2         13.95         17.60         8.06 o                         
  -9   1   2        239.45        207.16         9.39 o                         
  -8   1   2        491.34        532.32        13.88 o                         
  -7   1   2         98.60         98.90         6.08 o                         
  -6   1   2         73.67         74.45         9.70 o                         
  -5   1   2       1092.76       1173.61        30.74 o                         
  -4   1   2        104.99        152.70        15.01 o                         
  -3   1   2        166.37        223.59         8.88 o                         
  -2   1   2        221.65        224.93        11.31 o                         
  -1   1   2         13.21         30.12         3.60 o                         
   0   1   2        690.71        750.81        17.32 o                         
   1   1   2        987.87        903.66        13.76 o                         
   2   1   2          2.55         20.12         3.57 o                         
   3   1   2       3759.34       3755.35        50.48 o                         
   4   1   2         70.06        111.47         4.07 o                         
   5   1   2        105.20         76.97         3.63 o                         
   6   1   2        877.01        856.51        15.60 o                         
   7   1   2          7.82         13.51         4.23 o                         
   8   1   2        349.14        358.49        10.14 o                         
   9   1   2         54.62         46.65         9.10 o                         
  10   1   2         92.37        109.24         9.78 o                         
  11   1   2          0.62         -8.68        11.61 o                         
  12   1   2        107.77         89.05        31.40 o                         
 -12   2   2         10.42         11.21        16.48 o                         
 -11   2   2         78.12         89.69        15.06 o                         
 -10   2   2        215.05        194.39        15.16 o                         
  -9   2   2        157.14        139.79         8.15 o                         
  -8   2   2          0.90         12.83         5.72 o                         
  -7   2   2       2251.03       2234.68        46.50 o                         
  -6   2   2         47.82         59.96        13.50 o                         
  -5   2   2        125.37        178.39        10.36 o                         
  -4   2   2       2062.97       2052.09        48.72 o                         
  -3   2   2         76.30         69.40         7.97 o                         
  -2   2   2         58.68         77.77         4.65 o                         
  -1   2   2        317.26        338.29        11.22 o                         
   0   2   2      19818.19      18165.55       395.82 o                         
   1   2   2      10022.76       9399.11       169.53 o                         
   2   2   2         56.59         43.63         3.23 o                         
   3   2   2       6378.03       6130.62        81.87 o                         
   4   2   2        473.49        441.04         7.44 o                         
   5   2   2       3928.07       4105.66        61.71 o                         
   6   2   2       1339.29       1265.08        48.63 o                         
   7   2   2         68.57         67.67         5.67 o                         
   8   2   2         33.08         23.46         5.23 o                         
   9   2   2         40.98         32.68         7.38 o                         
  10   2   2          9.79          5.62         6.55 o                         
  11   2   2          2.52         21.66        10.11 o                         
  12   2   2         47.61         44.22        18.34 o                         
 -12   3   2          2.75        -13.35        14.78 o                         
 -11   3   2         11.60          8.70        11.59 o                         
 -10   3   2         89.27         93.93         9.92 o                         
  -9   3   2         40.26         29.83        11.27 o                         
  -8   3   2          0.83         22.53        11.11 o                         
  -7   3   2        196.86        197.18         9.71 o                         
  -6   3   2        816.85        809.80        30.77 o                         
  -5   3   2        250.97        244.61         9.37 o                         
  -4   3   2         10.59          2.64         4.84 o                         
  -3   3   2        802.97        722.97        17.13 o                         
  -2   3   2        856.81        862.49        46.11 o                         
  -1   3   2        216.60        225.48         6.65 o                         
   0   3   2      14466.80      13186.70       292.39 o                         
   1   3   2       3890.33       3749.83        66.74 o                         
   2   3   2         65.06         83.82         4.58 o                         
   3   3   2       1780.15       1780.07        32.78 o                         
   4   3   2        478.95        531.10         8.86 o                         
   5   3   2        630.50        619.13        14.19 o                         
   6   3   2         49.61         39.86         4.66 o                         
   7   3   2        141.09        123.28         6.33 o                         
   8   3   2        165.97        176.22         7.98 o                         
   9   3   2        409.29        377.07        13.03 o                         
  10   3   2         15.09         -5.74         6.43 o                         
  11   3   2         44.94         23.93        13.84 o                         
  12   3   2         21.75         40.19        21.55 o                         
 -12   4   2         80.94         30.91        27.60 o                         
 -11   4   2         63.36         73.54        12.08 o                         
 -10   4   2          9.67         14.08         8.60 o                         
  -9   4   2        176.24        157.83        10.63 o                         
  -8   4   2        660.25        667.31        22.40 o                         
  -7   4   2        585.93        617.02        17.02 o                         
  -6   4   2        549.51        482.70        42.63 o                         
  -5   4   2       1408.77       1361.92        76.18 o                         
  -4   4   2          2.82         14.82         5.10 o                         
  -3   4   2        510.67        551.07        19.75 o                         
  -2   4   2       1968.17       1836.63        56.21 o                         
  -1   4   2        636.05        590.44        14.45 o                         
   0   4   2      43945.60      43946.09       799.37 o                         
   1   4   2      18066.40      18195.87       301.92 o                         
   2   4   2       2658.61       2439.55        52.67 o                         
   3   4   2        690.16        696.21        15.34 o                         
   4   4   2          7.15          9.58         5.93 o                         
   5   4   2       1696.65       1627.97        27.31 o                         
   6   4   2        308.72        304.79        10.28 o                         
   7   4   2          1.67          7.17         7.16 o                         
   8   4   2        370.34        398.74        13.51 o                         
   9   4   2          0.07         -5.04         7.37 o                         
  10   4   2          2.01         -0.18         5.81 o                         
  11   4   2         40.69         33.43        13.89 o                         
  12   4   2         33.72         44.69        33.12 o                         
 -11   5   2        128.76        134.06        15.03 o                         
 -10   5   2         49.82         49.25         8.64 o                         
  -9   5   2        209.30        201.18        10.84 o                         
  -8   5   2         39.64         47.21         6.21 o                         
  -7   5   2          1.74         10.34         6.64 o                         
  -6   5   2        389.06        402.73        35.45 o                         
  -5   5   2        827.63        792.19        23.35 o                         
  -4   5   2       1654.25       1711.74        52.91 o                         
  -3   5   2          8.95          8.10         2.90 o                         
  -2   5   2       2849.59       2413.01        54.70 o                         
  -1   5   2       1246.04       1315.82        37.93 o                         
   0   5   2         84.43        128.92        12.11 o                         
   1   5   2        437.66        368.99        10.88 o                         
   2   5   2       3535.50       3441.98        70.03 o                         
   3   5   2          8.00          6.70         5.51 o                         
   4   5   2       1183.89       1179.92        41.81 o                         
   5   5   2       1391.03       1449.67        28.70 o                         
   6   5   2         79.14         80.46         8.85 o                         
   7   5   2       1291.81       1327.55        36.18 o                         
   8   5   2         48.66         35.98         9.49 o                         
   9   5   2          5.36         25.47        10.56 o                         
  10   5   2         15.29         16.88        10.39 o                         
  11   5   2         10.39          4.66        17.53 o                         
 -11   6   2        194.19        196.85        32.19 o                         
 -10   6   2        156.38        156.88        13.49 o                         
  -9   6   2        228.06        244.72        11.31 o                         
  -8   6   2         58.11         55.03         4.02 o                         
  -7   6   2        172.56        200.70         9.74 o                         
  -6   6   2       1248.33       1363.30        52.11 o                         
  -5   6   2       2650.08       2816.89        95.78 o                         
  -4   6   2       1484.31       1552.94        48.10 o                         
  -3   6   2        984.83        996.55        46.22 o                         
  -2   6   2        490.74        490.65        11.49 o                         
  -1   6   2       2326.67       2387.55        48.49 o                         
   0   6   2        133.70        133.27         7.92 o                         
   1   6   2        944.07        865.25        18.91 o                         
   2   6   2       1269.04       1258.20        24.93 o                         
   3   6   2         15.53         18.08         4.20 o                         
   4   6   2         55.23         64.57         6.24 o                         
   5   6   2        554.83        550.61        23.62 o                         
   6   6   2        797.78        786.78        32.61 o                         
   7   6   2       2426.17       2412.88        77.13 o                         
   8   6   2         38.63         35.69         8.24 o                         
   9   6   2          2.24         -1.96         9.20 o                         
  10   6   2        138.92        128.55        13.41 o                         
  11   6   2          9.59         -7.98        11.33 o                         
 -11   7   2         13.95         42.05        19.24 o                         
 -10   7   2         58.09         38.19        13.85 o                         
  -9   7   2        105.56        110.20        10.80 o                         
  -8   7   2         74.88         72.20         7.15 o                         
  -7   7   2         37.44         39.83        10.52 o                         
  -6   7   2          4.14         -0.39         6.37 o                         
  -5   7   2         62.50         84.84         4.80 o                         
  -4   7   2        680.04        676.04        22.94 o                         
  -3   7   2         92.19         81.31         4.99 o                         
  -2   7   2         36.52         24.12         8.81 o                         
  -1   7   2          6.13         -5.46         6.60 o                         
   0   7   2       1561.54       1621.10        40.16 o                         
   1   7   2       2414.02       2445.48        50.80 o                         
   2   7   2       4344.79       4487.55        75.17 o                         
   3   7   2          0.05         -2.45         3.34 o                         
   4   7   2        480.96        452.13        16.95 o                         
   5   7   2        137.95        138.83        14.88 o                         
   6   7   2        916.96        906.25        20.81 o                         
   7   7   2         58.47         32.41         8.92 o                         
   8   7   2        101.82         77.55        10.46 o                         
   9   7   2        360.40        363.21        17.55 o                         
  10   7   2         16.04          8.64        12.61 o                         
  11   7   2         51.78         31.83        16.31 o                         
 -11   8   2         69.42         56.43        24.43 o                         
 -10   8   2          2.50        -14.60        16.48 o                         
  -9   8   2          0.28          6.66        15.45 o                         
  -8   8   2         33.11         27.93         6.91 o                         
  -7   8   2         36.61         27.96         5.84 o                         
  -6   8   2        412.20        425.35        17.21 o                         
  -5   8   2       2172.23       2287.40        61.96 o                         
  -4   8   2         62.53         46.11         5.10 o                         
  -3   8   2          0.25         -0.38         3.48 o                         
  -2   8   2         25.76         21.83         4.25 o                         
  -1   8   2          4.63          6.42         4.99 o                         
   0   8   2        221.42        216.08         9.23 o                         
   1   8   2       1110.95       1040.27        21.69 o                         
   2   8   2         33.93         20.59        10.31 o                         
   3   8   2        334.83        353.37        12.81 o                         
   4   8   2        100.43        110.62         8.50 o                         
   5   8   2         12.39         27.42         6.57 o                         
   6   8   2        224.29        231.80        11.21 o                         
   7   8   2        199.33        185.86        12.16 o                         
   8   8   2         79.00         90.34        16.20 o                         
   9   8   2         30.23         46.56        11.04 o                         
  10   8   2         10.96         14.91        12.22 o                         
  11   8   2         11.31         16.13        27.41 o                         
 -11   9   2          3.42         -4.93        23.15 o                         
 -10   9   2        139.55        139.13        21.53 o                         
  -9   9   2          5.80        -11.63        11.63 o                         
  -8   9   2         25.53         24.78        12.26 o                         
  -7   9   2          1.17        -12.72        12.72 o                         
  -6   9   2         46.77         51.35         5.83 o                         
  -5   9   2          0.19        -11.26        11.26 o                         
  -4   9   2        609.21        603.67        21.51 o                         
  -3   9   2          8.71         11.25         6.38 o                         
  -2   9   2        507.99        472.43        15.01 o                         
  -1   9   2        216.16        277.36        12.11 o                         
   0   9   2        243.73        297.78        17.08 o                         
   1   9   2        252.01        300.84        10.54 o                         
   2   9   2       1668.55       1762.26        56.41 o                         
   3   9   2         97.15         87.46        20.88 o                         
   4   9   2        252.51        249.72        10.93 o                         
   5   9   2         63.15         64.62         7.40 o                         
   6   9   2        128.56        124.99         7.36 o                         
   7   9   2         16.24         -0.40         8.69 o                         
   8   9   2         60.54         63.81        14.57 o                         
   9   9   2         45.03         22.56        12.40 o                         
  10   9   2         15.25         24.17        12.59 o                         
  11   9   2          6.30          7.11        33.42 o                         
 -10  10   2          1.04         11.20        14.27 o                         
  -9  10   2         24.28          0.66        12.85 o                         
  -8  10   2          1.54         15.89        26.18 o                         
  -7  10   2         14.18         -2.37        12.49 o                         
  -6  10   2         88.95         81.85        14.66 o                         
  -5  10   2         35.10         28.55         6.80 o                         
  -4  10   2         34.95         19.00         6.01 o                         
  -3  10   2        991.10       1022.55        27.41 o                         
  -2  10   2        143.56        168.84         8.16 o                         
  -1  10   2       1369.49       1527.56        38.38 o                         
   0  10   2        609.91        616.50        26.77 o                         
   1  10   2         66.89         77.79         7.28 o                         
   2  10   2        108.40        116.95         8.06 o                         
   3  10   2         26.55         24.01         9.88 o                         
   4  10   2         37.59         39.43         5.42 o                         
   5  10   2        138.72        149.45         8.44 o                         
   6  10   2        147.99        158.22        12.10 o                         
   7  10   2         33.21         32.46         6.24 o                         
   8  10   2         21.74         14.90        10.17 o                         
   9  10   2         10.05         20.20        12.10 o                         
  10  10   2          0.34         15.07        21.67 o                         
 -10  11   2          2.15         21.78        24.91 o                         
  -9  11   2         48.22         47.86        18.95 o                         
  -8  11   2          0.16          8.69        15.21 o                         
  -7  11   2         30.43         23.67         6.06 o                         
  -6  11   2         19.35         38.91         9.24 o                         
  -5  11   2         46.55         38.16         4.82 o                         
  -4  11   2         64.54         72.03         6.15 o                         
  -3  11   2         70.97         88.73         8.08 o                         
  -2  11   2       1103.72       1201.98        48.13 o                         
  -1  11   2         19.04         28.54         7.60 o                         
   0  11   2         71.76         73.33         8.33 o                         
   1  11   2        168.07        153.91        17.98 o                         
   2  11   2         86.70         83.37        11.47 o                         
   3  11   2         33.67         27.86         9.01 o                         
   4  11   2         99.57        111.40         8.29 o                         
   5  11   2        135.45        144.04         9.83 o                         
   6  11   2         51.25         62.85        10.35 o                         
   7  11   2         63.89         62.16         5.25 o                         
   8  11   2          6.35         21.63        10.87 o                         
   9  11   2         12.87          5.81        11.78 o                         
  10  11   2         65.37         89.25        44.20 o                         
 -10  12   2         41.39         15.46        38.64 o                         
  -9  12   2          3.99         11.73        17.56 o                         
  -8  12   2         16.36         16.73        15.44 o                         
  -7  12   2         52.45         51.12        12.75 o                         
  -6  12   2        298.13        264.69        14.69 o                         
  -5  12   2          6.87          6.82         4.49 o                         
  -4  12   2         15.11          1.42         5.83 o                         
  -3  12   2        364.33        399.07        18.65 o                         
  -2  12   2         49.50         56.75         7.53 o                         
  -1  12   2        972.87       1079.74        59.06 o                         
   0  12   2          3.20          7.76         6.69 o                         
   1  12   2          0.72         -2.24         5.76 o                         
   2  12   2        260.26        249.60        19.12 o                         
   3  12   2         46.04         53.63         9.88 o                         
   4  12   2          9.28         18.26         8.61 o                         
   5  12   2         74.09         71.20         9.62 o                         
   6  12   2        196.07        187.94        11.87 o                         
   7  12   2         97.52        100.01         9.57 o                         
   8  12   2         72.87         45.36        21.57 o                         
   9  12   2          7.47          0.74        21.10 o                         
  10  12   2          1.77         -9.94        32.02 o                         
  -9  13   2          9.94         -7.33        30.42 o                         
  -8  13   2         62.88         60.88        22.30 o                         
  -7  13   2         97.93        105.96        12.05 o                         
  -6  13   2         15.39          9.03         8.67 o                         
  -5  13   2         18.31          3.23         6.88 o                         
  -4  13   2         53.61         65.57         7.26 o                         
  -3  13   2        100.80        121.44         7.73 o                         
  -2  13   2        325.80        370.34        26.75 o                         
  -1  13   2        407.74        430.19        22.29 o                         
   0  13   2          1.41          2.73         9.08 o                         
   1  13   2         79.50         87.90        10.05 o                         
   2  13   2         28.45         26.34         7.37 o                         
   3  13   2         62.62         55.35         8.38 o                         
   4  13   2        120.64        135.98        14.59 o                         
   5  13   2        124.75        114.24        12.75 o                         
   6  13   2         68.32         67.74         9.59 o                         
   7  13   2          6.80         10.23         8.45 o                         
   8  13   2          3.67          9.67        18.96 o                         
   9  13   2          3.41         18.27        25.53 o                         
  -9  14   2          2.72        -15.46        33.12 o                         
  -8  14   2          1.78         19.87        32.02 o                         
  -7  14   2         29.79          8.37        15.62 o                         
  -6  14   2        253.32        272.53        23.74 o                         
  -5  14   2        344.06        359.08        18.42 o                         
  -4  14   2        136.38        142.12        12.93 o                         
  -3  14   2        519.70        551.64        32.42 o                         
  -2  14   2          0.31         -9.15         9.15 o                         
  -1  14   2        222.09        213.31        21.22 o                         
   0  14   2          4.55         -0.83         6.48 o                         
   1  14   2        775.29        775.94        29.39 o                         
   2  14   2         14.53          5.41         7.96 o                         
   3  14   2        264.94        271.02        17.28 o                         
   4  14   2         17.67          9.70         5.98 o                         
   5  14   2         55.22         55.92        11.31 o                         
   6  14   2          7.64         15.53        13.13 o                         
   7  14   2        115.93        128.05        12.46 o                         
   8  14   2         49.91         14.98        20.59 o                         
   9  14   2          2.53         14.35        48.58 o                         
  -8  15   2          6.01        -29.81        29.81 o                         
  -7  15   2          8.66         -0.43        10.60 o                         
  -6  15   2          0.80         -1.39        10.86 o                         
  -5  15   2         20.43         11.65         7.86 o                         
  -4  15   2          5.29         -1.71         9.55 o                         
  -3  15   2         13.73          6.47         7.25 o                         
  -2  15   2         12.43         32.12         8.23 o                         
  -1  15   2        143.32        151.95        11.07 o                         
   0  15   2          0.93         -9.13         9.13 o                         
   1  15   2         52.14         50.58         9.03 o                         
   2  15   2          6.47          8.41         6.82 o                         
   3  15   2         20.75         22.19         7.72 o                         
   4  15   2         15.69         27.85         6.54 o                         
   5  15   2          1.72        -10.30        10.30 o                         
   6  15   2         17.34         17.70        15.01 o                         
   7  15   2          0.94         -1.25        17.93 o                         
   8  15   2         32.08        -33.12        47.48 o                         
  -7  16   2         33.24         11.73        40.85 o                         
  -6  16   2          6.16        -12.06        16.56 o                         
  -5  16   2         21.38         37.94         9.87 o                         
  -4  16   2        188.19        197.04        11.75 o                         
  -3  16   2          2.69         -0.70         7.88 o                         
  -2  16   2          0.00          9.55        13.95 o                         
  -1  16   2         90.10         97.79        11.44 o                         
   0  16   2         57.55         34.72        11.42 o                         
   1  16   2         21.23         23.57        11.83 o                         
   2  16   2          4.69          5.15         8.28 o                         
   3  16   2         56.97         67.97         9.76 o                         
   4  16   2         26.43         25.90        12.08 o                         
   5  16   2        104.36        103.93        17.21 o                         
   6  16   2         59.01         62.97        14.61 o                         
   7  16   2          7.25        -10.06        28.10 o                         
  -6  17   2         34.95         35.31        19.33 o                         
  -5  17   2          8.32         27.60        19.02 o                         
  -4  17   2         55.99         58.21        10.10 o                         
  -3  17   2          0.44         -9.31        10.77 o                         
  -2  17   2         63.63         38.81        11.27 o                         
  -1  17   2          6.06          0.02        10.04 o                         
   0  17   2         14.03         23.54         9.33 o                         
   1  17   2          1.47         11.02        15.62 o                         
   2  17   2         73.26         79.43        13.04 o                         
   3  17   2        110.89        118.56        11.83 o                         
   4  17   2         56.41         57.28        10.18 o                         
   5  17   2         14.01         23.33        27.29 o                         
   6  17   2         64.89        127.23        36.67 o                         
  -5  18   2         15.98        -11.43        19.62 o                         
  -4  18   2          8.33          6.67        12.74 o                         
  -3  18   2         20.78         19.70        11.22 o                         
  -2  18   2         26.70         20.60        12.25 o                         
  -1  18   2          0.41         10.80         9.77 o                         
   0  18   2          9.46         11.81         9.86 o                         
   1  18   2         88.24         71.42        13.44 o                         
   2  18   2         42.37         56.42        13.09 o                         
   3  18   2          5.33         -0.11        11.44 o                         
   4  18   2          0.69         -6.36        18.30 o                         
   5  18   2          0.07         -1.03        21.99 o                         
  -4  19   2          1.89        -16.27        21.49 o                         
  -3  19   2         16.52        -17.89        17.89 o                         
  -2  19   2         40.61         45.57        15.94 o                         
  -1  19   2         23.13         47.32        13.39 o                         
   0  19   2         34.07         25.11        14.60 o                         
   1  19   2         80.36         78.88        21.83 o                         
   2  19   2          7.47         -0.20        13.07 o                         
   3  19   2          2.20         17.18        11.14 o                         
   4  19   2         69.58         61.83        29.21 o                         
  -2  20   2          0.08         23.06        18.63 o                         
  -1  20   2          0.23        -17.50        22.94 o                         
   0  20   2          0.95         18.37        17.26 o                         
   1  20   2          0.00         -6.47        17.08 o                         
   2  20   2         10.90        -13.68        19.69 o                         
 -12   1   3         47.89         29.34        17.79 o                         
 -11   1   3          6.44          9.45         9.30 o                         
 -10   1   3        129.50        146.58        16.98 o                         
  -9   1   3         15.28         18.47         4.40 o                         
  -8   1   3        289.62        261.42        10.29 o                         
  -7   1   3        226.13        244.85        12.27 o                         
  -6   1   3         34.14         37.09         8.47 o                         
  -5   1   3        842.56        865.37        24.84 o                         
  -4   1   3        929.38        976.94        25.54 o                         
  -3   1   3       3767.48       3804.95        94.31 o                         
  -2   1   3          7.15         13.60         7.80 o                         
  -1   1   3       1064.80        984.41        16.19 o                         
   0   1   3      24027.58      22222.97       446.98 o                         
   1   1   3        205.36        219.39         6.56 o                         
   2   1   3       1822.11       1714.12        29.39 o                         
   3   1   3       1695.74       1644.81        24.93 o                         
   4   1   3       1618.65       1850.03        25.32 o                         
   5   1   3        659.25        683.73        14.37 o                         
   6   1   3         14.56         10.78         4.34 o                         
   7   1   3         36.02         28.59         4.42 o                         
   8   1   3          3.21          7.97         4.90 o                         
   9   1   3         39.98         40.89         6.68 o                         
  10   1   3        107.78         99.03        13.31 o                         
  11   1   3          9.54         23.13        11.98 o                         
  12   1   3          3.11         28.83        21.69 o                         
 -12   2   3          8.06         -8.10        20.13 o                         
 -11   2   3         11.36          3.95        11.44 o                         
 -10   2   3          0.09          6.74         8.32 o                         
  -9   2   3        310.82        277.01        11.18 o                         
  -8   2   3       1570.51       1504.33        42.40 o                         
  -7   2   3          7.54         12.03         2.96 o                         
  -6   2   3       1169.89       1142.76        28.68 o                         
  -5   2   3       3073.09       3165.85        63.89 o                         
  -4   2   3       1693.83       1756.34        36.06 o                         
  -3   2   3       4325.95       4307.84       107.72 o                         
  -2   2   3       1620.61       1400.58        33.43 o                         
  -1   2   3         12.20         65.43        14.82 o                         
   0   2   3       3794.26       3476.70        61.18 o                         
   1   2   3       6183.37       5749.30       114.35 o                         
   2   2   3        145.26        234.39         6.09 o                         
   3   2   3        457.59        425.38         7.74 o                         
   4   2   3        114.51         96.63         3.32 o                         
   5   2   3          8.27          5.11         2.67 o                         
   6   2   3       2946.93       2931.83        47.86 o                         
   7   2   3         13.91          2.94         5.21 o                         
   8   2   3        873.41        871.53        28.65 o                         
   9   2   3         49.77         54.93        10.83 o                         
  10   2   3          4.72          4.36         7.47 o                         
  11   2   3          6.15         15.92        10.21 o                         
  12   2   3          0.42          3.00        18.98 o                         
 -12   3   3          1.73        -13.25        22.08 o                         
 -11   3   3         63.75         78.99        11.49 o                         
 -10   3   3          0.58          0.35         6.37 o                         
  -9   3   3         41.80         32.06         7.54 o                         
  -8   3   3        939.40        935.59        28.53 o                         
  -7   3   3        129.86        145.62        18.96 o                         
  -6   3   3       1048.19       1023.57        37.86 o                         
  -5   3   3        285.34        312.62        11.36 o                         
  -4   3   3       3088.18       3243.48        74.44 o                         
  -3   3   3       1260.23       1351.66        31.00 o                         
  -2   3   3          7.27         13.32         4.62 o                         
  -1   3   3       8003.48       7695.60       178.92 o                         
   0   3   3      12527.05      11949.08       245.83 o                         
   1   3   3      43698.50      44230.72       831.58 o                         
   2   3   3        880.07        981.43        16.48 o                         
   3   3   3        559.30        554.58        11.16 o                         
   4   3   3       2526.69       2475.27        40.09 o                         
   5   3   3       1427.06       1469.24        24.83 o                         
   6   3   3         38.78         36.82         7.43 o                         
   7   3   3        110.67        108.30         7.22 o                         
   8   3   3        131.67        125.91         9.18 o                         
   9   3   3          0.07         10.15         5.21 o                         
  10   3   3         17.84         24.19         8.17 o                         
  11   3   3        298.88        357.39        39.75 o                         
  12   3   3          0.96         -0.43        25.94 o                         
 -12   4   3         14.37         26.50        27.60 o                         
 -11   4   3         10.13         15.93        10.44 o                         
 -10   4   3          0.22         -1.78         5.71 o                         
  -9   4   3         23.19         19.20        10.29 o                         
  -8   4   3        271.23        248.44        16.78 o                         
  -7   4   3        466.65        485.68        27.09 o                         
  -6   4   3        508.72        497.66        39.36 o                         
  -5   4   3       1116.93        933.64        21.51 o                         
  -4   4   3        209.26        253.20        10.78 o                         
  -3   4   3       3963.90       3981.25        88.51 o                         
  -2   4   3        539.84        587.75        21.77 o                         
  -1   4   3       4425.11       4393.38       118.67 o                         
   0   4   3       1224.11       1236.57        21.55 o                         
   1   4   3      13467.46      13290.20       220.18 o                         
   2   4   3        204.47        229.82         7.82 o                         
   3   4   3       1548.14       1688.74        25.59 o                         
   4   4   3       1789.52       1773.18        34.18 o                         
   5   4   3        117.75         97.96         5.11 o                         
   6   4   3       1855.66       1913.52        38.64 o                         
   7   4   3         60.83         70.93         6.24 o                         
   8   4   3        315.39        319.33        11.37 o                         
   9   4   3          6.38         -2.81         5.13 o                         
  10   4   3         43.60         67.66        11.27 o                         
  11   4   3          6.00         30.01        30.49 o                         
  12   4   3          0.00         27.48        21.20 o                         
 -11   5   3          2.53          1.85        10.95 o                         
 -10   5   3          0.01         -6.17         6.17 o                         
  -9   5   3         11.73         12.54         5.67 o                         
  -8   5   3        832.72        845.50        26.76 o                         
  -7   5   3       1379.31       1367.19        62.38 o                         
  -6   5   3          0.04         -1.79         9.24 o                         
  -5   5   3         71.48         64.10         3.52 o                         
  -4   5   3        133.82        160.65         6.14 o                         
  -3   5   3         19.73         43.68         5.32 o                         
  -2   5   3       5123.25       4953.35       192.73 o                         
  -1   5   3       6983.72       6974.78       221.19 o                         
   0   5   3        352.86        332.04         8.98 o                         
   1   5   3       2376.78       2293.50        38.88 o                         
   2   5   3       1739.90       1657.85        42.88 o                         
   3   5   3        743.23        734.51        15.96 o                         
   4   5   3        106.42        111.76         6.07 o                         
   5   5   3       4794.97       4896.98        78.92 o                         
   6   5   3        636.53        661.46        21.56 o                         
   7   5   3        798.07        731.88        22.96 o                         
   8   5   3        283.61        253.17        13.59 o                         
   9   5   3         21.57         18.37         9.62 o                         
  10   5   3         67.50         78.14        11.82 o                         
  11   5   3        104.55         71.79        34.62 o                         
 -11   6   3         27.89         20.42        18.64 o                         
 -10   6   3          7.28         10.28         6.94 o                         
  -9   6   3          1.34          5.56         4.38 o                         
  -8   6   3        329.23        319.28        11.60 o                         
  -7   6   3        109.08        107.24        12.43 o                         
  -6   6   3         78.71         68.87         6.34 o                         
  -5   6   3         84.43         60.19         6.89 o                         
  -4   6   3         52.52         55.61         4.92 o                         
  -3   6   3         14.50         10.32         5.63 o                         
  -2   6   3        343.57        391.55        12.86 o                         
  -1   6   3          0.26         -4.57         4.57 o                         
   0   6   3        114.23        120.51         5.80 o                         
   1   6   3       7635.20       8167.86       195.50 o                         
   2   6   3          0.43         14.43         4.70 o                         
   3   6   3        963.31        989.28        25.68 o                         
   4   6   3         20.17         10.55         5.53 o                         
   5   6   3        107.27        103.26         6.65 o                         
   6   6   3        648.50        706.33        19.83 o                         
   7   6   3        148.60        153.66        18.33 o                         
   8   6   3         35.67         34.54         9.79 o                         
   9   6   3         30.29         44.37         8.88 o                         
  10   6   3          1.40          2.73        10.00 o                         
  11   6   3          2.37        -16.88        16.88 o                         
 -11   7   3         55.46         73.03        18.38 o                         
 -10   7   3        200.18        235.32        16.88 o                         
  -9   7   3        141.82        144.99        13.73 o                         
  -8   7   3        154.19        167.10         7.53 o                         
  -7   7   3        117.57        109.86        11.32 o                         
  -6   7   3        525.10        563.11        40.30 o                         
  -5   7   3        153.19        167.10        12.66 o                         
  -4   7   3        669.70        701.39        40.85 o                         
  -3   7   3       1912.67       1824.36        38.94 o                         
  -2   7   3         45.58         42.45         6.06 o                         
  -1   7   3        552.83        543.59        14.16 o                         
   0   7   3        569.35        570.38        12.96 o                         
   1   7   3       7057.05       7487.17       136.87 o                         
   2   7   3          8.94          9.07         5.26 o                         
   3   7   3       4790.46       4951.94       135.70 o                         
   4   7   3        269.01        239.21        14.98 o                         
   5   7   3         14.83          3.58        10.90 o                         
   6   7   3         59.65         59.82         5.75 o                         
   7   7   3          0.83         13.13         9.18 o                         
   8   7   3          0.33         -8.75         8.75 o                         
   9   7   3        543.35        575.14        27.61 o                         
  10   7   3        196.03        183.54        16.37 o                         
  11   7   3         10.40         21.39        17.29 o                         
 -11   8   3          0.53         16.39        19.74 o                         
 -10   8   3         59.28         35.17        19.87 o                         
  -9   8   3         71.45         88.92        18.65 o                         
  -8   8   3         44.17         39.19        12.32 o                         
  -7   8   3         38.74         47.50        21.08 o                         
  -6   8   3        115.24        129.31        12.15 o                         
  -5   8   3          7.90         11.39         4.78 o                         
  -4   8   3         81.63        113.72         7.69 o                         
  -3   8   3          7.55         11.80         6.43 o                         
  -2   8   3        227.88        261.35        10.73 o                         
  -1   8   3         34.24         28.00         6.86 o                         
   0   8   3         50.22         21.91         6.51 o                         
   1   8   3        420.46        410.82        12.88 o                         
   2   8   3       3527.12       3715.14        85.26 o                         
   3   8   3          1.79         -0.09         8.06 o                         
   4   8   3         42.86         43.05         6.24 o                         
   5   8   3        143.98        139.64         9.65 o                         
   6   8   3          0.37         -3.42         4.34 o                         
   7   8   3         73.81         76.73         9.79 o                         
   8   8   3         55.01         57.68        11.30 o                         
   9   8   3         53.75         37.68        15.47 o                         
  10   8   3          0.16         21.52        16.07 o                         
  11   8   3          9.47         -1.79        17.76 o                         
 -11   9   3         12.99         -8.63        24.25 o                         
 -10   9   3         31.22         23.69        17.00 o                         
  -9   9   3        162.05        147.16        17.52 o                         
  -8   9   3        157.88        152.63        17.74 o                         
  -7   9   3        105.31         83.47        18.58 o                         
  -6   9   3          5.81          7.65         7.78 o                         
  -5   9   3        351.09        347.59        11.92 o                         
  -4   9   3        461.67        513.95        19.02 o                         
  -3   9   3        294.27        264.98         8.82 o                         
  -2   9   3        110.91        121.77         8.53 o                         
  -1   9   3       2335.77       2356.34        60.56 o                         
   0   9   3        199.72        225.12        10.27 o                         
   1   9   3       1108.49       1174.07        33.78 o                         
   2   9   3        284.15        267.54        15.72 o                         
   3   9   3       1040.21       1115.50        24.00 o                         
   4   9   3        411.41        386.32        24.61 o                         
   5   9   3        136.39        140.11        11.71 o                         
   6   9   3         67.50         68.90        10.31 o                         
   7   9   3         12.92         10.63         6.25 o                         
   8   9   3        131.63        116.68        14.24 o                         
   9   9   3          2.99          4.81        11.16 o                         
  10   9   3         23.72         32.53        14.01 o                         
  11   9   3         17.83         -0.48        23.74 o                         
 -10  10   3          0.00        -19.46        19.46 o                         
  -9  10   3        142.77        164.92        19.42 o                         
  -8  10   3         30.85         11.07        13.36 o                         
  -7  10   3        110.29        111.14        14.87 o                         
  -6  10   3         20.42         30.17         7.77 o                         
  -5  10   3          5.84          3.93         4.54 o                         
  -4  10   3        481.45        481.52        19.41 o                         
  -3  10   3        219.22        222.57        14.34 o                         
  -2  10   3        371.16        367.39        16.72 o                         
  -1  10   3         13.45         -2.11         7.57 o                         
   0  10   3       1598.12       1645.23        63.59 o                         
   1  10   3        239.18        245.02        12.26 o                         
   2  10   3       2002.55       2026.82        72.95 o                         
   3  10   3         16.70         11.04         5.88 o                         
   4  10   3       1659.87       1688.78        46.85 o                         
   5  10   3         25.86         16.76         7.27 o                         
   6  10   3          0.24          0.63         7.80 o                         
   7  10   3          1.28         -1.79         3.73 o                         
   8  10   3         56.90         41.30        11.60 o                         
   9  10   3         17.37          9.67        11.98 o                         
  10  10   3         58.40         54.98        23.53 o                         
 -10  11   3         12.74         13.20        20.58 o                         
  -9  11   3          9.98         -6.85        14.59 o                         
  -8  11   3         24.50         40.63        40.91 o                         
  -7  11   3        322.30        279.92        16.15 o                         
  -6  11   3        309.00        297.81        16.44 o                         
  -5  11   3         34.06         45.20        10.01 o                         
  -4  11   3         46.14         53.60         7.24 o                         
  -3  11   3          1.14         -4.54         4.58 o                         
  -2  11   3        630.62        610.21        23.60 o                         
  -1  11   3        130.22        161.55        10.06 o                         
   0  11   3        121.85        135.30         8.49 o                         
   1  11   3        309.68        304.26        11.64 o                         
   2  11   3        320.82        325.32        13.10 o                         
   3  11   3        349.73        350.24        22.63 o                         
   4  11   3        218.27        246.15        20.70 o                         
   5  11   3        108.22         91.13        10.96 o                         
   6  11   3         86.95         98.08        11.14 o                         
   7  11   3          8.65          4.88         4.58 o                         
   8  11   3          4.27         -3.84        11.57 o                         
   9  11   3          6.67          1.53        12.49 o                         
  10  11   3          9.56         19.07        20.73 o                         
 -10  12   3         17.72         46.37        48.58 o                         
  -9  12   3         47.60         20.38        41.76 o                         
  -8  12   3         11.21        -26.11        26.11 o                         
  -7  12   3        108.10        116.24        10.75 o                         
  -6  12   3        407.31        424.18        18.48 o                         
  -5  12   3          1.20         10.30        10.35 o                         
  -4  12   3        217.73        222.34        12.11 o                         
  -3  12   3         87.03         76.64         7.73 o                         
  -2  12   3        222.90        212.13         9.57 o                         
  -1  12   3        726.10        786.84        23.84 o                         
   0  12   3       1372.03       1531.16        74.58 o                         
   1  12   3          1.36          3.59         7.17 o                         
   2  12   3         74.96         43.07        10.67 o                         
   3  12   3        384.09        377.57        17.80 o                         
   4  12   3        163.63        172.77        18.64 o                         
   5  12   3          0.75        -10.20        10.20 o                         
   6  12   3        592.00        637.46        34.93 o                         
   7  12   3         29.33         33.79         8.25 o                         
   8  12   3         18.27         38.43        12.83 o                         
   9  12   3         17.85         13.24        19.99 o                         
  -9  13   3         49.44        103.50        27.81 o                         
  -8  13   3          1.92          6.90        16.22 o                         
  -7  13   3         47.29         50.94        10.96 o                         
  -6  13   3          5.32         11.90        12.59 o                         
  -5  13   3         62.07         56.51        11.57 o                         
  -4  13   3          1.48          1.05         5.54 o                         
  -3  13   3          6.32          3.40         5.18 o                         
  -2  13   3        124.19        128.70         9.60 o                         
  -1  13   3        117.65        132.60        22.47 o                         
   0  13   3         53.35         47.89         9.28 o                         
   1  13   3         91.25        113.69        10.19 o                         
   2  13   3        278.66        263.59        21.20 o                         
   3  13   3          5.49          0.12         8.92 o                         
   4  13   3         49.18         49.53         6.43 o                         
   5  13   3        199.15        216.16        14.95 o                         
   6  13   3         78.95         55.53        15.20 o                         
   7  13   3         19.60          9.33         8.47 o                         
   8  13   3          6.37         22.72        30.04 o                         
   9  13   3         11.87        -24.29        43.06 o                         
  -9  14   3          0.43          6.62        33.12 o                         
  -8  14   3          0.05         -8.11        23.57 o                         
  -7  14   3          0.67         -2.60        13.39 o                         
  -6  14   3         31.95         27.69        11.30 o                         
  -5  14   3        387.64        392.97        32.51 o                         
  -4  14   3          1.71         10.31         8.98 o                         
  -3  14   3        282.74        285.84        13.88 o                         
  -2  14   3         12.24          8.61         7.08 o                         
  -1  14   3          0.01         -9.45         9.45 o                         
   0  14   3        209.66        207.41        14.38 o                         
   1  14   3         14.39         14.37         7.17 o                         
   2  14   3         76.84         71.38        14.98 o                         
   3  14   3        381.23        405.68        29.32 o                         
   4  14   3        143.25        145.69        13.91 o                         
   5  14   3         22.08         28.62        12.37 o                         
   6  14   3         47.68         56.75        11.44 o                         
   7  14   3         31.03         36.84        11.66 o                         
   8  14   3         33.88         15.87        43.61 o                         
  -8  15   3          0.81          4.42        29.81 o                         
  -7  15   3          1.83         18.06        11.61 o                         
  -6  15   3         51.28         63.54        19.44 o                         
  -5  15   3          0.58        -10.82        10.82 o                         
  -4  15   3        193.69        187.07        13.53 o                         
  -3  15   3         88.19         84.48         8.85 o                         
  -2  15   3         50.76         45.72         9.94 o                         
  -1  15   3         10.31         18.17         7.70 o                         
   0  15   3         71.28         86.28        14.87 o                         
   1  15   3         45.69         37.55         9.52 o                         
   2  15   3         11.53         -4.00         8.13 o                         
   3  15   3          2.08         -6.77         7.27 o                         
   4  15   3        108.82        108.97        10.33 o                         
   5  15   3         21.37          8.66        18.80 o                         
   6  15   3          7.76          6.16        28.15 o                         
   7  15   3          6.13          7.60        14.78 o                         
   8  15   3          1.72          7.73        32.02 o                         
  -7  16   3          2.19         -3.52        22.94 o                         
  -6  16   3          3.93         18.98        16.89 o                         
  -5  16   3          4.10         27.13        17.15 o                         
  -4  16   3         59.58         44.43        12.45 o                         
  -3  16   3         78.71        102.18        11.46 o                         
  -2  16   3          6.88          5.28        13.91 o                         
  -1  16   3         16.09          7.98         9.22 o                         
   0  16   3         15.85         -1.77         9.48 o                         
   1  16   3          0.70         -8.36         8.36 o                         
   2  16   3         76.82         73.54        10.81 o                         
   3  16   3          0.91          2.50         9.80 o                         
   4  16   3         33.49         20.65         7.42 o                         
   5  16   3         11.72         -5.64        14.43 o                         
   6  16   3          1.36        -10.52        12.76 o                         
   7  16   3         61.37         36.43        35.33 o                         
  -6  17   3          0.15        -35.33        35.33 o                         
  -5  17   3          1.06         -8.83        13.10 o                         
  -4  17   3         46.79         53.28        12.51 o                         
  -3  17   3          0.04         -7.94         7.94 o                         
  -2  17   3         22.26         31.56         9.11 o                         
  -1  17   3        122.79        110.07        11.44 o                         
   0  17   3          0.14         -1.22        10.98 o                         
   1  17   3         68.45         57.91        11.99 o                         
   2  17   3        113.72         88.29        11.29 o                         
   3  17   3         24.32         18.43        10.39 o                         
   4  17   3          4.09         -6.37         8.56 o                         
   5  17   3         35.57         39.40        17.98 o                         
   6  17   3         33.66         35.83        26.51 o                         
  -5  18   3         11.59          2.19        18.04 o                         
  -4  18   3          1.94        -11.70        12.82 o                         
  -3  18   3          0.00          9.36        17.53 o                         
  -2  18   3         26.68         25.93        17.53 o                         
  -1  18   3          5.40         12.70        13.25 o                         
   0  18   3         12.30         21.18        11.52 o                         
   1  18   3          3.12         11.82        15.76 o                         
   2  18   3          9.16          5.74        13.60 o                         
   3  18   3          0.04        -14.22        18.17 o                         
   4  18   3          3.49         25.39        20.30 o                         
   5  18   3         26.37         17.26        49.68 o                         
  -4  19   3          4.72        -17.44        22.28 o                         
  -3  19   3          0.47         -1.04        13.61 o                         
  -2  19   3          8.78        -10.79        18.16 o                         
  -1  19   3         21.72         18.85        14.18 o                         
   0  19   3         11.42         20.60        12.30 o                         
   1  19   3         10.70          5.57        15.90 o                         
   2  19   3         43.74         35.77        13.08 o                         
   3  19   3          0.35        -24.65        24.65 o                         
   4  19   3          2.52         -3.04        22.46 o                         
  -2  20   3          4.18          5.48        19.35 o                         
  -1  20   3          5.45        -21.29        21.57 o                         
   0  20   3         41.47         31.67        15.55 o                         
   1  20   3          3.60          1.14        16.08 o                         
   2  20   3          8.96        -12.70        25.76 o                         
 -12   0   4         12.46          9.45        19.47 o                         
 -11   0   4        490.37        479.52        47.48 o                         
 -10   0   4         41.97         42.99         8.47 o                         
  -9   0   4          6.50         10.43        10.30 o                         
  -8   0   4       1222.91       1287.37        75.08 o                         
  -7   0   4        411.93        380.91        28.71 o                         
  -6   0   4        394.91        452.14        23.86 o                         
  -5   0   4          0.39          5.24        10.85 o                         
  -4   0   4       6154.65       5883.27       159.14 o                         
  -3   0   4       3903.30       4008.69       110.22 o                         
  -2   0   4       6084.15       6137.34       144.20 o                         
  -1   0   4        515.08        518.32        11.15 o                         
   0   0   4         28.27         56.44        13.86 o                         
   1   0   4       6985.32       7165.91       177.08 o                         
   2   0   4       6645.59       5961.42       147.42 o                         
   3   0   4       4924.77       4597.19       105.36 o                         
   4   0   4        434.53        535.60        23.62 o                         
   5   0   4       2016.46       1836.01        49.80 o                         
   6   0   4        247.47        235.65         9.56 o                         
   7   0   4        736.28        697.90        21.09 o                         
   8   0   4        171.38        171.34        11.71 o                         
   9   0   4        625.69        671.64        24.48 o                         
  10   0   4         13.96          5.68         7.92 o                         
  11   0   4        171.46        148.72        52.44 o                         
  12   0   4          2.73        -27.60        32.02 o                         
 -12   1   4         58.41         57.67        18.35 o                         
 -11   1   4         10.32         15.86        21.69 o                         
 -10   1   4         86.94         79.32         6.43 o                         
  -9   1   4         10.01          5.70         7.42 o                         
  -8   1   4         78.41         88.91        13.74 o                         
  -7   1   4         64.06         59.76        11.20 o                         
  -6   1   4         49.23         69.22         9.45 o                         
  -5   1   4        689.27        766.59        22.93 o                         
  -4   1   4       1343.35       1301.90        33.17 o                         
  -3   1   4        333.52        392.36         9.86 o                         
  -2   1   4       4231.74       4266.93        84.06 o                         
  -1   1   4       2290.10       2035.48        30.75 o                         
   0   1   4       1476.12       1581.08        38.92 o                         
   1   1   4        885.88        828.79        16.60 o                         
   2   1   4       1397.40       1379.73        18.98 o                         
   3   1   4       1395.87       1278.00        21.81 o                         
   4   1   4        159.95        199.44         6.49 o                         
   5   1   4         12.42          8.16         3.76 o                         
   6   1   4       1498.66       1598.99        34.55 o                         
   7   1   4          3.46          9.57         4.09 o                         
   8   1   4        236.05        241.20         8.36 o                         
   9   1   4        207.16        211.32        11.86 o                         
  10   1   4          4.84         17.20         8.19 o                         
  11   1   4          1.31         21.92        11.22 o                         
  12   1   4          3.25         -9.64        33.17 o                         
 -12   2   4         62.56         88.33        29.81 o                         
 -11   2   4         40.46         29.59        23.73 o                         
 -10   2   4         37.48         50.42         8.98 o                         
  -9   2   4          7.38          4.15        12.06 o                         
  -8   2   4       1045.05       1026.73        30.59 o                         
  -7   2   4        101.49        100.75        14.34 o                         
  -6   2   4       1336.17       1281.56        52.27 o                         
  -5   2   4       2267.15       2413.78        52.45 o                         
  -4   2   4        564.14        606.32        15.67 o                         
  -3   2   4         75.24         68.52         6.23 o                         
  -2   2   4       1284.41       1187.97        20.36 o                         
  -1   2   4        262.31        241.25         5.97 o                         
   0   2   4       6829.82       6679.37       116.92 o                         
   1   2   4        414.55        378.38         7.58 o                         
   2   2   4       1088.33       1060.32        15.58 o                         
   3   2   4        122.71        121.32         5.08 o                         
   4   2   4        160.51        162.95         4.10 o                         
   5   2   4       1627.18       1658.69        28.15 o                         
   6   2   4        601.02        641.00        11.07 o                         
   7   2   4       2495.22       2584.39        47.41 o                         
   8   2   4        242.54        262.75        11.98 o                         
   9   2   4         92.63        112.68        12.62 o                         
  10   2   4          6.30          0.43         7.65 o                         
  11   2   4          3.85         27.86        15.14 o                         
  12   2   4         14.82         15.90        25.40 o                         
 -12   3   4         16.21         22.08        25.39 o                         
 -11   3   4          0.82          9.77        23.12 o                         
 -10   3   4         13.29        -12.21        12.21 o                         
  -9   3   4          5.43         -7.29         7.29 o                         
  -8   3   4        664.35        622.56        23.43 o                         
  -7   3   4          7.78         11.84         7.97 o                         
  -6   3   4          5.04          7.57         6.54 o                         
  -5   3   4          8.28         -1.90         5.74 o                         
  -4   3   4        112.02        121.05         5.68 o                         
  -3   3   4       4760.13       4898.42       106.15 o                         
  -2   3   4       1430.94       1272.29        32.28 o                         
  -1   3   4       1386.35       1212.91        25.41 o                         
   0   3   4       2809.27       2716.47        49.03 o                         
   1   3   4         83.33        107.68         6.01 o                         
   2   3   4          1.16         -5.58         5.58 o                         
   3   3   4       1960.39       2013.25        38.16 o                         
   4   3   4       1090.17       1110.16        20.06 o                         
   5   3   4        480.76        522.87        13.59 o                         
   6   3   4        241.12        230.90         7.62 o                         
   7   3   4        311.08        341.23         9.70 o                         
   8   3   4        256.92        270.90        10.67 o                         
   9   3   4        342.69        342.28        14.23 o                         
  10   3   4        130.48        113.94         9.31 o                         
  11   3   4          0.01          5.58        14.80 o                         
  12   3   4         22.32         37.68        21.05 o                         
 -12   4   4         68.49         62.93        28.71 o                         
 -11   4   4        107.16         79.30        20.08 o                         
 -10   4   4         24.18         28.82         6.10 o                         
  -9   4   4         51.01         27.38        12.34 o                         
  -8   4   4         77.27         97.71        14.96 o                         
  -7   4   4         28.00         33.16        13.28 o                         
  -6   4   4        225.16        228.79         8.87 o                         
  -5   4   4       5058.54       5248.41       223.74 o                         
  -4   4   4        468.83        402.81        11.54 o                         
  -3   4   4         30.95         36.57         7.81 o                         
  -2   4   4        880.42        967.78        22.05 o                         
  -1   4   4         25.66         29.27         5.18 o                         
   0   4   4        811.35        689.36        15.67 o                         
   1   4   4        309.92        296.53         7.89 o                         
   2   4   4       1092.43       1102.95        35.80 o                         
   3   4   4        694.09        708.35        12.47 o                         
   4   4   4        163.27        195.45         7.33 o                         
   5   4   4         10.69          7.65         5.23 o                         
   6   4   4        893.61        902.15        17.36 o                         
   7   4   4       1139.64       1097.10        23.49 o                         
   8   4   4         12.65         -1.67         5.05 o                         
   9   4   4          1.91         10.47        10.27 o                         
  10   4   4        120.36        135.63        10.29 o                         
  11   4   4          6.89          1.51        24.82 o                         
  12   4   4         57.69         28.73        23.69 o                         
 -12   5   4         38.52        112.40        29.27 o                         
 -11   5   4         44.43         17.65        18.21 o                         
 -10   5   4          8.71         12.20        12.10 o                         
  -9   5   4        101.75        112.58        15.12 o                         
  -8   5   4         37.26         34.79        10.02 o                         
  -7   5   4       3575.67       3684.35       157.96 o                         
  -6   5   4          7.80         11.00         3.46 o                         
  -5   5   4       2171.56       2199.89        60.85 o                         
  -4   5   4        102.94        122.74         5.93 o                         
  -3   5   4         33.84         26.92         4.86 o                         
  -2   5   4        105.96        117.64         4.78 o                         
  -1   5   4          4.76         -0.78         3.57 o                         
   0   5   4        552.76        497.48        10.94 o                         
   1   5   4       3800.31       3878.34        70.07 o                         
   2   5   4       9738.75      10366.09       216.82 o                         
   3   5   4       2611.92       2755.86        46.69 o                         
   4   5   4       1358.02       1461.69        26.45 o                         
   5   5   4       1442.01       1409.32        28.35 o                         
   6   5   4          0.43          0.91         5.47 o                         
   7   5   4        334.15        334.30        10.80 o                         
   8   5   4        133.18        104.53        10.24 o                         
   9   5   4        149.56        133.49        11.56 o                         
  10   5   4         67.53         63.66        22.28 o                         
  11   5   4         12.39         30.50        15.76 o                         
 -11   6   4         50.73         42.75        18.81 o                         
 -10   6   4         24.11         14.64         6.13 o                         
  -9   6   4        183.82        162.94        13.10 o                         
  -8   6   4         35.08         33.44         5.93 o                         
  -7   6   4       1063.62       1030.05        45.94 o                         
  -6   6   4        305.88        321.57        18.69 o                         
  -5   6   4          1.81         -3.82         3.82 o                         
  -4   6   4        718.96        752.66        17.98 o                         
  -3   6   4       2327.16       2369.25       105.94 o                         
  -2   6   4        581.15        554.36        25.74 o                         
  -1   6   4        727.64        668.02        25.59 o                         
   0   6   4         86.67        100.49        10.05 o                         
   1   6   4       3723.14       3676.62        92.17 o                         
   2   6   4        430.82        370.81         9.47 o                         
   3   6   4          3.70          5.83         4.05 o                         
   4   6   4        114.43         70.92         4.50 o                         
   5   6   4        107.18        105.64         6.15 o                         
   6   6   4         77.36         74.81         6.38 o                         
   7   6   4         19.01         22.75         6.56 o                         
   8   6   4         81.14        100.06        15.72 o                         
   9   6   4         20.40         22.46         9.60 o                         
  10   6   4          1.95         -2.16         9.94 o                         
  11   6   4         14.81         33.91        19.67 o                         
 -11   7   4          6.58          9.28        14.34 o                         
 -10   7   4         13.09         15.14        13.86 o                         
  -9   7   4        138.74        128.72        10.55 o                         
  -8   7   4        130.96        138.11         9.97 o                         
  -7   7   4         21.59         26.37         7.58 o                         
  -6   7   4        509.85        555.33        31.47 o                         
  -5   7   4        318.13        297.47        10.97 o                         
  -4   7   4          9.47          0.32         7.88 o                         
  -3   7   4        273.96        340.58        12.62 o                         
  -2   7   4         77.81         61.86         4.43 o                         
  -1   7   4        860.54        893.03        24.71 o                         
   0   7   4          6.71         -1.59         4.59 o                         
   1   7   4        907.23        965.67        29.30 o                         
   2   7   4       2585.71       2559.38        45.34 o                         
   3   7   4         25.03         25.80         5.60 o                         
   4   7   4        261.01        245.69         9.12 o                         
   5   7   4          9.45          2.82         4.40 o                         
   6   7   4        197.72        176.44        13.05 o                         
   7   7   4         42.90         26.31         7.08 o                         
   8   7   4         40.50         23.67        13.97 o                         
   9   7   4         13.01          9.72         9.15 o                         
  10   7   4          0.00         -2.88        12.48 o                         
  11   7   4         13.67          8.60        12.94 o                         
 -11   8   4          7.04         48.03        32.40 o                         
 -10   8   4        187.68        240.07        25.45 o                         
  -9   8   4          6.15         12.35        20.88 o                         
  -8   8   4        241.24        246.32        18.04 o                         
  -7   8   4        115.13        118.14        26.50 o                         
  -6   8   4         23.09          6.96        19.87 o                         
  -5   8   4        195.55        198.21        17.05 o                         
  -4   8   4        119.67        103.93         6.73 o                         
  -3   8   4        264.45        303.75        21.51 o                         
  -2   8   4         50.75         59.93         6.26 o                         
  -1   8   4          0.98          2.34         5.51 o                         
   0   8   4          0.05         -0.78         5.04 o                         
   1   8   4       1095.37       1214.34        37.63 o                         
   2   8   4       3003.81       2981.27        51.35 o                         
   3   8   4        828.74        816.72        39.91 o                         
   4   8   4         29.59         33.80         7.65 o                         
   5   8   4        103.81         91.44         8.81 o                         
   6   8   4          0.12          1.85         5.76 o                         
   7   8   4         37.64         37.43         6.09 o                         
   8   8   4         71.61         54.72        12.69 o                         
   9   8   4          2.17          9.70         9.08 o                         
  10   8   4         13.48         13.42        12.71 o                         
  11   8   4          2.73        -14.15        23.02 o                         
 -11   9   4         15.72         25.72        19.48 o                         
 -10   9   4         25.77         25.13        20.35 o                         
  -9   9   4         54.35         69.28        25.58 o                         
  -8   9   4         14.67         41.51        12.38 o                         
  -7   9   4          6.60         -0.98         7.78 o                         
  -6   9   4         15.96         17.72         5.69 o                         
  -5   9   4        169.96        160.46         9.72 o                         
  -4   9   4          5.76         -8.83         8.83 o                         
  -3   9   4        240.29        244.13        10.94 o                         
  -2   9   4       1499.69       1630.53        36.95 o                         
  -1   9   4        123.53        121.49         7.47 o                         
   0   9   4          2.18          4.72         6.80 o                         
   1   9   4       1168.15       1250.11        40.44 o                         
   2   9   4        480.03        545.29        22.31 o                         
   3   9   4         38.07         46.48         8.40 o                         
   4   9   4        285.99        282.83        11.99 o                         
   5   9   4         30.83         36.45         9.50 o                         
   6   9   4          4.70         -1.52         5.74 o                         
   7   9   4          7.52          0.90         6.67 o                         
   8   9   4         71.71         38.79        12.56 o                         
   9   9   4         71.20         77.37        12.60 o                         
  10   9   4         25.36         46.77        13.41 o                         
 -10  10   4         39.11         20.53        15.91 o                         
  -9  10   4         28.46         50.35        21.83 o                         
  -8  10   4          0.28          1.30        13.44 o                         
  -7  10   4        178.56        167.35        25.39 o                         
  -6  10   4        254.30        262.61        12.03 o                         
  -5  10   4        663.56        760.96        31.47 o                         
  -4  10   4          4.49          7.84         7.69 o                         
  -3  10   4        207.62        224.46         9.41 o                         
  -2  10   4        606.48        653.14        37.10 o                         
  -1  10   4        156.64        156.96         9.79 o                         
   0  10   4        310.18        278.43        15.20 o                         
   1  10   4        319.21        343.17        18.65 o                         
   2  10   4        254.28        255.31        16.41 o                         
   3  10   4        310.40        301.01        16.82 o                         
   4  10   4         35.97         37.25         6.54 o                         
   5  10   4        343.88        326.90        14.47 o                         
   6  10   4        136.27        136.25        11.61 o                         
   7  10   4        587.75        659.31        20.56 o                         
   8  10   4         10.12          7.57        13.54 o                         
   9  10   4          5.20         10.01        11.06 o                         
  10  10   4         26.54         14.38        17.95 o                         
 -10  11   4          0.01         45.38        35.94 o                         
  -9  11   4          9.28         14.29        16.64 o                         
  -8  11   4         50.21         44.78        20.41 o                         
  -7  11   4        145.74        161.13        13.61 o                         
  -6  11   4         12.52          6.06        11.00 o                         
  -5  11   4         23.25         23.67         7.43 o                         
  -4  11   4        133.21        121.84        10.52 o                         
  -3  11   4          0.73          6.86         6.04 o                         
  -2  11   4        101.69        109.18         8.65 o                         
  -1  11   4         45.64         42.28        12.05 o                         
   0  11   4        367.58        386.40        16.48 o                         
   1  11   4        185.39        173.45        10.94 o                         
   2  11   4       1423.87       1532.43        46.81 o                         
   3  11   4         47.66         53.03        17.84 o                         
   4  11   4         84.98         96.96         7.74 o                         
   5  11   4         30.23         22.61        13.86 o                         
   6  11   4          8.62         10.17         8.96 o                         
   7  11   4         33.64         36.17         6.13 o                         
   8  11   4          3.94         16.07         9.29 o                         
   9  11   4         13.84         -2.48        14.11 o                         
  10  11   4          9.85         24.95        21.84 o                         
  -9  12   4         27.15         13.29        19.70 o                         
  -8  12   4         67.34         79.68        20.27 o                         
  -7  12   4         10.86          0.43        10.36 o                         
  -6  12   4        299.11        294.89        19.12 o                         
  -5  12   4          5.29          5.97         6.23 o                         
  -4  12   4        173.75        185.57        11.90 o                         
  -3  12   4         35.00         51.34         5.92 o                         
  -2  12   4          1.88         -0.09         6.72 o                         
  -1  12   4         20.67         15.38        10.52 o                         
   0  12   4        112.15        124.87         9.48 o                         
   1  12   4        751.62        815.55        27.62 o                         
   2  12   4         13.30          6.94         7.02 o                         
   3  12   4        389.16        369.06        20.88 o                         
   4  12   4        139.97        128.10        11.31 o                         
   5  12   4          3.13         -2.47        12.59 o                         
   6  12   4        258.02        252.81        19.33 o                         
   7  12   4         33.34         28.59         6.65 o                         
   8  12   4          6.18         14.52         8.96 o                         
   9  12   4         11.31         23.66        20.30 o                         
  -9  13   4         63.45        107.83        80.60 o                         
  -8  13   4          3.55         13.00        19.04 o                         
  -7  13   4         17.27          6.30        16.19 o                         
  -6  13   4         78.99         78.59        14.00 o                         
  -5  13   4         11.69         18.86        13.48 o                         
  -4  13   4        476.20        450.91        15.85 o                         
  -3  13   4        120.88        106.41         8.46 o                         
  -2  13   4        220.58        207.52        12.32 o                         
  -1  13   4        110.86        105.31        12.30 o                         
   0  13   4         11.52         15.95         6.69 o                         
   1  13   4        186.74        199.26        12.79 o                         
   2  13   4        167.91        160.98        26.55 o                         
   3  13   4        327.17        314.81        16.56 o                         
   4  13   4        110.50        122.39        15.41 o                         
   5  13   4         72.31         53.47        13.65 o                         
   6  13   4         75.17         85.59        10.38 o                         
   7  13   4          0.96          8.20         8.70 o                         
   8  13   4         96.59         66.81        18.01 o                         
   9  13   4          2.60         54.10        36.43 o                         
  -8  14   4        114.35        157.16        41.40 o                         
  -7  14   4         13.54         28.87        20.88 o                         
  -6  14   4         10.41          4.12        11.63 o                         
  -5  14   4          8.36          8.47        16.01 o                         
  -4  14   4        164.32        137.94        15.01 o                         
  -3  14   4          9.72         15.12        10.90 o                         
  -2  14   4          9.82         18.99         8.33 o                         
  -1  14   4         25.31         18.15         8.85 o                         
   0  14   4         21.47          8.74         9.85 o                         
   1  14   4          9.35         11.58        11.79 o                         
   2  14   4        504.60        570.55        32.83 o                         
   3  14   4        245.77        245.49        16.03 o                         
   4  14   4          3.06          5.91         6.06 o                         
   5  14   4        126.42        130.69        17.79 o                         
   6  14   4          7.49         -7.83        10.14 o                         
   7  14   4         18.38          9.90        10.96 o                         
   8  14   4          9.41         31.14        27.56 o                         
  -8  15   4         15.89         43.06        35.33 o                         
  -7  15   4          0.34          6.74        13.71 o                         
  -6  15   4          0.01          0.63        11.52 o                         
  -5  15   4         12.51        -12.89        12.89 o                         
  -4  15   4         19.34          8.55         6.37 o                         
  -3  15   4          0.18          8.82         7.23 o                         
  -2  15   4          0.49         -8.10         8.10 o                         
  -1  15   4         46.80         56.15        11.00 o                         
   0  15   4         10.75         15.11        10.15 o                         
   1  15   4          1.48         23.74        18.01 o                         
   2  15   4          0.41          0.64         9.97 o                         
   3  15   4         87.02         91.34        11.88 o                         
   4  15   4         24.35         33.24         7.75 o                         
   5  15   4          0.06        -11.95        11.95 o                         
   6  15   4         30.77         29.83        13.61 o                         
   7  15   4          0.00          4.24        16.46 o                         
   8  15   4         24.99         24.29        54.10 o                         
  -7  16   4          0.64          7.44        26.70 o                         
  -6  16   4         80.85         64.83        19.38 o                         
  -5  16   4          3.60         29.31        34.23 o                         
  -4  16   4          0.01         -7.73        12.59 o                         
  -3  16   4          0.03          6.58         7.96 o                         
  -2  16   4        124.67        130.00        11.41 o                         
  -1  16   4          8.04          9.42        11.68 o                         
   0  16   4        158.38        178.07        21.35 o                         
   1  16   4         15.89          9.32         8.84 o                         
   2  16   4          0.97          7.61         9.56 o                         
   3  16   4          0.09         -8.65         8.65 o                         
   4  16   4        102.52         94.25        10.64 o                         
   5  16   4         62.84         87.00        16.49 o                         
   6  16   4         22.81         22.56        21.04 o                         
   7  16   4         75.50        121.45        60.72 o                         
  -6  17   4          0.40         14.35        36.43 o                         
  -5  17   4         68.52         74.25        34.78 o                         
  -4  17   4          0.92         -7.75         7.75 o                         
  -3  17   4        160.58        144.71        12.09 o                         
  -2  17   4         65.44         77.79        11.27 o                         
  -1  17   4          0.47         -7.80         8.76 o                         
   0  17   4          0.99         -9.87         9.87 o                         
   1  17   4         10.93         -4.54        10.30 o                         
   2  17   4         78.08         77.95        14.83 o                         
   3  17   4          1.43          1.53        10.07 o                         
   4  17   4         54.62         51.43        10.11 o                         
   5  17   4          0.23         -0.31        23.87 o                         
   6  17   4         49.17         29.81        46.37 o                         
  -5  18   4         36.68         19.22        23.26 o                         
  -4  18   4         67.34         76.25        13.91 o                         
  -3  18   4          0.46         -1.92        14.04 o                         
  -2  18   4         18.48         34.88        12.28 o                         
  -1  18   4          3.74         -0.62        12.52 o                         
   0  18   4          2.02          4.81        17.85 o                         
   1  18   4         25.66         21.46        13.74 o                         
   2  18   4         20.76         22.48        14.93 o                         
   3  18   4         20.52         18.16        11.00 o                         
   4  18   4         26.08         43.79        23.86 o                         
   5  18   4          4.49         16.56        37.54 o                         
  -4  19   4          9.03        -49.62        54.65 o                         
  -3  19   4         45.81         27.69        17.55 o                         
  -2  19   4         23.55         -4.19        15.25 o                         
  -1  19   4        158.66        117.16        17.23 o                         
   0  19   4         94.23         82.71        16.31 o                         
   1  19   4         30.64         43.95        17.23 o                         
   2  19   4          5.70          5.54        12.20 o                         
   3  19   4          2.90         34.68        21.87 o                         
  -1  20   4          7.31        -21.30        22.67 o                         
   0  20   4          1.97        -27.71        27.71 o                         
   1  20   4          6.47        -13.25        19.33 o                         
 -12   1   5         25.81         12.47        15.72 o                         
 -11   1   5          0.41         16.77        10.88 o                         
 -10   1   5         14.18         15.90        11.09 o                         
  -9   1   5         24.22         28.20         8.13 o                         
  -8   1   5       1137.27       1152.65        48.76 o                         
  -7   1   5       1214.51       1254.16        35.95 o                         
  -6   1   5          9.84         10.72         7.42 o                         
  -5   1   5       1405.80       1607.76        42.17 o                         
  -4   1   5          7.84          1.55         4.23 o                         
  -3   1   5         12.26         11.08         4.20 o                         
  -2   1   5        363.70        363.07        11.85 o                         
  -1   1   5       6270.83       5527.76        84.11 o                         
   0   1   5       8586.56       8306.34       138.05 o                         
   1   1   5        718.85        714.92        17.11 o                         
   2   1   5         66.32         56.14         4.62 o                         
   3   1   5          1.44          2.09         3.41 o                         
   4   1   5       2779.33       2733.73        38.64 o                         
   5   1   5       1677.55       1725.26        29.62 o                         
   6   1   5         37.21         48.93         3.85 o                         
   7   1   5         74.01         94.62         4.63 o                         
   8   1   5          2.41          1.78         5.39 o                         
   9   1   5         18.00          8.66         7.46 o                         
  10   1   5        100.94         98.64        12.00 o                         
  11   1   5         71.72         67.77        15.14 o                         
  12   1   5          0.26         37.75        31.98 o                         
 -12   2   5         57.53         70.66        37.54 o                         
 -11   2   5         26.02         30.27        13.09 o                         
 -10   2   5         86.12         62.32        11.71 o                         
  -9   2   5        172.13        180.71        18.51 o                         
  -8   2   5        109.64         89.18         9.65 o                         
  -7   2   5         29.91         38.90        10.44 o                         
  -6   2   5         36.66         21.24         6.81 o                         
  -5   2   5        563.30        640.97        22.30 o                         
  -4   2   5       1079.30       1120.93        25.74 o                         
  -3   2   5       5507.63       5438.35       105.74 o                         
  -2   2   5         19.04         16.68         3.64 o                         
  -1   2   5       7012.08       6984.48       115.20 o                         
   0   2   5       5144.16       5160.62       103.34 o                         
   1   2   5        931.25       1030.97        17.99 o                         
   2   2   5       2649.74       2521.66        54.85 o                         
   3   2   5        356.06        300.14         6.67 o                         
   4   2   5         45.54         40.51         3.54 o                         
   5   2   5       1255.08       1197.72        20.21 o                         
   6   2   5       1422.40       1423.08        28.51 o                         
   7   2   5          3.61          4.09         4.34 o                         
   8   2   5        635.96        622.66        22.28 o                         
   9   2   5          0.03          1.71         6.60 o                         
  10   2   5          0.12          0.23         8.42 o                         
  11   2   5         95.25         66.50        32.85 o                         
  12   2   5         12.60        -32.58        33.95 o                         
 -12   3   5         24.66         -3.31        30.91 o                         
 -11   3   5        164.11        184.22        25.80 o                         
 -10   3   5         53.99         67.34        14.35 o                         
  -9   3   5        308.91        347.20        19.86 o                         
  -8   3   5         88.28         92.12        33.42 o                         
  -7   3   5        122.26        109.37         9.18 o                         
  -6   3   5       1691.16       1637.63        43.89 o                         
  -5   3   5          8.31         15.24         6.06 o                         
  -4   3   5       1873.88       1892.27        37.61 o                         
  -3   3   5         99.42         95.77         7.81 o                         
  -2   3   5       2921.77       2974.38        54.08 o                         
  -1   3   5         84.07         74.09         7.73 o                         
   0   3   5        412.07        405.22        12.21 o                         
   1   3   5       6228.24       6245.79       155.70 o                         
   2   3   5        427.93        454.50        11.87 o                         
   3   3   5       3730.68       3909.47        77.91 o                         
   4   3   5        133.77        111.42         5.19 o                         
   5   3   5        267.51        275.56         5.94 o                         
   6   3   5        428.21        463.16        10.10 o                         
   7   3   5        160.14        192.25         6.69 o                         
   8   3   5        428.96        403.78        15.81 o                         
   9   3   5          4.69         12.51         6.75 o                         
  10   3   5          0.33          6.23         7.86 o                         
  11   3   5         42.71         49.02        22.50 o                         
 -12   4   5         57.08         20.98        40.85 o                         
 -11   4   5         23.95         45.91        15.72 o                         
 -10   4   5        100.33        101.64        10.27 o                         
  -9   4   5         53.30         57.09        12.31 o                         
  -8   4   5        100.73         96.30        11.57 o                         
  -7   4   5        158.86        176.07         9.72 o                         
  -6   4   5        303.31        310.14        15.78 o                         
  -5   4   5         72.30         56.39        10.68 o                         
  -4   4   5        239.28        267.95         9.13 o                         
  -3   4   5        560.23        541.62        17.27 o                         
  -2   4   5         11.93          5.01         2.99 o                         
  -1   4   5        575.06        620.67        22.05 o                         
   0   4   5       2408.62       2576.92        68.25 o                         
   1   4   5       4794.99       4468.23        98.52 o                         
   2   4   5       2636.41       2596.49        55.42 o                         
   3   4   5       1817.95       1836.59        29.84 o                         
   4   4   5        148.81        143.30         8.71 o                         
   5   4   5         99.84        102.77         7.56 o                         
   6   4   5         15.66         10.52         3.80 o                         
   7   4   5          8.27         13.59         7.62 o                         
   8   4   5          3.69          0.52         4.65 o                         
   9   4   5         36.43         23.82         9.12 o                         
  10   4   5        151.81        166.07        13.81 o                         
  11   4   5          0.66         22.47        25.67 o                         
 -12   5   5         16.55         19.18        46.37 o                         
 -11   5   5          2.11         40.33        29.39 o                         
 -10   5   5         14.18          9.18         7.21 o                         
  -9   5   5          1.20         12.61         8.57 o                         
  -8   5   5          0.09         -5.53         7.68 o                         
  -7   5   5        155.63        148.24        13.66 o                         
  -6   5   5         94.47         83.48         8.19 o                         
  -5   5   5          3.77          0.19         6.96 o                         
  -4   5   5       2696.01       2966.76        74.74 o                         
  -3   5   5        580.95        492.69        14.85 o                         
  -2   5   5       2221.05       2323.42        53.56 o                         
  -1   5   5        117.02        113.41         5.70 o                         
   0   5   5       4177.71       3796.00        77.09 o                         
   1   5   5        871.70        887.71        31.43 o                         
   2   5   5        351.08        321.92         8.89 o                         
   3   5   5         40.29         37.87         4.91 o                         
   4   5   5          7.70          9.83         3.73 o                         
   5   5   5          9.06          9.04         3.56 o                         
   6   5   5        281.30        250.00         8.17 o                         
   7   5   5        182.77        170.24         8.81 o                         
   8   5   5          2.77         -3.73         4.79 o                         
   9   5   5        201.67        203.31        13.33 o                         
  10   5   5          6.13         19.93        11.59 o                         
  11   5   5          0.49        -14.10        17.98 o                         
 -11   6   5         53.30         37.46        16.05 o                         
 -10   6   5         26.63         26.91         7.57 o                         
  -9   6   5         60.49         52.61         6.53 o                         
  -8   6   5        119.76        112.67        23.95 o                         
  -7   6   5          9.80         32.05         9.52 o                         
  -6   6   5          6.20         13.22         4.48 o                         
  -5   6   5          0.34          7.93        11.66 o                         
  -4   6   5        633.79        614.81        20.73 o                         
  -3   6   5        296.61        328.76        19.58 o                         
  -2   6   5        235.32        241.65         8.62 o                         
  -1   6   5         34.32         47.66         4.50 o                         
   0   6   5       3631.08       3863.49        89.91 o                         
   1   6   5       1205.67       1179.01        31.29 o                         
   2   6   5        208.05        228.12         8.66 o                         
   3   6   5         17.47         13.41         4.03 o                         
   4   6   5         88.62         73.28         5.99 o                         
   5   6   5         16.04         26.38         3.72 o                         
   6   6   5         14.52         21.19         4.96 o                         
   7   6   5         11.02          7.82         5.63 o                         
   8   6   5         54.46         63.92         6.46 o                         
   9   6   5         48.01         12.51        10.54 o                         
  10   6   5          2.28          5.82        11.49 o                         
  11   6   5          9.37         19.25        32.94 o                         
 -11   7   5         40.87         37.05        15.60 o                         
 -10   7   5          0.66        -12.78        12.78 o                         
  -9   7   5        134.37        131.12        34.55 o                         
  -8   7   5        121.36        108.16        16.40 o                         
  -7   7   5         61.50         85.71        10.05 o                         
  -6   7   5         42.91         38.46         6.98 o                         
  -5   7   5        974.97       1074.54        31.06 o                         
  -4   7   5        559.96        542.86        37.56 o                         
  -3   7   5        443.13        456.41        29.83 o                         
  -2   7   5       2775.84       2665.53        77.77 o                         
  -1   7   5       1574.78       1648.91        39.83 o                         
   0   7   5        277.66        321.69        12.59 o                         
   1   7   5       2311.77       2374.32        62.46 o                         
   2   7   5        720.34        605.07        14.58 o                         
   3   7   5         11.15          5.10         5.30 o                         
   4   7   5       3278.55       3480.92        82.13 o                         
   5   7   5        912.79        877.83        19.21 o                         
   6   7   5          3.13          2.33         6.33 o                         
   7   7   5          0.04          4.07        10.70 o                         
   8   7   5        184.71        176.02         9.71 o                         
   9   7   5          0.03          0.49         9.34 o                         
  10   7   5         37.84         26.00        12.78 o                         
  11   7   5         88.62         72.69        21.71 o                         
 -11   8   5         16.08         24.95        18.52 o                         
 -10   8   5         52.61         57.47        19.33 o                         
  -9   8   5         14.94         19.89         9.71 o                         
  -8   8   5         38.41         32.11        11.69 o                         
  -7   8   5        106.76        108.20        21.34 o                         
  -6   8   5        517.45        579.52        29.09 o                         
  -5   8   5          5.99         14.29        10.17 o                         
  -4   8   5         22.98         20.65         5.74 o                         
  -3   8   5        519.74        516.81        30.28 o                         
  -2   8   5        110.20        105.73         8.19 o                         
  -1   8   5       1595.81       1661.80        54.48 o                         
   0   8   5        530.05        513.01        14.76 o                         
   1   8   5       1472.30       1644.86        51.47 o                         
   2   8   5       2417.84       2399.98        48.27 o                         
   3   8   5          6.71         16.11         6.21 o                         
   4   8   5          4.61         -4.16         4.16 o                         
   5   8   5        211.97        202.88         8.26 o                         
   6   8   5        174.94        154.18         9.33 o                         
   7   8   5         75.77         69.91        11.44 o                         
   8   8   5          2.36         -2.14         5.52 o                         
   9   8   5         48.53         39.92        10.12 o                         
  10   8   5          4.74        -10.55        13.02 o                         
  11   8   5          0.04         11.89        16.31 o                         
 -11   9   5          8.49         22.03        28.92 o                         
 -10   9   5         11.53          3.63        26.10 o                         
  -9   9   5          2.26         -2.05        13.76 o                         
  -8   9   5         27.68         25.05        10.74 o                         
  -7   9   5        656.66        782.71        59.07 o                         
  -6   9   5       2227.64       2450.39        84.94 o                         
  -5   9   5        176.12        169.45        23.29 o                         
  -4   9   5        570.12        569.96        21.76 o                         
  -3   9   5        389.09        367.69         9.12 o                         
  -2   9   5        198.33        239.56        12.18 o                         
  -1   9   5       1736.20       1934.89        45.44 o                         
   0   9   5       1216.62       1152.67        32.13 o                         
   1   9   5        416.83        441.47        13.56 o                         
   2   9   5       1503.09       1569.70        37.66 o                         
   3   9   5        759.79        786.00        20.28 o                         
   4   9   5        354.47        435.89        16.54 o                         
   5   9   5          9.47         14.84         5.42 o                         
   6   9   5       1223.82       1267.02        35.15 o                         
   7   9   5         26.09         38.46         9.00 o                         
   8   9   5        155.06        144.57         8.71 o                         
   9   9   5         73.10         55.57        13.35 o                         
  10   9   5          0.37          5.40        13.02 o                         
 -10  10   5         22.64         52.07        20.43 o                         
  -9  10   5         56.46         70.27        17.32 o                         
  -8  10   5         12.75         12.89         4.17 o                         
  -7  10   5         68.10         74.46        10.30 o                         
  -6  10   5         20.09         17.94         6.67 o                         
  -5  10   5        187.49        194.95        26.50 o                         
  -4  10   5        442.44        461.59        25.36 o                         
  -3  10   5         13.04          7.73         3.34 o                         
  -2  10   5         40.74         35.49         5.39 o                         
  -1  10   5        256.28        257.54        13.72 o                         
   0  10   5        212.88        182.95        10.02 o                         
   1  10   5          2.44         18.04        11.44 o                         
   2  10   5         32.18         27.45         7.31 o                         
   3  10   5        872.80        810.01        45.89 o                         
   4  10   5        322.09        342.88        19.01 o                         
   5  10   5        245.90        243.28        12.53 o                         
   6  10   5        452.90        483.71        22.84 o                         
   7  10   5         64.90         80.91        14.57 o                         
   8  10   5         11.09         13.30         6.76 o                         
   9  10   5         86.58         76.29        15.19 o                         
  10  10   5          1.92         -9.49        17.78 o                         
 -10  11   5         39.86          5.27        20.47 o                         
  -9  11   5         69.96         48.45        20.32 o                         
  -8  11   5          7.59          7.18        26.54 o                         
  -7  11   5         13.66         10.35        16.56 o                         
  -6  11   5        365.99        404.26        20.52 o                         
  -5  11   5         62.79         68.32        15.46 o                         
  -4  11   5         47.63         46.47         7.69 o                         
  -3  11   5        188.56        183.78         6.89 o                         
  -2  11   5          1.09         -2.03         5.81 o                         
  -1  11   5        132.87        133.28        12.59 o                         
   0  11   5        404.16        412.47        23.13 o                         
   1  11   5         21.59         17.47         9.88 o                         
   2  11   5          7.95         21.98        13.86 o                         
   3  11   5        435.84        408.89        19.19 o                         
   4  11   5         18.44          6.80         4.97 o                         
   5  11   5         96.65        100.76        12.73 o                         
   6  11   5         16.33         18.89         9.37 o                         
   7  11   5          8.69          3.71         7.44 o                         
   8  11   5         14.60         13.32         5.19 o                         
   9  11   5         18.84         18.81        14.67 o                         
  10  11   5          1.56        -15.46        32.02 o                         
  -9  12   5         23.95          1.12        21.34 o                         
  -8  12   5         28.74         20.57        18.95 o                         
  -7  12   5         44.77         41.46        13.13 o                         
  -6  12   5        114.65        123.44        13.23 o                         
  -5  12   5        204.64        228.58        16.34 o                         
  -4  12   5         59.80         62.45         8.95 o                         
  -3  12   5        518.99        472.49        24.96 o                         
  -2  12   5        193.86        212.61        13.70 o                         
  -1  12   5        643.55        646.75        28.31 o                         
   0  12   5        295.06        271.79        14.43 o                         
   1  12   5        517.23        531.56        21.55 o                         
   2  12   5        175.76        149.50        15.46 o                         
   3  12   5        601.97        612.93        24.86 o                         
   4  12   5        261.27        240.96        14.08 o                         
   5  12   5        333.96        350.14        20.25 o                         
   6  12   5        100.19         92.98        12.38 o                         
   7  12   5        296.58        314.44        27.70 o                         
   8  12   5         91.50         78.64        12.54 o                         
   9  12   5         46.85         70.08        24.18 o                         
  -9  13   5          1.07        -20.98        39.75 o                         
  -8  13   5         28.74         23.18        17.70 o                         
  -7  13   5         35.17         27.80        11.28 o                         
  -6  13   5         38.13         37.02        14.35 o                         
  -5  13   5          5.36         -0.07         9.39 o                         
  -4  13   5          1.94         -4.42         8.34 o                         
  -3  13   5         10.34         -4.44         4.44 o                         
  -2  13   5          0.19          1.66         8.92 o                         
  -1  13   5         99.85        100.69        19.60 o                         
   0  13   5        103.02        100.01        12.19 o                         
   1  13   5          0.39         -8.10         8.10 o                         
   2  13   5         48.13         32.38        18.62 o                         
   3  13   5          4.91         -1.93         6.77 o                         
   4  13   5         26.83         30.50         9.36 o                         
   5  13   5          8.84          1.42        11.43 o                         
   6  13   5          6.98          1.00        13.74 o                         
   7  13   5        100.55        117.88        11.76 o                         
   8  13   5          0.11          9.41        21.51 o                         
   9  13   5         30.24         -0.79        24.36 o                         
  -8  14   5         13.88         95.50        32.54 o                         
  -7  14   5         35.75         12.81        10.58 o                         
  -6  14   5         20.19          9.77        27.88 o                         
  -5  14   5         49.59         43.64        12.73 o                         
  -4  14   5        136.67        141.11        11.88 o                         
  -3  14   5         66.26         68.08         9.38 o                         
  -2  14   5         51.61         50.94        16.25 o                         
  -1  14   5         52.59         49.37         9.04 o                         
   0  14   5          3.18         -2.26        10.37 o                         
   1  14   5         12.67          1.21         7.41 o                         
   2  14   5         11.92         12.86         9.41 o                         
   3  14   5          0.84          2.02         7.97 o                         
   4  14   5         39.27         39.75        11.63 o                         
   5  14   5          5.10         -0.94        10.23 o                         
   6  14   5         22.62         40.87        10.27 o                         
   7  14   5         30.33         25.99        14.82 o                         
   8  14   5          7.06         -9.94        45.27 o                         
  -8  15   5          2.99         30.91        35.33 o                         
  -7  15   5          1.60         34.84        24.14 o                         
  -6  15   5          5.03          6.78        13.45 o                         
  -5  15   5          0.01        -16.45        16.45 o                         
  -4  15   5        159.62        197.92        17.80 o                         
  -3  15   5          4.61         -1.59         6.25 o                         
  -2  15   5        334.21        370.32        18.35 o                         
  -1  15   5         40.13         42.41        11.16 o                         
   0  15   5        166.27        192.64        15.01 o                         
   1  15   5         36.87         41.42        12.59 o                         
   2  15   5          4.80         -5.90        10.42 o                         
   3  15   5         99.81         85.74        12.98 o                         
   4  15   5        129.57         94.28        17.20 o                         
   5  15   5         85.70         83.62        18.46 o                         
   6  15   5          5.68         12.34        13.62 o                         
   7  15   5          9.63        -19.28        19.28 o                         
  -7  16   5         33.35         36.43        30.91 o                         
  -6  16   5          0.01        -17.53        21.53 o                         
  -5  16   5          0.28         20.61        30.91 o                         
  -4  16   5          9.75         14.78        10.21 o                         
  -3  16   5          3.14          4.17         6.00 o                         
  -2  16   5          6.70         26.51         9.53 o                         
  -1  16   5          1.46        -10.16        14.02 o                         
   0  16   5        102.81        120.40        14.52 o                         
   1  16   5          0.17          0.99        10.63 o                         
   2  16   5          9.23         24.13        11.03 o                         
   3  16   5        135.35        134.69        17.53 o                         
   4  16   5         33.09         23.51        16.32 o                         
   5  16   5         34.08         18.58        14.10 o                         
   6  16   5          0.68        -16.94        16.94 o                         
   7  16   5          2.63         54.10        35.33 o                         
  -6  17   5          3.40        -29.81        54.10 o                         
  -5  17   5         44.36         41.54        27.05 o                         
  -4  17   5         40.18         32.90        12.65 o                         
  -3  17   5         22.00         19.45        11.66 o                         
  -2  17   5         85.67         80.31        12.40 o                         
  -1  17   5          0.04        -13.32        13.32 o                         
   0  17   5         71.37         77.75        15.62 o                         
   1  17   5         26.04         10.03        28.53 o                         
   2  17   5         58.24         61.12        19.92 o                         
   3  17   5          0.05         -5.63        11.56 o                         
   4  17   5          3.59         -9.46        15.78 o                         
   5  17   5         12.68          8.64        18.77 o                         
   6  17   5          6.63         -9.94        29.81 o                         
  -5  18   5         15.10         48.47        21.87 o                         
  -4  18   5         10.17         27.31        16.23 o                         
  -3  18   5          0.17        -12.00        12.00 o                         
  -2  18   5          0.01         -6.27        11.29 o                         
  -1  18   5          0.03          5.13        12.26 o                         
   0  18   5         66.38         52.59        17.37 o                         
   1  18   5         37.84         39.10        12.68 o                         
   2  18   5          8.13          1.42        17.30 o                         
   3  18   5         13.79         15.06        17.05 o                         
   4  18   5          1.53        -19.35        19.35 o                         
  -3  19   5         17.26         24.98        15.47 o                         
  -2  19   5         15.68         31.15        21.81 o                         
  -1  19   5          5.24          6.18        18.61 o                         
   0  19   5         27.28         18.33        17.04 o                         
   1  19   5         17.06        -12.69        21.35 o                         
   2  19   5          1.04        -17.37        17.37 o                         
   3  19   5          0.72         -2.61        55.52 o                         
 -12   0   6         74.42         44.29        23.73 o                         
 -10   0   6         46.20         50.32         7.96 o                         
  -9   0   6        556.33        730.91        62.93 o                         
  -8   0   6         10.28         15.46        19.87 o                         
  -7   0   6        529.08        590.69        44.16 o                         
  -6   0   6         15.69         13.49         8.95 o                         
  -5   0   6        141.72        143.95        12.86 o                         
  -4   0   6       1313.18       1374.99        36.70 o                         
  -3   0   6       6806.50       7293.43       161.70 o                         
  -2   0   6      10691.37      10611.14       187.35 o                         
  -1   0   6         28.77         25.56         4.24 o                         
   0   0   6      12744.07      12604.25       556.49 o                         
   1   0   6       1138.00       1245.99        29.05 o                         
   2   0   6          3.76          1.77         4.30 o                         
   3   0   6       6559.37       6557.60       146.77 o                         
   4   0   6       2372.94       2277.86        55.18 o                         
   5   0   6        132.31        164.12         9.46 o                         
   6   0   6       2258.55       2196.85        57.19 o                         
   7   0   6       1134.96       1106.31        26.36 o                         
   8   0   6         35.20         32.61         7.11 o                         
   9   0   6          0.71         -8.53         8.53 o                         
  10   0   6        269.10        322.80        27.16 o                         
  11   0   6         99.31        109.27        36.99 o                         
 -12   1   6          2.67        -16.06        26.50 o                         
 -11   1   6          2.35          7.73        20.98 o                         
 -10   1   6         22.76         23.21         8.61 o                         
  -9   1   6         39.85         56.46        12.98 o                         
  -8   1   6         32.19         43.86         7.88 o                         
  -7   1   6       2222.83       2321.17        64.58 o                         
  -6   1   6         44.45         48.12         9.72 o                         
  -5   1   6       1163.38       1113.25        26.00 o                         
  -4   1   6        603.30        626.94        15.64 o                         
  -3   1   6        180.68        214.61         7.28 o                         
  -2   1   6        642.21        640.40        11.71 o                         
  -1   1   6       2775.13       2867.84        40.94 o                         
   0   1   6          0.87         10.02         3.49 o                         
   1   1   6       1125.84       1056.88        21.86 o                         
   2   1   6       1909.52       1890.02        33.68 o                         
   3   1   6        322.27        355.19         9.27 o                         
   4   1   6        298.08        378.75         8.12 o                         
   5   1   6        144.63        168.66         6.61 o                         
   6   1   6         36.65         39.40         4.30 o                         
   7   1   6         38.61         46.73         5.51 o                         
   8   1   6        204.02        204.79         7.97 o                         
   9   1   6         88.09         72.07        12.80 o                         
  10   1   6          6.41         31.61         8.33 o                         
  11   1   6          0.59          3.14        10.68 o                         
 -12   2   6         24.72         33.12        38.64 o                         
 -11   2   6        177.46        197.38        23.19 o                         
 -10   2   6         46.10         49.12         8.89 o                         
  -9   2   6          6.38          8.23         8.09 o                         
  -8   2   6        368.82        355.21        16.45 o                         
  -7   2   6         13.18         27.33         6.77 o                         
  -6   2   6        461.05        439.08        13.95 o                         
  -5   2   6       1142.30       1136.60        26.24 o                         
  -4   2   6       1686.58       1878.83        54.95 o                         
  -3   2   6        412.86        390.37        12.00 o                         
  -2   2   6        681.73        736.68        13.54 o                         
  -1   2   6         50.95         34.28         3.58 o                         
   0   2   6         20.95         17.20         2.71 o                         
   1   2   6       4167.63       4110.91        70.85 o                         
   2   2   6       4840.08       4840.25        71.57 o                         
   3   2   6         57.32         58.33         3.96 o                         
   4   2   6       1761.18       1842.10        30.37 o                         
   5   2   6       1590.94       1715.09        41.50 o                         
   6   2   6        127.31        135.07         6.22 o                         
   7   2   6        255.43        257.23         7.84 o                         
   8   2   6        171.60        200.90        10.32 o                         
   9   2   6        140.05        126.56         8.72 o                         
  10   2   6          4.51         -1.42         8.16 o                         
  11   2   6          2.59         22.70        22.40 o                         
 -11   3   6         32.34         18.73        13.52 o                         
 -10   3   6         19.59         18.17        14.26 o                         
  -9   3   6         78.32         77.06         7.70 o                         
  -8   3   6          2.87          4.04         7.10 o                         
  -7   3   6        204.20        199.97        14.98 o                         
  -6   3   6        651.37        689.94        20.10 o                         
  -5   3   6          8.44          9.60         6.53 o                         
  -4   3   6       3866.39       4132.88        82.93 o                         
  -3   3   6       1363.57       1403.57        30.94 o                         
  -2   3   6       2048.57       2162.68        49.38 o                         
  -1   3   6       3691.35       3942.19        59.50 o                         
   0   3   6        954.39        982.42        22.10 o                         
   1   3   6         77.37        105.13         5.45 o                         
   2   3   6          1.55          3.00         3.40 o                         
   3   3   6        954.49        935.54        24.16 o                         
   4   3   6         11.79          6.67         4.56 o                         
   5   3   6        681.13        633.55        15.03 o                         
   6   3   6         59.16         59.32         5.12 o                         
   7   3   6        464.82        471.02        11.15 o                         
   8   3   6         16.35         13.48         6.99 o                         
   9   3   6         98.17         96.08         8.19 o                         
  10   3   6         54.60         41.84        10.63 o                         
  11   3   6          9.72         -7.56        21.77 o                         
 -12   4   6          6.96         19.87        30.91 o                         
 -11   4   6        100.78         89.56        17.82 o                         
 -10   4   6        279.15        283.36        31.58 o                         
  -9   4   6          0.28          2.64         8.61 o                         
  -8   4   6          4.52          2.81         5.47 o                         
  -7   4   6          2.18         -4.63         4.63 o                         
  -6   4   6         77.37         61.74         6.01 o                         
  -5   4   6         35.72         41.73         5.90 o                         
  -4   4   6        557.74        515.41        17.68 o                         
  -3   4   6        416.34        357.35        13.74 o                         
  -2   4   6        668.24        677.60        18.96 o                         
  -1   4   6        318.56        338.32        12.58 o                         
   0   4   6       1834.82       1784.90        44.34 o                         
   1   4   6       1883.27       1736.21        38.67 o                         
   2   4   6       1228.76       1158.29        27.07 o                         
   3   4   6         16.55          4.53         3.69 o                         
   4   4   6         74.39         74.51         5.92 o                         
   5   4   6        120.76        138.43         8.64 o                         
   6   4   6          9.10          0.92         4.69 o                         
   7   4   6        132.68        161.58         7.22 o                         
   8   4   6          4.69          4.54         7.73 o                         
   9   4   6          0.85          4.50        10.26 o                         
  10   4   6          0.44         -0.37        13.03 o                         
  11   4   6          0.12        -21.84        22.19 o                         
 -11   5   6          0.69         -5.68        22.57 o                         
 -10   5   6         30.33         39.98        19.57 o                         
  -9   5   6         61.95         47.33         7.49 o                         
  -8   5   6        676.46        631.28        25.70 o                         
  -7   5   6        141.05        118.21        11.14 o                         
  -6   5   6        264.27        270.43        24.70 o                         
  -5   5   6        405.10        382.15        14.95 o                         
  -4   5   6       1830.34       1850.53        47.01 o                         
  -3   5   6        544.37        558.68        14.24 o                         
  -2   5   6        802.52        674.10        20.82 o                         
  -1   5   6         40.70         41.81         6.09 o                         
   0   5   6          3.04          3.14         4.49 o                         
   1   5   6       4608.68       5237.89       131.82 o                         
   2   5   6        149.57        143.67         5.75 o                         
   3   5   6       1036.92       1027.16        30.11 o                         
   4   5   6        123.03        134.51         7.83 o                         
   5   5   6       1380.47       1482.87        31.77 o                         
   6   5   6        238.82        248.69         8.11 o                         
   7   5   6        627.59        645.79        14.20 o                         
   8   5   6          1.04         -2.69         5.17 o                         
   9   5   6        402.60        400.78        24.61 o                         
  10   5   6          0.20         12.47        12.95 o                         
  11   5   6          3.48          5.33        43.76 o                         
 -11   6   6          0.10         -8.91        21.57 o                         
 -10   6   6          6.76         20.10        14.82 o                         
  -9   6   6        209.43        219.75        17.29 o                         
  -8   6   6         81.39        107.44        12.52 o                         
  -7   6   6        179.73        145.14         9.15 o                         
  -6   6   6        143.12        168.51         9.39 o                         
  -5   6   6       1494.73       1519.67        48.73 o                         
  -4   6   6        220.15        207.22         9.41 o                         
  -3   6   6        659.06        645.43        15.26 o                         
  -2   6   6       1348.82       1350.13        37.44 o                         
  -1   6   6        594.18        614.75        21.15 o                         
   0   6   6        473.39        512.10        19.99 o                         
   1   6   6        537.78        519.33        16.77 o                         
   2   6   6        259.28        292.91        10.71 o                         
   3   6   6        111.44         94.98         5.16 o                         
   4   6   6        241.55        232.89         7.15 o                         
   5   6   6        440.14        468.20        15.68 o                         
   6   6   6         43.12         40.23         4.19 o                         
   7   6   6        121.75        118.17         7.94 o                         
   8   6   6        275.61        304.68        13.84 o                         
   9   6   6          1.77          5.97        12.26 o                         
  10   6   6          0.65         -5.91        14.30 o                         
  11   6   6          2.29         17.15        20.78 o                         
 -11   7   6         47.56         82.06        27.51 o                         
 -10   7   6         36.39         42.03        16.28 o                         
  -9   7   6         67.82         51.24        11.60 o                         
  -8   7   6         88.10         88.97        12.66 o                         
  -7   7   6        350.38        342.15        22.31 o                         
  -6   7   6         44.62         48.70         7.73 o                         
  -5   7   6        234.29        208.90        10.68 o                         
  -4   7   6        784.51        681.72        39.96 o                         
  -3   7   6        154.54        173.88         8.44 o                         
  -2   7   6       3219.98       3181.87        90.67 o                         
  -1   7   6        190.62        186.11         9.55 o                         
   0   7   6        570.05        587.10        19.30 o                         
   1   7   6       1123.59       1130.74        28.77 o                         
   2   7   6       1819.25       1796.43        59.37 o                         
   3   7   6        117.02         94.55         6.68 o                         
   4   7   6          0.27         -3.60         3.60 o                         
   5   7   6          3.88         -0.73         5.77 o                         
   6   7   6        168.62        163.53         6.47 o                         
   7   7   6         90.89         95.16         8.17 o                         
   8   7   6          0.52         -5.52         6.39 o                         
   9   7   6          8.87         -0.51         9.84 o                         
  10   7   6         11.47          5.68        13.35 o                         
  11   7   6          1.44        -10.44        20.95 o                         
 -11   8   6          9.79         20.76        29.64 o                         
 -10   8   6         13.85          1.05        18.73 o                         
  -9   8   6        130.22        138.58        13.21 o                         
  -8   8   6        211.30        254.74        18.67 o                         
  -7   8   6          2.52         -1.02         8.64 o                         
  -6   8   6        257.85        250.05        13.36 o                         
  -5   8   6        158.92        173.69        10.29 o                         
  -4   8   6        285.86        267.47        34.55 o                         
  -3   8   6        578.44        561.68        17.25 o                         
  -2   8   6        548.10        521.28        12.89 o                         
  -1   8   6        229.29        232.19         9.08 o                         
   0   8   6        369.20        382.20        11.44 o                         
   1   8   6        236.85        252.50         8.45 o                         
   2   8   6          1.90          5.60         5.28 o                         
   3   8   6          3.67         -5.22         5.22 o                         
   4   8   6        899.89        889.81        25.80 o                         
   5   8   6          0.21          1.32         4.00 o                         
   6   8   6        622.65        642.81        16.76 o                         
   7   8   6        288.92        274.01        11.92 o                         
   8   8   6          0.01          2.47        10.70 o                         
   9   8   6         17.43         23.43        10.49 o                         
  10   8   6         41.98         27.81        14.28 o                         
 -10   9   6          2.25          2.52        16.49 o                         
  -9   9   6          8.49         43.89        17.12 o                         
  -8   9   6         45.78         68.21        10.21 o                         
  -7   9   6        415.42        489.68        33.42 o                         
  -6   9   6         64.54         44.37         8.79 o                         
  -5   9   6         66.34         59.50         9.08 o                         
  -4   9   6          0.14         19.44        20.40 o                         
  -3   9   6        316.24        278.97        15.14 o                         
  -2   9   6        158.65        136.25        11.87 o                         
  -1   9   6        385.70        368.03        10.90 o                         
   0   9   6         66.28         67.29         6.12 o                         
   1   9   6        197.92        206.68        10.14 o                         
   2   9   6        680.44        781.31        20.05 o                         
   3   9   6         33.75         25.94         8.81 o                         
   4   9   6        840.39        875.51        36.14 o                         
   5   9   6         94.88        107.92         7.85 o                         
   6   9   6          8.21          9.38         6.50 o                         
   7   9   6        165.40        166.32         9.70 o                         
   8   9   6         19.28         32.85         9.39 o                         
   9   9   6          0.03         -5.56        13.46 o                         
  10   9   6         12.64         22.54        19.93 o                         
 -10  10   6         68.02        114.33        23.54 o                         
  -9  10   6          0.50         37.47        19.80 o                         
  -8  10   6          2.79          2.26         9.90 o                         
  -7  10   6          0.70          0.06        35.33 o                         
  -6  10   6        214.56        212.97        14.43 o                         
  -5  10   6        211.83        205.80        14.43 o                         
  -4  10   6        409.41        410.89        23.38 o                         
  -3  10   6         11.00         18.34         8.64 o                         
  -2  10   6        149.22        117.47         7.32 o                         
  -1  10   6         93.51         78.34        10.04 o                         
   0  10   6         82.63         57.59         6.08 o                         
   1  10   6       1153.04       1178.87        36.63 o                         
   2  10   6        630.37        611.16        33.52 o                         
   3  10   6         85.45         72.44         7.94 o                         
   4  10   6        471.95        438.32        13.76 o                         
   5  10   6          1.14          0.23         4.05 o                         
   6  10   6          5.68         -0.54         7.68 o                         
   7  10   6          8.73          6.07         7.50 o                         
   8  10   6         29.00         25.16         7.39 o                         
   9  10   6         48.84         57.38        17.16 o                         
  10  10   6          0.25         23.58        15.19 o                         
 -10  11   6          1.99        -12.14        21.86 o                         
  -9  11   6          0.17          4.38        20.83 o                         
  -8  11   6          4.07         15.02        61.28 o                         
  -7  11   6         14.43         20.90         8.30 o                         
  -6  11   6        208.64        220.85        15.10 o                         
  -5  11   6        160.79        145.12        13.20 o                         
  -4  11   6        339.10        355.26        31.47 o                         
  -3  11   6         34.23         37.63         3.97 o                         
  -2  11   6        302.21        272.36        20.57 o                         
  -1  11   6        244.86        228.21        10.68 o                         
   0  11   6        210.69        188.07        11.13 o                         
   1  11   6          2.67         -7.46         7.46 o                         
   2  11   6         15.57         10.93         7.55 o                         
   3  11   6         49.86         46.82        13.15 o                         
   4  11   6        334.43        308.57        13.50 o                         
   5  11   6         23.72         25.24         7.87 o                         
   6  11   6         85.58         79.04        10.88 o                         
   7  11   6         52.57         58.63         9.47 o                         
   8  11   6         47.07         52.76        12.63 o                         
   9  11   6         82.33         47.87        28.23 o                         
  -9  12   6          3.91         40.75        25.74 o                         
  -8  12   6         52.08         44.39        34.23 o                         
  -7  12   6         24.22         23.05         6.81 o                         
  -6  12   6         35.22         22.93         9.83 o                         
  -5  12   6        206.82        229.61        19.12 o                         
  -4  12   6        186.17        181.79        30.91 o                         
  -3  12   6        107.89        113.70         9.13 o                         
  -2  12   6        102.32         83.81         8.17 o                         
  -1  12   6        272.38        277.15        21.64 o                         
   0  12   6         37.46         33.71         8.77 o                         
   1  12   6        212.46        255.35        17.22 o                         
   2  12   6        317.44        292.14        18.17 o                         
   3  12   6        163.00        150.01        13.30 o                         
   4  12   6        191.80        154.63        14.68 o                         
   5  12   6          6.29          1.66         6.21 o                         
   6  12   6          4.07        -11.21        11.21 o                         
   7  12   6         14.71         21.35         9.82 o                         
   8  12   6        106.69        108.82        14.72 o                         
   9  12   6          0.14         15.39        24.20 o                         
  -9  13   6          0.90         27.60        44.16 o                         
  -8  13   6          4.14         23.53        22.16 o                         
  -7  13   6          0.25         20.53        25.40 o                         
  -6  13   6          4.31         16.45        10.02 o                         
  -5  13   6          3.36         -5.61        10.06 o                         
  -4  13   6          0.09          6.95         8.91 o                         
  -3  13   6        203.13        184.86         9.71 o                         
  -2  13   6        250.74        249.20        13.85 o                         
  -1  13   6          2.88         14.98         7.04 o                         
   0  13   6          3.00         -1.61         7.97 o                         
   1  13   6         56.84         73.75        14.34 o                         
   2  13   6         61.39         45.12         9.41 o                         
   3  13   6         71.97         72.34         9.64 o                         
   4  13   6          3.24          2.22         6.98 o                         
   5  13   6          5.40          9.14         8.80 o                         
   6  13   6          6.32         -4.16        14.98 o                         
   7  13   6          0.79          3.52        12.46 o                         
   8  13   6          1.74         14.48        14.59 o                         
  -8  14   6         38.77         91.60        32.03 o                         
  -7  14   6          0.85          7.59        12.43 o                         
  -6  14   6         50.86         34.27        17.97 o                         
  -5  14   6         14.58         19.46         9.80 o                         
  -4  14   6         11.29         16.43        10.66 o                         
  -3  14   6        206.21        179.25         9.32 o                         
  -2  14   6         24.29         35.90         7.39 o                         
  -1  14   6        108.60         90.39        11.57 o                         
   0  14   6         72.91         82.29        16.73 o                         
   1  14   6         40.10         30.26         8.68 o                         
   2  14   6         15.52         11.18         7.35 o                         
   3  14   6         11.72          3.55         8.83 o                         
   4  14   6         28.76         19.63         9.40 o                         
   5  14   6          5.04         18.66        12.46 o                         
   6  14   6        133.12        150.73        25.51 o                         
   7  14   6         26.33         24.60        10.59 o                         
   8  14   6         23.99        -18.01        29.54 o                         
  -7  15   6         22.06         40.16        33.12 o                         
  -6  15   6         13.02         13.31        15.02 o                         
  -5  15   6          0.94          8.26        20.16 o                         
  -4  15   6         61.92         61.03        16.82 o                         
  -3  15   6         12.17         26.42         9.66 o                         
  -2  15   6         40.78         57.50        11.77 o                         
  -1  15   6         73.12         85.04        11.92 o                         
   0  15   6        119.00        130.56        12.42 o                         
   1  15   6         10.90         15.98        11.27 o                         
   2  15   6          4.94          6.85        13.32 o                         
   3  15   6          0.11         -0.30        13.00 o                         
   4  15   6         84.76         71.85        19.44 o                         
   5  15   6         21.71          7.35        16.16 o                         
   6  15   6          1.35         27.97        19.13 o                         
   7  15   6          0.09        -13.25        44.16 o                         
  -7  16   6         72.21        111.51        48.58 o                         
  -6  16   6          3.83          3.22        16.40 o                         
  -5  16   6         14.52          7.00        38.09 o                         
  -4  16   6          6.19         15.41        24.29 o                         
  -3  16   6          0.12         -9.79         9.79 o                         
  -2  16   6         18.92         11.60         6.38 o                         
  -1  16   6        130.95        122.61        13.77 o                         
   0  16   6         48.78         32.43        10.94 o                         
   1  16   6        117.15        135.64        15.79 o                         
   2  16   6         20.51         16.70        14.02 o                         
   3  16   6        121.23         96.57        13.98 o                         
   4  16   6         23.33          6.95        27.40 o                         
   5  16   6         11.74         22.36        19.15 o                         
   6  16   6          1.57        -12.36        17.27 o                         
  -5  17   6          9.10         11.40        18.18 o                         
  -4  17   6          0.21         28.71        31.47 o                         
  -3  17   6         10.25         20.98        11.79 o                         
  -2  17   6          2.81         -8.33         9.21 o                         
  -1  17   6        149.92        164.97        18.83 o                         
   0  17   6          1.12         -2.61        11.88 o                         
   1  17   6        146.08        141.96        16.95 o                         
   2  17   6          5.39         -2.94        12.40 o                         
   3  17   6          0.42        -13.75        13.98 o                         
   4  17   6         59.58         22.79        32.02 o                         
   5  17   6         64.75         50.87        25.34 o                         
  -5  18   6          0.08        -24.29        25.39 o                         
  -4  18   6          2.13         14.65        25.45 o                         
  -3  18   6          0.09         24.86        30.31 o                         
  -2  18   6          4.23         13.52        12.56 o                         
  -1  18   6         23.77         25.04        14.04 o                         
   0  18   6          0.01         -3.86        14.68 o                         
   1  18   6          7.03          8.09        20.40 o                         
   2  18   6         34.58          9.58        18.98 o                         
   3  18   6         15.10         28.69        16.18 o                         
   4  18   6          0.17         -7.12        30.36 o                         
  -3  19   6         51.91         77.24        23.24 o                         
  -2  19   6          2.93         -8.07        15.86 o                         
  -1  19   6         37.37         33.67        15.47 o                         
   0  19   6         11.09          8.43        21.20 o                         
   1  19   6         31.57         43.68        21.40 o                         
   2  19   6         13.93         18.05        16.89 o                         
 -10   1   7          1.86        -10.04        19.02 o                         
  -9   1   7         37.26         19.84        13.00 o                         
  -8   1   7         31.96         34.10         8.41 o                         
  -7   1   7        180.84        191.06        10.83 o                         
  -6   1   7       1834.72       1913.08        45.01 o                         
  -5   1   7        138.95        132.95         7.20 o                         
  -4   1   7       3657.38       4085.45        72.68 o                         
  -3   1   7        126.30        124.38         7.21 o                         
  -2   1   7        635.87        682.91        12.33 o                         
  -1   1   7       1761.30       1647.39        29.70 o                         
   0   1   7         57.76         50.44         5.37 o                         
   1   1   7          9.22         14.55         3.99 o                         
   2   1   7         92.96        120.10         5.15 o                         
   3   1   7         53.74         50.99         3.55 o                         
   4   1   7        399.29        394.12        11.70 o                         
   5   1   7         73.62         78.08         4.84 o                         
   6   1   7       1109.83       1150.94        22.67 o                         
   7   1   7         34.40         38.37         5.72 o                         
   8   1   7        580.31        569.18        13.83 o                         
   9   1   7         46.12         51.47         7.35 o                         
  10   1   7         15.19          5.89         9.89 o                         
  11   1   7        115.39        114.49        20.86 o                         
 -12   2   7          1.80          5.52        23.19 o                         
 -11   2   7         29.88         -5.52        23.19 o                         
 -10   2   7         76.54         84.37        23.74 o                         
  -9   2   7          2.41          2.96         7.73 o                         
  -8   2   7         70.53         87.54         9.46 o                         
  -7   2   7         54.78         71.23        15.18 o                         
  -6   2   7        522.80        562.84        23.34 o                         
  -5   2   7        179.69        193.74         8.10 o                         
  -4   2   7        339.30        317.53        10.83 o                         
  -3   2   7         81.79         91.68         6.74 o                         
  -2   2   7        556.39        593.89        13.34 o                         
  -1   2   7        114.27        124.95         6.40 o                         
   0   2   7        103.43         90.43         6.75 o                         
   1   2   7        206.59        194.38         6.70 o                         
   2   2   7       1965.22       2052.71        51.12 o                         
   3   2   7       2127.19       2209.71        50.41 o                         
   4   2   7       2179.51       2157.23        45.99 o                         
   5   2   7        487.92        490.11        11.96 o                         
   6   2   7        444.98        450.17        10.92 o                         
   7   2   7          3.92         18.26         6.72 o                         
   8   2   7         72.49         81.01         5.61 o                         
   9   2   7         85.72         78.43         8.80 o                         
  10   2   7         21.75         27.52         8.46 o                         
  11   2   7         38.65         -2.78        34.74 o                         
 -12   3   7        102.43         68.45        36.43 o                         
 -10   3   7         24.63         37.81        20.16 o                         
  -9   3   7          1.11         -7.57         7.57 o                         
  -8   3   7        126.84        116.64         8.92 o                         
  -7   3   7        264.82        244.84        15.62 o                         
  -6   3   7        232.32        212.21        17.21 o                         
  -5   3   7       1013.24       1040.31        25.19 o                         
  -4   3   7        644.09        604.09        22.98 o                         
  -3   3   7        126.77         98.60         9.78 o                         
  -2   3   7        138.55        115.30         7.70 o                         
  -1   3   7         93.62        112.34         9.84 o                         
   0   3   7       1562.57       1675.23        35.27 o                         
   1   3   7        596.43        598.31        14.01 o                         
   2   3   7          0.03         -3.08         3.08 o                         
   3   3   7         11.85          8.25         3.86 o                         
   4   3   7        160.54        162.10         9.63 o                         
   5   3   7        608.56        622.96        14.59 o                         
   6   3   7        370.82        357.80         9.28 o                         
   7   3   7        254.32        261.00        11.85 o                         
   8   3   7         67.68         76.72         7.70 o                         
   9   3   7         34.88         37.00         6.79 o                         
  10   3   7         94.41         92.38        18.19 o                         
  11   3   7          4.55          2.59        22.35 o                         
 -11   4   7          4.27         18.77        32.02 o                         
 -10   4   7        140.87        148.85        19.83 o                         
  -9   4   7          0.04          5.62         7.50 o                         
  -8   4   7        310.59        315.29        24.22 o                         
  -7   4   7       1605.23       1720.91        50.52 o                         
  -6   4   7        143.84        141.34         9.40 o                         
  -5   4   7        683.17        719.01        27.18 o                         
  -4   4   7        265.38        257.54         8.15 o                         
  -3   4   7         37.68         30.54         6.94 o                         
  -2   4   7        188.38        163.84         7.01 o                         
  -1   4   7        337.46        371.39        10.34 o                         
   0   4   7        249.10        286.93         8.92 o                         
   1   4   7          0.20          8.94         4.90 o                         
   2   4   7        346.48        334.91         8.85 o                         
   3   4   7        225.61        200.03         6.89 o                         
   4   4   7        181.49        191.99         7.07 o                         
   5   4   7         12.98         13.35         4.60 o                         
   6   4   7        221.18        219.11         7.36 o                         
   7   4   7        122.42         95.92         9.14 o                         
   8   4   7          1.61          3.65         6.15 o                         
   9   4   7         26.02         37.05        14.24 o                         
  10   4   7          3.10        -11.23        11.23 o                         
  11   4   7         14.02        -12.78        21.58 o                         
 -11   5   7         57.62        122.55        47.48 o                         
 -10   5   7          0.05        -21.87        21.87 o                         
  -9   5   7        115.02        121.99         5.69 o                         
  -8   5   7         11.54          6.23         3.83 o                         
  -7   5   7        111.52        113.36         5.51 o                         
  -6   5   7       2113.40       2082.14       114.83 o                         
  -5   5   7       1202.77       1388.33        45.33 o                         
  -4   5   7         55.49         40.79         4.51 o                         
  -3   5   7        140.22        116.81         8.48 o                         
  -2   5   7         93.77         81.95         5.17 o                         
  -1   5   7        346.54        334.50        13.08 o                         
   0   5   7       1098.21       1120.63        37.93 o                         
   1   5   7       2243.82       2348.98        59.66 o                         
   2   5   7        421.33        374.78        15.49 o                         
   3   5   7       1008.58       1018.53        33.82 o                         
   4   5   7        244.14        213.38         8.15 o                         
   5   5   7         70.89         82.37         6.48 o                         
   6   5   7         44.62         61.83         6.37 o                         
   7   5   7        236.64        230.59         8.13 o                         
   8   5   7          4.63         -1.03         6.81 o                         
   9   5   7         31.48         37.70        11.27 o                         
  10   5   7          1.08         15.20        17.03 o                         
  11   5   7          7.05        -13.83        22.78 o                         
 -11   6   7         10.52         13.73        25.08 o                         
 -10   6   7         21.44         17.15        35.88 o                         
  -9   6   7         83.57        104.38        16.38 o                         
  -8   6   7         39.18         34.26        13.07 o                         
  -7   6   7        128.88        136.29         9.77 o                         
  -6   6   7        128.61        136.75        13.23 o                         
  -5   6   7         33.24         32.74         7.19 o                         
  -4   6   7         11.10          9.29         5.47 o                         
  -3   6   7         55.68         39.74         5.10 o                         
  -2   6   7          4.71         13.38        10.03 o                         
  -1   6   7        776.97        848.67        22.47 o                         
   0   6   7         77.09         88.01         6.60 o                         
   1   6   7        410.28        380.03        10.75 o                         
   2   6   7        223.48        189.02         7.93 o                         
   3   6   7          0.00          1.42         3.95 o                         
   4   6   7        424.76        461.82        17.15 o                         
   5   6   7         41.33         30.69         5.76 o                         
   6   6   7        231.14        226.19        11.25 o                         
   7   6   7        255.98        256.16         9.01 o                         
   8   6   7         15.75         37.75         9.26 o                         
   9   6   7         12.02          9.58         6.99 o                         
  10   6   7         36.78         18.17        14.35 o                         
  11   6   7          7.57          2.01        21.22 o                         
 -11   7   7          0.31          2.14        23.60 o                         
 -10   7   7         48.94         75.08        30.91 o                         
  -9   7   7          0.00          5.92        11.20 o                         
  -8   7   7        139.91        137.58        10.20 o                         
  -7   7   7        896.86        982.70        37.45 o                         
  -6   7   7        399.66        383.89        15.95 o                         
  -5   7   7        230.74        243.16        17.05 o                         
  -4   7   7          7.64          3.98         5.59 o                         
  -3   7   7        608.15        565.65        15.04 o                         
  -2   7   7         44.79         38.21         5.10 o                         
  -1   7   7       4240.41       4426.30       156.28 o                         
   0   7   7       1143.53       1149.80        32.09 o                         
   1   7   7        148.73        120.92        10.47 o                         
   2   7   7          3.42         -4.99         4.99 o                         
   3   7   7         80.87         76.71         5.68 o                         
   4   7   7        322.74        288.10        10.19 o                         
   5   7   7        275.07        325.74        14.21 o                         
   6   7   7        726.38        747.94        24.73 o                         
   7   7   7        134.49        139.53         6.99 o                         
   8   7   7        301.26        301.04        14.47 o                         
   9   7   7          0.11          4.96         6.15 o                         
  10   7   7         82.56         73.86        20.24 o                         
 -11   8   7         70.91         84.84        26.93 o                         
 -10   8   7         11.78         51.89        35.33 o                         
  -9   8   7         17.55         16.08        10.80 o                         
  -8   8   7         10.69         16.11        11.48 o                         
  -7   8   7          3.55          2.29         6.59 o                         
  -6   8   7        481.00        523.46        54.94 o                         
  -5   8   7         11.77          9.76         7.49 o                         
  -4   8   7        556.90        593.86        19.93 o                         
  -3   8   7         67.10         58.47         4.86 o                         
  -2   8   7          4.35          9.73         6.20 o                         
  -1   8   7         48.86         55.02         6.27 o                         
   0   8   7         19.42         18.99         7.54 o                         
   1   8   7        445.66        471.56        16.99 o                         
   2   8   7          2.16         -4.29         5.31 o                         
   3   8   7        592.19        644.79        25.98 o                         
   4   8   7        118.07        134.11         7.17 o                         
   5   8   7          1.02         -0.37         5.94 o                         
   6   8   7        111.98        118.38         6.14 o                         
   7   8   7         19.45          6.20         7.66 o                         
   8   8   7          0.45         14.27         6.73 o                         
   9   8   7        157.37        145.77        13.52 o                         
  10   8   7         30.84         49.63        17.62 o                         
 -10   9   7         37.58         40.29        32.02 o                         
  -9   9   7          0.00          7.69        20.16 o                         
  -8   9   7          1.02          0.46        10.52 o                         
  -7   9   7         16.74         24.95         9.78 o                         
  -6   9   7          3.74         -1.50         6.84 o                         
  -5   9   7        123.36        122.53        14.19 o                         
  -4   9   7        112.63        115.90        12.43 o                         
  -3   9   7       1669.52       1623.71        42.32 o                         
  -2   9   7          0.55          1.09         6.25 o                         
  -1   9   7        921.81        854.44        40.01 o                         
   0   9   7        388.67        381.96        19.42 o                         
   1   9   7       1151.70       1226.91        45.30 o                         
   2   9   7          0.01         -2.60         6.00 o                         
   3   9   7        335.42        360.89        23.24 o                         
   4   9   7        195.29        218.53         9.23 o                         
   5   9   7         61.01         44.09         6.43 o                         
   6   9   7         57.51         62.65         5.03 o                         
   7   9   7         77.35         67.42         8.07 o                         
   8   9   7        395.14        403.81        18.55 o                         
   9   9   7         87.45         92.28        15.72 o                         
  10   9   7         63.97         86.59        18.81 o                         
 -10  10   7         17.37         29.32        20.08 o                         
  -9  10   7         22.31         41.96        28.71 o                         
  -8  10   7          1.04         -4.01        11.61 o                         
  -7  10   7         14.14          5.05        12.14 o                         
  -6  10   7        205.00        219.25        15.62 o                         
  -5  10   7         30.77         28.45         7.42 o                         
  -4  10   7         43.11         18.60         9.40 o                         
  -3  10   7          5.46         -0.54         6.57 o                         
  -2  10   7       1346.56       1502.50        43.56 o                         
  -1  10   7         93.90         95.32         7.63 o                         
   0  10   7        620.85        670.31        21.33 o                         
   1  10   7        162.26        140.21         9.84 o                         
   2  10   7         81.13         70.08         8.05 o                         
   3  10   7         53.07         38.82         7.40 o                         
   4  10   7          1.86         -4.42         4.42 o                         
   5  10   7          5.98          5.14         5.21 o                         
   6  10   7          4.52         -4.16         6.99 o                         
   7  10   7        275.42        327.27        14.87 o                         
   8  10   7         12.41         12.10         9.34 o                         
   9  10   7         56.42         71.15        19.84 o                         
 -10  11   7         27.12         27.60        46.37 o                         
  -9  11   7         34.58         34.23        21.08 o                         
  -8  11   7         18.53         45.19        45.82 o                         
  -7  11   7         64.46         86.93        14.20 o                         
  -6  11   7          5.80          4.42        10.15 o                         
  -5  11   7          1.21          0.66         6.69 o                         
  -4  11   7        285.25        304.45        21.79 o                         
  -3  11   7          9.37         11.69         4.72 o                         
  -2  11   7        230.21        230.20        13.74 o                         
  -1  11   7        270.64        260.67        11.18 o                         
   0  11   7         48.08         39.48        12.43 o                         
   1  11   7          2.30          0.11         8.07 o                         
   2  11   7         96.11         94.51        10.06 o                         
   3  11   7        241.05        214.65        12.52 o                         
   4  11   7        247.79        273.13        15.23 o                         
   5  11   7         86.82         94.25         7.05 o                         
   6  11   7         63.99         53.18         8.18 o                         
   7  11   7         75.24         80.28         9.89 o                         
   8  11   7          0.67         -6.77        14.56 o                         
   9  11   7         24.32         29.53        18.09 o                         
  -9  12   7         21.53         59.62        45.27 o                         
  -8  12   7          2.83         29.77        19.47 o                         
  -7  12   7         18.13         20.33         9.50 o                         
  -6  12   7        126.35        120.70        12.67 o                         
  -5  12   7         12.85         18.51         9.78 o                         
  -4  12   7        498.64        554.04        27.04 o                         
  -3  12   7          2.41         -0.21         4.89 o                         
  -2  12   7        212.97        182.96         9.71 o                         
  -1  12   7         67.05         68.46         8.23 o                         
   0  12   7        496.26        456.93        19.48 o                         
   1  12   7          9.96         15.87         8.69 o                         
   2  12   7        744.75        760.54        34.10 o                         
   3  12   7        345.66        346.16        25.22 o                         
   4  12   7         22.38         38.89         7.48 o                         
   5  12   7        105.64        104.14         6.12 o                         
   6  12   7         56.61         36.44        11.44 o                         
   7  12   7         29.34         20.56        10.44 o                         
   8  12   7          7.64          6.19        13.23 o                         
   9  12   7         88.26         73.09        30.99 o                         
  -9  13   7          0.69         39.75        41.96 o                         
  -8  13   7          2.58         23.66        20.41 o                         
  -7  13   7         26.18         49.05        18.85 o                         
  -6  13   7        267.50        276.98        27.81 o                         
  -5  13   7          1.71         15.71        10.51 o                         
  -4  13   7         17.58         17.23        13.63 o                         
  -3  13   7         27.86         36.81         5.21 o                         
  -2  13   7          9.87         14.67         7.64 o                         
  -1  13   7          1.08         -6.76         6.76 o                         
   0  13   7         20.12         32.12         8.45 o                         
   1  13   7        135.96        143.49        12.37 o                         
   2  13   7          3.79         11.20        10.57 o                         
   3  13   7         49.27         52.99        12.24 o                         
   4  13   7         15.22         26.67         8.63 o                         
   5  13   7          1.05         -5.90         6.89 o                         
   6  13   7         23.75         34.11        16.13 o                         
   7  13   7          0.00         -7.98        10.27 o                         
   8  13   7          1.73         -1.41        17.04 o                         
  -8  14   7         17.42         87.22        53.00 o                         
  -7  14   7        111.38        128.70        19.30 o                         
  -6  14   7          2.11         -2.82        13.91 o                         
  -5  14   7        178.74        178.86        18.90 o                         
  -4  14   7         13.91         17.81        17.47 o                         
  -3  14   7          0.49         -6.09         6.09 o                         
  -2  14   7          2.91          9.54         7.57 o                         
  -1  14   7          8.30          0.15         6.95 o                         
   0  14   7         53.07         56.12        10.73 o                         
   1  14   7        115.74        119.75        12.39 o                         
   2  14   7          2.94         12.52         9.83 o                         
   3  14   7         45.43         53.09        11.06 o                         
   4  14   7        116.00        107.59        20.14 o                         
   5  14   7          9.93         10.19         8.58 o                         
   6  14   7          5.51         15.30        14.27 o                         
   7  14   7          2.58         -3.26        14.80 o                         
  -7  15   7         91.62         78.21        28.10 o                         
  -6  15   7         18.63         21.65        18.06 o                         
  -5  15   7         11.89          6.68        13.56 o                         
  -4  15   7         10.32          1.47        25.94 o                         
  -3  15   7          9.73         13.24         7.74 o                         
  -2  15   7         10.88         17.99         8.26 o                         
  -1  15   7         26.89         24.86        10.11 o                         
   0  15   7        220.27        253.71        20.51 o                         
   1  15   7         18.77          4.70         8.66 o                         
   2  15   7         41.61         28.78        10.39 o                         
   3  15   7        269.97        260.25        18.01 o                         
   4  15   7        153.73        137.04        14.68 o                         
   5  15   7         66.19         85.13        21.71 o                         
   6  15   7         39.41         13.81        17.94 o                         
   7  15   7          0.98         -7.22        22.18 o                         
  -6  16   7          3.25         -2.84        18.18 o                         
  -5  16   7        103.60        142.61        70.66 o                         
  -4  16   7         13.21         20.91        14.10 o                         
  -3  16   7          6.29          3.33         6.33 o                         
  -2  16   7         51.89         47.18        11.61 o                         
  -1  16   7         37.80         42.95        11.51 o                         
   0  16   7         95.92         84.92        12.12 o                         
   1  16   7        106.54         79.75        15.17 o                         
   2  16   7          5.59         30.07        17.21 o                         
   3  16   7          0.79         -7.38        22.82 o                         
   4  16   7         24.92         32.41        20.91 o                         
   5  16   7         22.08         19.36        22.24 o                         
   6  16   7          0.02          2.06        21.35 o                         
  -5  17   7         63.42        -24.49        28.79 o                         
  -4  17   7          0.06         13.53        23.02 o                         
  -3  17   7         12.42         20.64         9.29 o                         
  -2  17   7          1.26         10.68        10.14 o                         
  -1  17   7          4.17         14.70        11.28 o                         
   0  17   7         10.52         27.68        13.72 o                         
   1  17   7         67.47         53.02        12.64 o                         
   2  17   7         10.41          0.89        30.40 o                         
   3  17   7          9.06         35.88        21.21 o                         
   4  17   7          1.07         -8.31        22.24 o                         
   5  17   7          6.46         25.95        24.20 o                         
  -4  18   7         11.75          4.57        24.99 o                         
  -3  18   7          3.68         59.93        33.17 o                         
  -2  18   7          0.02        -13.16        13.16 o                         
  -1  18   7          5.76        -12.84        13.59 o                         
   0  18   7          4.14         16.48        17.96 o                         
   1  18   7          8.40          7.89        17.06 o                         
   2  18   7         14.74          7.85        18.41 o                         
   3  18   7          0.93        -24.89        24.89 o                         
  -2  19   7          4.98          4.57        18.55 o                         
  -1  19   7          4.23          5.32        23.47 o                         
   0  19   7          2.74         -2.32        17.77 o                         
   1  19   7          0.49         15.56        20.06 o                         
 -10   0   8        191.21        164.93        15.90 o                         
  -9   0   8          0.05          1.61        11.40 o                         
  -8   0   8        138.45        140.68        22.23 o                         
  -7   0   8        462.71        502.06        24.68 o                         
  -6   0   8       1126.56       1140.00        47.49 o                         
  -5   0   8       1206.73       1244.09        36.22 o                         
  -4   0   8        445.95        423.42        14.81 o                         
  -3   0   8       2694.02       2985.38        84.56 o                         
  -2   0   8       1244.08       1086.19        24.43 o                         
  -1   0   8       1310.19       1392.62        29.15 o                         
   0   0   8          5.29          8.35        10.04 o                         
   1   0   8        317.93        364.69        10.34 o                         
   2   0   8       3008.81       2896.01        82.13 o                         
   3   0   8        651.11        664.85        14.69 o                         
   4   0   8       1790.14       1924.58        56.44 o                         
   5   0   8       2596.53       2643.90        55.28 o                         
   6   0   8         16.36         13.33        12.01 o                         
   7   0   8        941.27       1063.60        38.87 o                         
   8   0   8          3.81         -0.18         6.06 o                         
   9   0   8        184.08        194.79        18.30 o                         
  10   0   8          2.34         40.95        15.32 o                         
  11   0   8         26.08         48.58        54.10 o                         
 -10   1   8         27.12         37.61        23.21 o                         
  -9   1   8          0.69         -6.60        10.04 o                         
  -8   1   8         18.18          4.68         7.08 o                         
  -7   1   8        188.17        174.82        10.95 o                         
  -6   1   8         43.25         43.40         6.51 o                         
  -5   1   8        966.82        919.99        21.53 o                         
  -4   1   8        166.14        175.36         8.28 o                         
  -3   1   8       1471.98       1357.36        30.27 o                         
  -2   1   8         48.82         42.79         3.98 o                         
  -1   1   8         24.86         11.24         4.10 o                         
   0   1   8         14.19          8.55         5.20 o                         
   1   1   8         10.60         14.42         5.21 o                         
   2   1   8        155.10        175.93         7.23 o                         
   3   1   8        427.77        445.81        12.94 o                         
   4   1   8        175.50        178.39         9.15 o                         
   5   1   8          0.02         -4.03         4.03 o                         
   6   1   8        234.22        243.50        10.84 o                         
   7   1   8          0.69         -1.36         4.63 o                         
   8   1   8          8.08         -4.30         5.02 o                         
   9   1   8          9.64          9.63         5.97 o                         
  10   1   8          0.51          7.33         8.36 o                         
  11   1   8          2.09        -15.00        19.59 o                         
 -10   2   8        130.50        121.71        13.42 o                         
  -9   2   8        141.44        126.13        18.25 o                         
  -8   2   8          1.21          1.63        12.75 o                         
  -7   2   8         48.31         43.94         9.47 o                         
  -6   2   8        316.21        317.02        17.87 o                         
  -5   2   8         12.88         11.71         5.25 o                         
  -4   2   8       2742.08       2805.59        58.64 o                         
  -3   2   8        338.74        283.40         8.58 o                         
  -2   2   8          3.11          6.35         3.26 o                         
  -1   2   8         89.63        106.54         7.15 o                         
   0   2   8        295.00        258.24         7.41 o                         
   1   2   8        169.04        182.77         6.44 o                         
   2   2   8        362.33        307.24        10.51 o                         
   3   2   8       2094.22       2057.59        55.20 o                         
   4   2   8         37.24         36.81         4.61 o                         
   5   2   8        627.83        617.40        14.63 o                         
   6   2   8         61.81         54.20         4.97 o                         
   7   2   8          9.93         15.10         4.79 o                         
   8   2   8         64.28         73.54         6.36 o                         
   9   2   8         36.16         46.91        10.69 o                         
  10   2   8         35.25         49.84        11.15 o                         
  11   2   8          0.55          2.46        27.13 o                         
 -10   3   8         12.55         19.04        20.68 o                         
  -9   3   8          2.85          2.73         7.00 o                         
  -8   3   8         36.04         41.36         6.99 o                         
  -7   3   8        321.67        315.30        26.43 o                         
  -6   3   8        134.59        133.79        10.91 o                         
  -5   3   8        564.95        618.31        20.87 o                         
  -4   3   8         16.95         10.63         7.22 o                         
  -3   3   8        654.45        699.42        15.74 o                         
  -2   3   8        355.74        391.33         9.32 o                         
  -1   3   8        524.17        524.83        13.18 o                         
   0   3   8        173.07        148.72         6.89 o                         
   1   3   8        537.79        622.15        12.34 o                         
   2   3   8        224.82        206.36         6.88 o                         
   3   3   8          0.05         -3.73         3.73 o                         
   4   3   8        404.86        441.03        16.94 o                         
   5   3   8        248.28        243.87        11.24 o                         
   6   3   8        362.05        342.07        18.24 o                         
   7   3   8         17.32          5.47         6.18 o                         
   8   3   8        131.88        152.15        10.01 o                         
   9   3   8         55.54         43.75         8.54 o                         
  10   3   8         10.18         13.58        11.93 o                         
  11   3   8          7.58         30.26        24.85 o                         
 -11   4   8          9.99          7.73        27.60 o                         
 -10   4   8          0.62        -25.45        25.45 o                         
  -9   4   8        409.43        403.84        23.65 o                         
  -8   4   8        194.48        190.04        14.02 o                         
  -7   4   8          9.23          3.63        12.34 o                         
  -6   4   8         33.29         49.11         9.44 o                         
  -5   4   8          4.53          8.67         5.51 o                         
  -4   4   8        711.63        784.00        22.63 o                         
  -3   4   8       1010.82       1076.77        19.61 o                         
  -2   4   8       2699.88       2849.42        48.02 o                         
  -1   4   8        894.37        833.09        30.81 o                         
   0   4   8        765.51        826.22        22.88 o                         
   1   4   8       1241.14       1214.54        30.75 o                         
   2   4   8        209.70        215.76         9.53 o                         
   3   4   8       1416.35       1378.63        39.28 o                         
   4   4   8       1217.00       1161.78        30.35 o                         
   5   4   8          0.01          4.50         6.21 o                         
   6   4   8          0.00         -1.59         5.70 o                         
   7   4   8        239.60        228.98        11.93 o                         
   8   4   8        445.56        464.83        21.64 o                         
   9   4   8         50.05         55.98         9.94 o                         
  10   4   8         13.59         26.86        10.42 o                         
  11   4   8          3.94        -15.08        23.51 o                         
 -11   5   8        156.32        191.01        44.16 o                         
 -10   5   8          0.69          1.68        14.40 o                         
  -9   5   8        202.44        210.54         8.08 o                         
  -8   5   8          0.20          5.73         3.73 o                         
  -7   5   8        164.06        137.24        11.45 o                         
  -6   5   8        128.51         96.05         6.50 o                         
  -5   5   8        100.52         78.92         9.54 o                         
  -4   5   8        695.74        708.32        26.49 o                         
  -3   5   8          0.04         -3.31         3.78 o                         
  -2   5   8       2613.69       2573.65        76.12 o                         
  -1   5   8        165.11        159.55         6.80 o                         
   0   5   8       6155.42       6935.73       156.40 o                         
   1   5   8       2320.41       2291.86        71.72 o                         
   2   5   8        491.40        468.44        10.58 o                         
   3   5   8       1130.25       1206.96        33.58 o                         
   4   5   8       1055.73       1094.35        21.75 o                         
   5   5   8          0.78         -4.26         4.90 o                         
   6   5   8         14.29          8.17         7.51 o                         
   7   5   8        329.90        333.96        10.34 o                         
   8   5   8         82.84         82.74         8.24 o                         
   9   5   8        115.57        111.22        12.59 o                         
  10   5   8         29.44         19.40        15.32 o                         
 -11   6   8         35.05        -34.23        48.58 o                         
 -10   6   8        177.97        123.68        35.33 o                         
  -9   6   8          4.60         19.58         7.70 o                         
  -8   6   8          4.75         18.12         7.44 o                         
  -7   6   8        101.34         94.47         9.14 o                         
  -6   6   8         62.84         56.01        11.29 o                         
  -5   6   8       1073.03       1095.31        31.37 o                         
  -4   6   8        328.90        381.60        13.38 o                         
  -3   6   8        178.78        176.28        12.66 o                         
  -2   6   8        109.12         88.47        10.50 o                         
  -1   6   8         97.62        110.32        14.39 o                         
   0   6   8         36.37         25.41         5.58 o                         
   1   6   8        443.76        433.27        12.06 o                         
   2   6   8       1360.31       1518.39        43.45 o                         
   3   6   8         33.58         48.58         5.57 o                         
   4   6   8         64.53         52.88         5.41 o                         
   5   6   8        795.42        826.76        17.56 o                         
   6   6   8         31.26         28.75         6.30 o                         
   7   6   8        162.21        177.15         9.03 o                         
   8   6   8          8.65          8.41         5.80 o                         
   9   6   8         27.69         36.70         9.43 o                         
  10   6   8         78.27         61.01        20.24 o                         
 -11   7   8         37.15          8.83        48.58 o                         
 -10   7   8         20.13         11.04        39.75 o                         
  -9   7   8         65.14         78.55        15.67 o                         
  -8   7   8         22.46         39.04         8.08 o                         
  -7   7   8         37.11         40.63         7.16 o                         
  -6   7   8         10.55          8.12         6.50 o                         
  -5   7   8        123.56        108.55         8.69 o                         
  -4   7   8         31.94         48.89         7.27 o                         
  -3   7   8        214.39        212.59        15.63 o                         
  -2   7   8        138.82        148.48        14.08 o                         
  -1   7   8        780.48        847.54        34.42 o                         
   0   7   8        162.07        145.55         7.51 o                         
   1   7   8         70.31         45.09         7.35 o                         
   2   7   8        355.11        408.15        14.44 o                         
   3   7   8        134.44        147.29         9.68 o                         
   4   7   8        377.84        313.73        12.82 o                         
   5   7   8        158.72        146.14        11.87 o                         
   6   7   8         73.39         79.76         6.66 o                         
   7   7   8          0.23          0.23         5.41 o                         
   8   7   8         10.68          6.80         7.92 o                         
   9   7   8         25.37         17.60         8.75 o                         
  10   7   8          1.68         -5.44        19.35 o                         
 -10   8   8          4.59         -8.83        44.16 o                         
  -9   8   8          4.68         -4.83        12.05 o                         
  -8   8   8          1.28         -2.92        11.63 o                         
  -7   8   8         24.36         34.36         9.88 o                         
  -6   8   8         51.57         58.40         7.50 o                         
  -5   8   8        138.45        156.40         9.82 o                         
  -4   8   8        148.38        135.55        14.82 o                         
  -3   8   8         19.48         24.85         7.78 o                         
  -2   8   8         11.97          8.46         5.73 o                         
  -1   8   8       1287.25       1350.92        34.32 o                         
   0   8   8        274.41        277.68        11.11 o                         
   1   8   8       2573.34       2650.10        69.85 o                         
   2   8   8          8.66          6.30         6.33 o                         
   3   8   8         88.36         80.39         6.09 o                         
   4   8   8        429.92        451.53        16.82 o                         
   5   8   8         46.99         41.17         6.40 o                         
   6   8   8         35.79         36.81         6.20 o                         
   7   8   8         18.11         17.80         5.84 o                         
   8   8   8        114.39        107.33        10.47 o                         
   9   8   8         14.22         12.51         7.83 o                         
  10   8   8         25.89         41.64        16.38 o                         
 -10   9   8          6.92         -5.52        48.58 o                         
  -9   9   8          1.96         50.11        22.87 o                         
  -8   9   8         62.08         63.56        13.90 o                         
  -7   9   8          0.05          2.15        11.31 o                         
  -6   9   8         78.41        103.58        10.81 o                         
  -5   9   8        111.36        100.57         9.92 o                         
  -4   9   8        106.88        109.44        10.99 o                         
  -3   9   8        183.29        171.65         8.16 o                         
  -2   9   8          1.36          0.27         5.47 o                         
  -1   9   8        160.74        159.37         8.19 o                         
   0   9   8         92.54        101.00         9.05 o                         
   1   9   8         53.69         65.27         8.48 o                         
   2   9   8        369.30        322.65        12.42 o                         
   3   9   8         86.65         68.26         7.59 o                         
   4   9   8         26.95         29.88         9.67 o                         
   5   9   8        108.59         98.61         7.68 o                         
   6   9   8        188.65        188.74         8.27 o                         
   7   9   8         39.55         36.57         5.25 o                         
   8   9   8        113.13        115.28        11.09 o                         
   9   9   8          0.58          6.02        13.11 o                         
 -10  10   8          7.22        -19.87        44.16 o                         
  -9  10   8         45.60         44.16        27.60 o                         
  -8  10   8          2.83         21.87        12.19 o                         
  -7  10   8         18.21          6.66         6.88 o                         
  -6  10   8        310.14        312.12        13.78 o                         
  -5  10   8          1.63          8.31         9.66 o                         
  -4  10   8        384.31        397.04        23.59 o                         
  -3  10   8        281.09        286.32        11.69 o                         
  -2  10   8          0.01         -3.71         7.69 o                         
  -1  10   8          4.15         -0.32         6.21 o                         
   0  10   8          4.93         -3.98         8.97 o                         
   1  10   8         76.62         76.76         8.28 o                         
   2  10   8         36.44         45.87         7.78 o                         
   3  10   8          0.43         -6.71         6.71 o                         
   4  10   8         43.93         50.32         9.31 o                         
   5  10   8        162.35        179.29        13.15 o                         
   6  10   8         11.17          9.85         5.08 o                         
   7  10   8          0.00         -4.35         7.57 o                         
   8  10   8         73.05        102.35        13.10 o                         
   9  10   8         28.71         22.67        20.37 o                         
  -9  11   8         58.23         54.10        34.23 o                         
  -8  11   8          2.72          9.50        22.05 o                         
  -7  11   8          0.62        -14.20        14.20 o                         
  -6  11   8         38.96         44.52         9.09 o                         
  -5  11   8          8.17         -0.29         7.39 o                         
  -4  11   8         70.75         44.50        20.12 o                         
  -3  11   8        161.72        145.71         8.32 o                         
  -2  11   8        198.12        185.57        13.73 o                         
  -1  11   8         30.52         34.09         6.72 o                         
   0  11   8        158.78        166.49        10.62 o                         
   1  11   8        623.77        594.13        34.56 o                         
   2  11   8          0.57         -7.03         7.03 o                         
   3  11   8        109.32         92.23        10.00 o                         
   4  11   8          8.10         11.43         5.61 o                         
   5  11   8         25.05         16.83         6.15 o                         
   6  11   8         14.45         16.76         6.19 o                         
   7  11   8          5.05         10.26        10.28 o                         
   8  11   8         13.11          9.52         9.97 o                         
   9  11   8          0.35        -10.80        18.27 o                         
  -9  12   8          3.65        -25.39        41.96 o                         
  -8  12   8          5.51        -30.91        30.91 o                         
  -7  12   8         59.77        111.51        37.54 o                         
  -6  12   8          0.34         11.33         9.59 o                         
  -5  12   8          4.42         27.59        20.04 o                         
  -4  12   8         34.26         19.13         9.88 o                         
  -3  12   8        238.23        262.05        13.44 o                         
  -2  12   8          2.91         11.91         6.51 o                         
  -1  12   8         49.58         61.52         8.09 o                         
   0  12   8         50.51         54.62         9.12 o                         
   1  12   8         34.79         35.51         8.34 o                         
   2  12   8         91.40        105.58        11.00 o                         
   3  12   8         10.04         10.37         8.49 o                         
   4  12   8         17.49         20.01         6.47 o                         
   5  12   8         37.11         36.55         6.99 o                         
   6  12   8          7.32          9.92         9.00 o                         
   7  12   8          1.58         -3.39        11.07 o                         
   8  12   8          1.61        -11.87        18.49 o                         
  -8  13   8         79.51         68.19        33.12 o                         
  -7  13   8         33.86         30.34        15.88 o                         
  -6  13   8          0.24         13.65        11.69 o                         
  -5  13   8        152.61        146.95        17.37 o                         
  -4  13   8        151.42        147.47        16.40 o                         
  -3  13   8          6.02         -3.25         8.97 o                         
  -2  13   8         51.81         43.70         8.22 o                         
  -1  13   8        140.71        123.57        12.33 o                         
   0  13   8        146.39        134.37        12.59 o                         
   1  13   8         25.65         25.29         9.56 o                         
   2  13   8         46.44         29.50        10.20 o                         
   3  13   8         18.68         17.39        13.29 o                         
   4  13   8        150.07        155.77        14.17 o                         
   5  13   8        109.12        116.15         8.81 o                         
   6  13   8          1.55         18.63        12.95 o                         
   7  13   8          2.02          0.09        12.20 o                         
   8  13   8          0.17        -11.66        18.33 o                         
  -8  14   8         21.21         23.19        34.23 o                         
  -7  14   8         34.18         89.43        46.37 o                         
  -6  14   8         75.75         48.41        20.12 o                         
  -5  14   8         94.18         59.52        16.96 o                         
  -4  14   8          1.63         -0.17        11.57 o                         
  -3  14   8         18.84         17.33         6.70 o                         
  -2  14   8         43.57         35.58         9.22 o                         
  -1  14   8        468.37        515.46        27.67 o                         
   0  14   8          1.19         18.18         9.06 o                         
   1  14   8        400.07        406.02        22.55 o                         
   2  14   8         15.79         16.38        10.93 o                         
   3  14   8         19.54         24.78        15.73 o                         
   4  14   8        149.89        154.32        13.12 o                         
   5  14   8        141.63        151.02        10.28 o                         
   6  14   8          8.14          8.52        13.57 o                         
   7  14   8          5.59        -10.00        15.76 o                         
  -7  15   8          0.38         -1.10        29.81 o                         
  -6  15   8         15.67         46.58        19.36 o                         
  -5  15   8         79.07        110.41        44.16 o                         
  -4  15   8          0.34         32.96        18.83 o                         
  -3  15   8         87.96         95.50        14.24 o                         
  -2  15   8          6.02          2.73         9.44 o                         
  -1  15   8          8.70         16.63        11.71 o                         
   0  15   8         18.69         27.51        10.94 o                         
   1  15   8          1.73          4.27        11.86 o                         
   2  15   8          1.06          3.40        11.93 o                         
   3  15   8          0.02          5.36         9.75 o                         
   4  15   8          0.06          9.08        10.67 o                         
   5  15   8          1.55          7.97        16.69 o                         
   6  15   8          2.73         16.88        24.08 o                         
  -6  16   8         10.63         55.20        48.58 o                         
  -5  16   8          2.96         -3.50        17.50 o                         
  -4  16   8         56.23         67.15        14.79 o                         
  -3  16   8         20.04         13.09         6.56 o                         
  -2  16   8          0.02        -10.53        10.53 o                         
  -1  16   8          2.58         16.98        11.49 o                         
   0  16   8          0.11         12.69        19.28 o                         
   1  16   8          0.18        -10.35        10.35 o                         
   2  16   8         69.71         56.77        11.83 o                         
   3  16   8        167.08        172.38        18.27 o                         
   4  16   8          9.60          2.36        12.45 o                         
   5  16   8          0.00         -6.27        19.39 o                         
  -5  17   8          7.60        -22.38        27.54 o                         
  -4  17   8         45.47         47.59        22.60 o                         
  -3  17   8          2.72          1.87        13.17 o                         
  -2  17   8          0.14         -3.65        12.93 o                         
  -1  17   8         31.57         15.84        12.44 o                         
   0  17   8         31.58         25.41        13.86 o                         
   1  17   8          0.04        -17.05        17.05 o                         
   2  17   8         27.86         47.39        15.54 o                         
   3  17   8          9.65          1.86        17.21 o                         
   4  17   8        102.97         93.46        30.04 o                         
  -3  18   8         11.17         35.43        19.61 o                         
  -2  18   8          6.23         -9.44        20.52 o                         
  -1  18   8         12.28         10.03        15.31 o                         
   0  18   8          5.48        -17.63        22.91 o                         
   1  18   8          6.88          8.14        15.65 o                         
   2  18   8          5.76         -7.37        19.36 o                         
   3  18   8          3.88         13.86        33.79 o                         
 -10   1   9          9.22         12.71        12.42 o                         
  -9   1   9          6.21         -2.84         7.23 o                         
  -8   1   9          0.30         -0.37         6.38 o                         
  -7   1   9          7.52          1.22         6.57 o                         
  -6   1   9        245.37        248.44        10.61 o                         
  -5   1   9        422.17        434.56        14.45 o                         
  -4   1   9        100.61         96.00         6.38 o                         
  -3   1   9         15.57         14.42         5.86 o                         
  -2   1   9         74.37         48.92         5.58 o                         
  -1   1   9         52.17         53.94         4.96 o                         
   0   1   9       1518.90       1638.37        47.00 o                         
   1   1   9       1976.61       1957.17        46.48 o                         
   2   1   9         46.89         42.58         5.56 o                         
   3   1   9        289.69        291.87         9.35 o                         
   4   1   9          3.03          0.84         3.60 o                         
   5   1   9        172.18        195.57         6.84 o                         
   6   1   9        141.73        150.01         8.03 o                         
   7   1   9        519.11        540.72        13.78 o                         
   8   1   9          0.21          6.17         5.19 o                         
   9   1   9          1.28          2.60         7.66 o                         
  10   1   9          7.29          3.24         9.31 o                         
  11   1   9          0.15         28.68        38.04 o                         
 -10   2   9          9.39         -7.77        12.48 o                         
  -9   2   9          0.00         -9.08         9.52 o                         
  -8   2   9        167.09        158.75        13.16 o                         
  -7   2   9        314.02        345.51        14.49 o                         
  -6   2   9        140.27        121.98        11.87 o                         
  -5   2   9       1456.47       1595.89        53.15 o                         
  -4   2   9        834.88        815.59        38.28 o                         
  -3   2   9       1770.76       1758.89        34.53 o                         
  -2   2   9          8.01          7.90         3.52 o                         
  -1   2   9        480.04        436.55        15.23 o                         
   0   2   9        594.18        553.82        16.42 o                         
   1   2   9        641.27        673.40        27.75 o                         
   2   2   9        715.33        789.15        19.56 o                         
   3   2   9        155.54        164.50         7.25 o                         
   4   2   9        200.41        170.12        10.79 o                         
   5   2   9          2.39         -3.02         4.57 o                         
   6   2   9        942.51        990.82        25.94 o                         
   7   2   9         91.21         77.90         6.04 o                         
   8   2   9        134.48        148.55        11.48 o                         
   9   2   9         29.69         31.17         7.20 o                         
  10   2   9         79.92         63.00         9.39 o                         
 -11   3   9          1.42          1.10        39.75 o                         
 -10   3   9        244.42        311.40        29.92 o                         
  -9   3   9          3.64         14.35        13.55 o                         
  -8   3   9        235.35        203.16        11.86 o                         
  -7   3   9         54.49         44.39         7.77 o                         
  -6   3   9       1002.84        987.50        28.26 o                         
  -5   3   9        871.52        879.77        23.92 o                         
  -4   3   9        247.70        255.79         9.41 o                         
  -3   3   9         35.61         24.70         5.08 o                         
  -2   3   9          0.99         12.14         3.67 o                         
  -1   3   9       4014.91       3989.05        63.67 o                         
   0   3   9       1046.24        976.14        22.48 o                         
   1   3   9        423.33        442.95        16.76 o                         
   2   3   9        344.13        313.71        10.42 o                         
   3   3   9          9.17          7.98         5.20 o                         
   4   3   9        431.76        443.21        11.81 o                         
   5   3   9          3.76          8.07         4.44 o                         
   6   3   9         85.66         83.48         6.54 o                         
   7   3   9         94.82        112.23         9.57 o                         
   8   3   9         45.07         47.28         6.74 o                         
   9   3   9          0.33          0.18         7.04 o                         
  10   3   9          0.57        -10.03        14.72 o                         
 -11   4   9          3.61         -5.74        21.46 o                         
 -10   4   9         34.54         48.28        23.09 o                         
  -9   4   9          3.35         -6.79         6.79 o                         
  -8   4   9         92.61         75.30         7.85 o                         
  -7   4   9          0.75         13.35         6.64 o                         
  -6   4   9        340.40        323.83        11.45 o                         
  -5   4   9        205.80        209.41        14.87 o                         
  -4   4   9         65.45         59.06         5.62 o                         
  -3   4   9       2066.60       2005.32        39.58 o                         
  -2   4   9        339.92        356.96        17.21 o                         
  -1   4   9       1387.35       1291.47        35.24 o                         
   0   4   9        153.02        157.90        12.26 o                         
   1   4   9         27.22         27.73         5.89 o                         
   2   4   9        428.77        416.55        14.61 o                         
   3   4   9         42.11         52.73         6.72 o                         
   4   4   9        485.88        448.92        19.65 o                         
   5   4   9        160.54        162.80        11.51 o                         
   6   4   9         13.94         10.52         5.38 o                         
   7   4   9         27.71         16.65         5.74 o                         
   8   4   9         15.87         24.10         6.24 o                         
   9   4   9         71.89         69.36        10.68 o                         
  10   4   9         13.66          9.99        11.47 o                         
 -11   5   9         40.96         33.12        36.43 o                         
 -10   5   9         12.33        -10.38        14.94 o                         
  -9   5   9          0.02         12.18         9.21 o                         
  -8   5   9         46.76         44.76         5.19 o                         
  -7   5   9        155.77        155.75         9.97 o                         
  -6   5   9          1.32          1.10         4.86 o                         
  -5   5   9        181.97        177.54         8.89 o                         
  -4   5   9        929.45        962.51        42.50 o                         
  -3   5   9        144.84        139.23         5.96 o                         
  -2   5   9        908.73        896.48        20.18 o                         
  -1   5   9        117.44         94.41         7.95 o                         
   0   5   9         43.58         39.71         5.58 o                         
   1   5   9        194.97        172.91         7.20 o                         
   2   5   9        378.55        381.79        14.75 o                         
   3   5   9          0.02         -4.17         4.17 o                         
   4   5   9         40.47         42.24         5.16 o                         
   5   5   9        914.68        935.24        27.17 o                         
   6   5   9        262.12        256.67         9.03 o                         
   7   5   9          2.52         -0.32         6.09 o                         
   8   5   9          5.17          7.06         6.78 o                         
   9   5   9         34.09         33.27         9.34 o                         
  10   5   9         22.51         34.46        24.70 o                         
 -11   6   9          3.08         23.19        36.43 o                         
 -10   6   9          0.08        -16.56        26.50 o                         
  -9   6   9         26.13         16.62         8.40 o                         
  -8   6   9          0.41          3.40         7.47 o                         
  -7   6   9         76.29         79.43         8.97 o                         
  -6   6   9        173.31        181.61        11.48 o                         
  -5   6   9          0.13         -1.86         7.43 o                         
  -4   6   9         13.55         -0.57         5.83 o                         
  -3   6   9          1.56          1.19         5.51 o                         
  -2   6   9        924.23       1004.20        41.57 o                         
  -1   6   9        248.39        260.84        20.57 o                         
   0   6   9         98.67        125.03         7.49 o                         
   1   6   9         43.71         44.83         6.83 o                         
   2   6   9          7.29         -3.34         4.34 o                         
   3   6   9        256.48        280.14         9.35 o                         
   4   6   9         45.98         47.00         4.82 o                         
   5   6   9        311.19        299.48        11.87 o                         
   6   6   9          2.07          6.53         4.95 o                         
   7   6   9          0.88          2.77         6.55 o                         
   8   6   9          4.26          8.05         5.74 o                         
   9   6   9         46.44         57.65        12.37 o                         
  10   6   9          0.85         -0.70        22.31 o                         
 -10   7   9         28.26         57.41        30.91 o                         
  -9   7   9          0.19         -9.87        13.29 o                         
  -8   7   9        149.63        173.86        14.85 o                         
  -7   7   9         86.47         78.48         8.93 o                         
  -6   7   9        126.80        121.20        12.39 o                         
  -5   7   9          1.16         -2.45         7.69 o                         
  -4   7   9          0.34          6.28         6.21 o                         
  -3   7   9        146.10        120.46         7.51 o                         
  -2   7   9        671.40        717.32        29.56 o                         
  -1   7   9        550.91        559.44        17.73 o                         
   0   7   9       2041.71       2177.70        52.56 o                         
   1   7   9       2576.30       2694.27        68.50 o                         
   2   7   9        904.91        840.70        23.06 o                         
   3   7   9        513.68        478.13        18.09 o                         
   4   7   9        357.15        389.71        13.25 o                         
   5   7   9         92.87         89.63         8.81 o                         
   6   7   9        310.71        304.91        11.18 o                         
   7   7   9        300.66        315.77        16.56 o                         
   8   7   9         31.16         30.66         6.22 o                         
   9   7   9         96.89         77.06        11.79 o                         
  10   7   9          7.36        -16.51        16.75 o                         
 -10   8   9         38.21        -18.77        49.68 o                         
  -9   8   9         62.05        127.25        31.20 o                         
  -8   8   9         83.25        107.76        12.41 o                         
  -7   8   9        177.29        169.10        10.92 o                         
  -6   8   9        274.88        305.36        14.66 o                         
  -5   8   9          3.92          7.09         8.34 o                         
  -4   8   9        273.37        268.84        14.83 o                         
  -3   8   9        123.16         97.47         7.54 o                         
  -2   8   9          4.46          8.67         5.93 o                         
  -1   8   9          7.74          3.62         6.68 o                         
   0   8   9        457.69        441.66        18.27 o                         
   1   8   9        177.69        171.76         9.08 o                         
   2   8   9         29.59          1.04         6.36 o                         
   3   8   9         22.67         23.34         5.44 o                         
   4   8   9         28.84         18.33         5.99 o                         
   5   8   9        102.69        107.75         7.46 o                         
   6   8   9         26.98         45.21        11.56 o                         
   7   8   9         25.12         21.04         7.80 o                         
   8   8   9          2.04         15.22        10.55 o                         
   9   8   9          0.08          1.27        17.01 o                         
 -10   9   9         53.83         62.93        47.48 o                         
  -9   9   9          9.99         40.30        62.93 o                         
  -8   9   9         19.19         11.89        11.56 o                         
  -7   9   9          0.11          5.41         8.90 o                         
  -6   9   9         94.25         90.03        12.20 o                         
  -5   9   9        597.93        677.92        25.67 o                         
  -4   9   9         74.23         61.47        10.36 o                         
  -3   9   9        241.96        237.84        11.37 o                         
  -2   9   9         75.72         66.32        10.13 o                         
  -1   9   9        200.23        186.36        10.55 o                         
   0   9   9         28.13         26.94         7.06 o                         
   1   9   9          0.22          1.02         7.07 o                         
   2   9   9        213.37        221.65        16.21 o                         
   3   9   9         77.79         84.76         6.74 o                         
   4   9   9         24.60         42.58         6.14 o                         
   5   9   9        179.07        194.15        10.44 o                         
   6   9   9          2.05         -5.86         5.86 o                         
   7   9   9         39.83         32.54         7.58 o                         
   8   9   9          0.00         10.19        10.12 o                         
   9   9   9          7.42         12.84        15.46 o                         
  -9  10   9          5.90         -7.73        45.27 o                         
  -8  10   9          6.28         30.91        22.08 o                         
  -7  10   9        111.23        100.93        16.17 o                         
  -6  10   9         27.80         22.25         7.27 o                         
  -5  10   9          0.00          9.45        11.10 o                         
  -4  10   9          0.56         -3.19        15.30 o                         
  -3  10   9         75.42         90.85        14.67 o                         
  -2  10   9        174.42        148.57        17.20 o                         
  -1  10   9         22.03         23.28         7.04 o                         
   0  10   9        527.11        578.69        24.03 o                         
   1  10   9         97.06        111.71         9.61 o                         
   2  10   9        901.44        993.38        33.52 o                         
   3  10   9        107.91         96.36         8.28 o                         
   4  10   9         10.12         -0.25         6.31 o                         
   5  10   9         82.43         72.81         6.93 o                         
   6  10   9         24.22         41.87         8.05 o                         
   7  10   9         33.54         19.94        11.01 o                         
   8  10   9         40.27         22.05        12.04 o                         
   9  10   9         43.84         29.57        28.69 o                         
  -9  11   9         49.99         77.29        46.37 o                         
  -8  11   9          0.03          5.32        22.23 o                         
  -7  11   9        380.92        407.47        25.95 o                         
  -6  11   9         94.71         79.75        11.51 o                         
  -5  11   9         25.05         24.65         8.49 o                         
  -4  11   9         47.32         46.74        18.17 o                         
  -3  11   9         15.40         13.28         5.61 o                         
  -2  11   9          3.06         -3.93         5.37 o                         
  -1  11   9          0.09          2.73         6.57 o                         
   0  11   9        175.83        157.34        13.58 o                         
   1  11   9        487.04        485.17        19.92 o                         
   2  11   9          1.81         -0.95         8.84 o                         
   3  11   9         19.22          4.97         7.44 o                         
   4  11   9        144.56        143.72        11.44 o                         
   5  11   9          9.25         14.13         6.35 o                         
   6  11   9        118.22        114.19         9.91 o                         
   7  11   9          0.32          7.15         8.48 o                         
   8  11   9          2.60         -5.14        13.30 o                         
  -9  12   9         27.51         78.39        33.12 o                         
  -8  12   9          0.02          3.31        39.75 o                         
  -7  12   9         46.69         54.10        28.71 o                         
  -6  12   9         32.57         45.69        10.09 o                         
  -5  12   9          4.66         10.74        11.95 o                         
  -4  12   9        187.10        189.92        25.34 o                         
  -3  12   9        265.79        279.82        24.89 o                         
  -2  12   9         74.47         67.71        11.16 o                         
  -1  12   9          1.87          7.94         7.65 o                         
   0  12   9        228.42        245.25        15.39 o                         
   1  12   9         12.79          9.42         7.38 o                         
   2  12   9         60.18         58.80        12.51 o                         
   3  12   9         40.95         46.56        10.81 o                         
   4  12   9        282.08        298.35        13.67 o                         
   5  12   9         80.85         89.60        10.06 o                         
   6  12   9        164.71        170.45        10.75 o                         
   7  12   9          0.31         20.20        11.75 o                         
   8  12   9         31.40         66.87        41.40 o                         
  -8  13   9          0.52         -6.62        29.81 o                         
  -7  13   9          0.41         24.29        40.85 o                         
  -6  13   9          7.38          2.05        10.02 o                         
  -5  13   9         10.61          8.37        12.04 o                         
  -4  13   9         99.16        115.53        14.34 o                         
  -3  13   9          3.49         -2.20         6.70 o                         
  -2  13   9        104.20         99.63         9.28 o                         
  -1  13   9         37.29         32.74        11.19 o                         
   0  13   9         71.42         67.03         9.86 o                         
   1  13   9        253.17        264.43        22.05 o                         
   2  13   9         18.07         19.76        11.37 o                         
   3  13   9         77.96         73.97        13.25 o                         
   4  13   9          1.41         18.00         9.76 o                         
   5  13   9         79.49         71.61         8.67 o                         
   6  13   9         18.45         13.13        20.08 o                         
   7  13   9          1.60         10.41        14.23 o                         
  -7  14   9          4.75        -35.33        35.33 o                         
  -6  14   9         18.89         19.07        17.56 o                         
  -5  14   9        199.52        201.06        22.94 o                         
  -4  14   9         83.49         86.98        19.32 o                         
  -3  14   9         13.97         19.30         8.44 o                         
  -2  14   9         22.91         13.04         8.25 o                         
  -1  14   9        193.93        201.23        14.11 o                         
   0  14   9         28.77         20.19        10.02 o                         
   1  14   9        101.87        122.35        13.83 o                         
   2  14   9          5.51          2.12        13.06 o                         
   3  14   9          8.29         15.27        13.28 o                         
   4  14   9          2.27          0.05         9.59 o                         
   5  14   9          0.37          5.97        10.45 o                         
   6  14   9          9.25         10.25        13.27 o                         
   7  14   9         39.34         40.07        20.42 o                         
  -6  15   9         25.94          5.52        21.08 o                         
  -5  15   9         38.86         41.96        24.29 o                         
  -4  15   9         32.89         72.74        18.37 o                         
  -3  15   9          1.26          2.49         5.99 o                         
  -2  15   9         24.22         25.58        11.61 o                         
  -1  15   9          5.25         -9.72         9.72 o                         
   0  15   9         80.89         91.62        14.35 o                         
   1  15   9         34.44         41.02        12.81 o                         
   2  15   9         10.01         11.24        12.34 o                         
   3  15   9         82.54         97.77        20.04 o                         
   4  15   9         41.44         45.80        13.66 o                         
   5  15   9         34.98         55.14        20.07 o                         
   6  15   9         15.29          1.63        25.58 o                         
  -6  16   9          9.17        -22.08        46.37 o                         
  -5  16   9          0.04         26.50        37.54 o                         
  -4  16   9          5.59         -7.73        25.39 o                         
  -3  16   9          1.25         -2.79         9.11 o                         
  -2  16   9         50.76         51.56        12.43 o                         
  -1  16   9          3.48         10.30        11.90 o                         
   0  16   9         52.87         45.89        13.74 o                         
   1  16   9          0.04         -1.79        12.26 o                         
   2  16   9         30.60         21.69        16.50 o                         
   3  16   9          6.10          4.38        17.21 o                         
   4  16   9          9.12        -14.84        15.05 o                         
   5  16   9         48.27         78.83        42.51 o                         
  -4  17   9         24.55         76.56        31.98 o                         
  -3  17   9          2.75         25.98        19.62 o                         
  -2  17   9         36.95         47.64        19.55 o                         
  -1  17   9          2.55          4.46        15.07 o                         
   0  17   9         28.82         38.27        13.77 o                         
   1  17   9          2.16         10.54        14.04 o                         
   2  17   9         13.59          2.48        16.84 o                         
   3  17   9          0.02        -17.75        17.75 o                         
   4  17   9          9.06        -36.43        41.96 o                         
  -2  18   9          0.93         15.67        27.31 o                         
  -1  18   9          0.11        -14.88        14.88 o                         
   0  18   9          0.13         -2.84        16.69 o                         
   1  18   9          1.24         50.42        24.91 o                         
   2  18   9          0.30          4.62        19.81 o                         
 -10   0  10          0.71         16.70        15.32 o                         
  -9   0  10          4.69         11.90        13.47 o                         
  -8   0  10        199.57        190.57        24.56 o                         
  -7   0  10        276.64        298.80        32.37 o                         
  -6   0  10       1048.76       1136.79        46.85 o                         
  -5   0  10        177.60        108.52        13.80 o                         
  -4   0  10       3336.70       3681.24       144.15 o                         
  -3   0  10        201.99        244.52        11.89 o                         
  -2   0  10        351.43        272.60        15.30 o                         
  -1   0  10       2472.69       2561.67        63.32 o                         
   0   0  10       1022.94        977.99        56.41 o                         
   1   0  10        263.99        283.04        16.10 o                         
   2   0  10       2545.54       2785.60        90.75 o                         
   3   0  10       1148.49       1171.44        54.21 o                         
   4   0  10          0.49          6.10         6.32 o                         
   5   0  10          4.89          4.57        10.28 o                         
   6   0  10        462.77        514.96        22.98 o                         
   7   0  10          0.86          4.08         7.32 o                         
   8   0  10        915.39        993.52        34.51 o                         
   9   0  10        142.05        146.99        19.75 o                         
  10   0  10          0.05         -3.14        12.19 o                         
 -10   1  10         56.52         30.68        14.66 o                         
  -9   1  10        157.79        178.54        12.79 o                         
  -8   1  10         33.34         25.80         9.12 o                         
  -7   1  10         98.07         88.53         7.83 o                         
  -6   1  10         29.54         39.20         6.30 o                         
  -5   1  10          8.71         -5.82         5.82 o                         
  -4   1  10          3.75          5.98         5.50 o                         
  -3   1  10          2.39          1.95         5.82 o                         
  -2   1  10        244.78        253.75         9.79 o                         
  -1   1  10        124.23        118.29         7.25 o                         
   0   1  10        988.46       1105.01        20.95 o                         
   1   1  10        152.40        146.43        10.03 o                         
   2   1  10         26.77         31.58         4.57 o                         
   3   1  10        117.58        117.64         7.47 o                         
   4   1  10         39.36         40.46         4.90 o                         
   5   1  10         48.81         38.34         6.90 o                         
   6   1  10        179.38        173.13         9.43 o                         
   7   1  10         28.23         36.63         5.95 o                         
   8   1  10         34.94         30.40         7.34 o                         
   9   1  10          0.02         11.78         7.66 o                         
  10   1  10         33.81         23.52         9.96 o                         
 -10   2  10        103.42         71.08        22.54 o                         
  -9   2  10        262.79        278.87        17.19 o                         
  -8   2  10         28.23         26.88         8.47 o                         
  -7   2  10          8.03         19.49         6.96 o                         
  -6   2  10         76.25         65.48         7.95 o                         
  -5   2  10        172.67        157.00        10.18 o                         
  -4   2  10        174.65        169.80         9.14 o                         
  -3   2  10         58.61         40.34         4.95 o                         
  -2   2  10       1758.30       1692.28        34.41 o                         
  -1   2  10         14.47          9.90         4.71 o                         
   0   2  10       1326.02       1380.91        37.05 o                         
   1   2  10        125.94        128.23         7.22 o                         
   2   2  10          3.85          9.94         7.66 o                         
   3   2  10        176.36        180.70         7.24 o                         
   4   2  10        237.36        221.40         8.50 o                         
   5   2  10        428.44        444.95        16.19 o                         
   6   2  10         18.30         12.43         5.48 o                         
   7   2  10        214.67        240.86        10.47 o                         
   8   2  10         69.42         77.05         9.30 o                         
   9   2  10         65.99         61.36         9.23 o                         
  10   2  10         57.91         67.53        18.54 o                         
 -10   3  10          3.18        -19.68        21.69 o                         
  -9   3  10          0.71          0.09         8.51 o                         
  -8   3  10         28.04         15.97         8.33 o                         
  -7   3  10         56.86         54.72         7.99 o                         
  -6   3  10        151.30        150.97        12.39 o                         
  -5   3  10          3.90          8.89         6.01 o                         
  -4   3  10         75.98         57.40         7.24 o                         
  -3   3  10        557.65        593.25        14.52 o                         
  -2   3  10        184.83        180.44        11.16 o                         
  -1   3  10        390.53        367.14        14.13 o                         
   0   3  10          0.07          3.25         5.59 o                         
   1   3  10        988.04       1064.79        26.17 o                         
   2   3  10         33.02         34.22         6.22 o                         
   3   3  10       1225.93       1325.88        40.47 o                         
   4   3  10         80.95         82.20         7.33 o                         
   5   3  10          6.03          6.44         5.37 o                         
   6   3  10        104.91        120.56         9.44 o                         
   7   3  10        152.85        153.51        11.07 o                         
   8   3  10         25.94         15.70         7.38 o                         
   9   3  10         56.41         58.62         9.57 o                         
  10   3  10         21.35         16.11        12.24 o                         
 -10   4  10         36.31         36.62        18.49 o                         
  -9   4  10         17.00          1.46        12.75 o                         
  -8   4  10          9.52         17.56        11.25 o                         
  -7   4  10        126.58        132.90        11.85 o                         
  -6   4  10          3.00          8.94         6.15 o                         
  -5   4  10       1064.93       1037.89        29.92 o                         
  -4   4  10         38.33         42.51        10.45 o                         
  -3   4  10        178.18        174.44         7.22 o                         
  -2   4  10        112.95        107.85         7.22 o                         
  -1   4  10        254.79        263.08        10.46 o                         
   0   4  10         84.85         71.43         6.86 o                         
   1   4  10        105.04        109.90         7.99 o                         
   2   4  10        297.83        292.74        12.23 o                         
   3   4  10        122.02        119.03         7.88 o                         
   4   4  10          5.52          7.20         5.66 o                         
   5   4  10         68.94         63.39         6.32 o                         
   6   4  10         76.65         76.56         6.36 o                         
   7   4  10         24.79         12.91         5.70 o                         
   8   4  10         16.14         18.53         8.55 o                         
   9   4  10          3.38         -9.20         9.20 o                         
  10   4  10         18.27         22.51        27.16 o                         
 -11   5  10          8.36         99.37        54.10 o                         
 -10   5  10          7.75         -5.69        16.10 o                         
  -9   5  10        131.53        140.32        11.29 o                         
  -8   5  10         35.24         35.57         9.51 o                         
  -7   5  10         68.88         81.35         7.95 o                         
  -6   5  10         50.22         57.49         7.10 o                         
  -5   5  10         83.65         89.22         7.24 o                         
  -4   5  10        854.20        814.75        33.58 o                         
  -3   5  10        187.60        183.19         9.39 o                         
  -2   5  10        169.58        176.57         8.96 o                         
  -1   5  10       1146.96       1226.37        24.80 o                         
   0   5  10        255.93        269.94        11.58 o                         
   1   5  10        568.05        527.01        16.99 o                         
   2   5  10        289.97        319.99        13.43 o                         
   3   5  10        681.93        712.90        16.32 o                         
   4   5  10        246.72        250.35         9.31 o                         
   5   5  10        290.74        293.20        19.28 o                         
   6   5  10         72.23         74.01         8.21 o                         
   7   5  10        100.67         96.59         9.60 o                         
   8   5  10         43.98         37.72         7.19 o                         
   9   5  10          0.18          0.73        10.13 o                         
  10   5  10          1.43         14.49        19.81 o                         
 -10   6  10          4.53        -32.54        32.54 o                         
  -9   6  10         27.62         38.59         9.93 o                         
  -8   6  10         80.20         61.42        13.90 o                         
  -7   6  10          4.22         12.76         8.82 o                         
  -6   6  10         66.54         51.05         7.86 o                         
  -5   6  10        218.38        214.52        19.62 o                         
  -4   6  10        283.89        268.90        11.60 o                         
  -3   6  10       1607.59       1632.58        33.34 o                         
  -2   6  10          1.39         -8.78         8.84 o                         
  -1   6  10        216.11        206.09        10.16 o                         
   0   6  10        123.13        131.67        13.63 o                         
   1   6  10        706.24        699.88        18.39 o                         
   2   6  10         33.85         23.16         5.94 o                         
   3   6  10         46.61         50.39         5.37 o                         
   4   6  10        101.89        111.38         6.66 o                         
   5   6  10         51.22         33.70         6.96 o                         
   6   6  10         10.19          1.59         7.91 o                         
   7   6  10          1.36         -6.63         6.63 o                         
   8   6  10         36.68         41.99         8.07 o                         
   9   6  10         34.54         24.62        13.51 o                         
  10   6  10          5.40         -4.98        25.73 o                         
 -10   7  10          2.72         25.39        40.85 o                         
  -9   7  10         57.33        101.92        16.94 o                         
  -8   7  10          1.34         16.40         9.19 o                         
  -7   7  10         43.06         30.92        11.15 o                         
  -6   7  10        548.73        537.77        23.02 o                         
  -5   7  10          0.17         -6.50         7.16 o                         
  -4   7  10         10.08         19.81         7.82 o                         
  -3   7  10         54.59         43.58        11.42 o                         
  -2   7  10        145.37        131.97        10.66 o                         
  -1   7  10         17.59          5.46         6.99 o                         
   0   7  10         64.35         70.95        12.12 o                         
   1   7  10        333.89        322.13        13.18 o                         
   2   7  10         91.71         85.68         7.39 o                         
   3   7  10          0.08         -3.34         5.19 o                         
   4   7  10         79.78         65.32         6.26 o                         
   5   7  10        222.47        262.42        10.28 o                         
   6   7  10          0.13          6.31         6.59 o                         
   7   7  10         76.40         73.77         8.06 o                         
   8   7  10          7.30         17.59         8.24 o                         
   9   7  10          0.08          7.90        11.13 o                         
 -10   8  10         47.65         60.72        35.33 o                         
  -9   8  10         20.93          8.53        19.62 o                         
  -8   8  10          2.45         -5.33         8.75 o                         
  -7   8  10        132.64        147.56        10.69 o                         
  -6   8  10        126.79        129.96        11.65 o                         
  -5   8  10         53.94         54.76         9.53 o                         
  -4   8  10          6.18         10.29         7.00 o                         
  -3   8  10        171.47        168.89        13.03 o                         
  -2   8  10         51.84         66.22         8.84 o                         
  -1   8  10         25.92         24.19         7.09 o                         
   0   8  10        313.34        329.40        12.42 o                         
   1   8  10          6.40         11.18         7.49 o                         
   2   8  10        344.74        372.48        14.92 o                         
   3   8  10        236.22        273.29        12.73 o                         
   4   8  10          1.54         -5.54         6.51 o                         
   5   8  10          1.06         11.43         5.69 o                         
   6   8  10         70.74         71.20         7.85 o                         
   7   8  10          8.91          7.23         8.68 o                         
   8   8  10         45.60         34.13        11.19 o                         
   9   8  10         75.99         66.09        20.30 o                         
  -9   9  10         10.55         -2.41        24.89 o                         
  -8   9  10         34.29         28.87         8.76 o                         
  -7   9  10          1.86          3.16         9.29 o                         
  -6   9  10        121.92        106.91        11.29 o                         
  -5   9  10         84.95         97.53        10.41 o                         
  -4   9  10        297.63        258.80        16.96 o                         
  -3   9  10         43.66         27.40        10.40 o                         
  -2   9  10          2.50          2.83         6.45 o                         
  -1   9  10         96.82        109.56        16.17 o                         
   0   9  10         54.21         61.12         8.72 o                         
   1   9  10        827.60        771.29        26.49 o                         
   2   9  10          0.81          5.96         7.50 o                         
   3   9  10        143.81        139.90         7.92 o                         
   4   9  10         24.67         21.85         6.77 o                         
   5   9  10          1.35         14.95         6.09 o                         
   6   9  10          2.68         -1.80         5.88 o                         
   7   9  10         22.62         21.28         7.45 o                         
   8   9  10          0.00        -10.22        10.22 o                         
   9   9  10          0.51         -6.79        22.68 o                         
  -9  10  10         13.38         24.29        26.50 o                         
  -8  10  10         45.16         50.66        29.21 o                         
  -7  10  10         77.48         90.52        14.13 o                         
  -6  10  10        121.17         93.52        12.20 o                         
  -5  10  10         82.62         87.28        10.97 o                         
  -4  10  10         92.69        115.65        14.10 o                         
  -3  10  10         72.90         67.83         7.60 o                         
  -2  10  10        243.11        255.80        20.82 o                         
  -1  10  10         27.17         12.09         7.54 o                         
   0  10  10         11.01         -1.29         8.09 o                         
   1  10  10         29.19         32.50         9.38 o                         
   2  10  10        110.24        111.18        10.03 o                         
   3  10  10          1.60          0.48         5.70 o                         
   4  10  10         94.17        118.56        10.94 o                         
   5  10  10        175.22        181.28        13.08 o                         
   6  10  10          2.92          5.26         6.88 o                         
   7  10  10          6.06         10.51         9.00 o                         
   8  10  10         11.28         27.20        13.25 o                         
  -9  11  10         45.94          1.10        32.02 o                         
  -8  11  10         19.15         80.45        29.08 o                         
  -7  11  10         66.40         67.50        12.11 o                         
  -6  11  10         28.46         28.30        16.27 o                         
  -5  11  10          6.61          6.25         9.97 o                         
  -4  11  10        263.44        261.70        15.88 o                         
  -3  11  10         40.24         46.90        10.87 o                         
  -2  11  10         10.71          2.38         7.25 o                         
  -1  11  10        127.41        133.70        17.90 o                         
   0  11  10        120.12        142.73        15.26 o                         
   1  11  10          5.08          4.22         7.66 o                         
   2  11  10         60.43         60.51        10.70 o                         
   3  11  10         86.89         58.25         7.79 o                         
   4  11  10         95.27        105.59         9.46 o                         
   5  11  10        198.68        210.88        11.49 o                         
   6  11  10          2.28         -7.55         7.55 o                         
   7  11  10          1.72         -6.43        12.17 o                         
   8  11  10          0.02        -15.02        15.02 o                         
  -8  12  10         40.53         66.25        34.23 o                         
  -7  12  10         11.44         -7.18        26.51 o                         
  -6  12  10         26.20         29.46        12.56 o                         
  -5  12  10         51.14         52.08        10.07 o                         
  -4  12  10          0.30         10.37        10.80 o                         
  -3  12  10        141.73        140.96        10.91 o                         
  -2  12  10         13.82         18.44         7.91 o                         
  -1  12  10         93.88        115.35        11.20 o                         
   0  12  10         29.24         30.25         9.06 o                         
   1  12  10        169.23        170.95        13.31 o                         
   2  12  10         32.42         18.04        15.00 o                         
   3  12  10          0.18          1.15         9.08 o                         
   4  12  10        214.51        219.53        13.48 o                         
   5  12  10         23.02         15.58         8.04 o                         
   6  12  10         41.60         44.41        13.41 o                         
   7  12  10          4.54         23.08        15.80 o                         
  -8  13  10          2.83         99.37        55.20 o                         
  -7  13  10          3.50         27.60        34.23 o                         
  -6  13  10         23.20         42.63        17.66 o                         
  -5  13  10         48.97         40.71        14.75 o                         
  -4  13  10        130.55        143.98        16.07 o                         
  -3  13  10         11.43         10.20        13.61 o                         
  -2  13  10          1.52          3.59         7.74 o                         
  -1  13  10        160.57        150.38        11.88 o                         
   0  13  10         57.62         53.05        10.70 o                         
   1  13  10          2.87          1.14        10.45 o                         
   2  13  10         73.32         54.92        16.95 o                         
   3  13  10         14.27         13.36        10.46 o                         
   4  13  10          1.95         -7.48         7.48 o                         
   5  13  10          3.47         32.93        12.76 o                         
   6  13  10          4.45        -13.85        13.85 o                         
   7  13  10         22.20         14.37        16.36 o                         
  -7  14  10         36.06          5.52        73.97 o                         
  -6  14  10         86.16         84.71        34.78 o                         
  -5  14  10          2.00         22.46        15.88 o                         
  -4  14  10        144.19        176.12        34.22 o                         
  -3  14  10          0.38         -1.90         7.96 o                         
  -2  14  10         21.56         21.71         8.66 o                         
  -1  14  10          4.32         -9.24        12.18 o                         
   0  14  10         60.74         46.89        12.05 o                         
   1  14  10          2.27          2.74        11.36 o                         
   2  14  10        150.61        144.69        15.13 o                         
   3  14  10         10.75          5.82        12.84 o                         
   4  14  10         70.82         84.61        15.42 o                         
   5  14  10          0.02          2.61        17.98 o                         
   6  14  10         59.01         65.12        34.88 o                         
  -6  15  10          5.30         24.88        27.05 o                         
  -5  15  10          6.30        -20.98        34.23 o                         
  -4  15  10          8.03         27.56        21.69 o                         
  -3  15  10          0.35         -7.68         7.68 o                         
  -2  15  10          7.71         24.62        11.41 o                         
  -1  15  10          0.53         -2.45        10.54 o                         
   0  15  10          6.92          3.39        10.27 o                         
   1  15  10         50.93         70.84        15.98 o                         
   2  15  10          8.85         20.57        15.67 o                         
   3  15  10         21.60         36.57        24.19 o                         
   4  15  10          4.65         12.57        15.30 o                         
   5  15  10         23.48         -4.84        20.12 o                         
  -5  16  10          3.77          5.52        30.91 o                         
  -4  16  10          0.32         37.54        36.43 o                         
  -3  16  10         12.86          7.88        21.57 o                         
  -2  16  10         26.13         49.95        13.35 o                         
  -1  16  10          9.06        -13.12        13.12 o                         
   0  16  10          0.16        -12.23        14.70 o                         
   1  16  10         32.44         -9.63        20.80 o                         
   2  16  10          7.07          4.11        19.47 o                         
   3  16  10          0.78         17.36        24.30 o                         
   4  16  10          2.46          7.58        33.67 o                         
  -3  17  10          4.51          3.31        56.31 o                         
  -2  17  10          9.84         -4.88        17.49 o                         
  -1  17  10         22.74         27.06        18.88 o                         
   0  17  10         27.89         12.01        18.64 o                         
   1  17  10         30.19         50.61        23.57 o                         
   2  17  10          4.64         -4.61        23.90 o                         
   3  17  10         22.82         45.27        47.48 o                         
 -10   1  11        186.31        188.78        16.96 o                         
  -9   1  11         39.20         36.52         9.99 o                         
  -8   1  11        245.95        223.78        14.22 o                         
  -7   1  11          1.43         19.82         8.62 o                         
  -6   1  11        176.83        149.45        10.19 o                         
  -5   1  11       1300.71       1352.05        38.02 o                         
  -4   1  11        178.36        167.34        12.75 o                         
  -3   1  11          0.05         -0.01         4.85 o                         
  -2   1  11         50.55         49.88         5.35 o                         
  -1   1  11        307.56        292.85        11.57 o                         
   0   1  11        821.04        886.35        20.18 o                         
   1   1  11         99.39        114.48         6.65 o                         
   2   1  11        720.96        774.90        16.99 o                         
   3   1  11        185.78        170.20         6.89 o                         
   4   1  11        188.04        175.39         7.74 o                         
   5   1  11        260.71        234.66        10.16 o                         
   6   1  11          1.13         14.82         6.28 o                         
   7   1  11        112.27        109.48         8.04 o                         
   8   1  11          9.21         16.85         7.14 o                         
   9   1  11          1.24         -5.23         8.46 o                         
  10   1  11          0.55         -1.34         9.88 o                         
 -10   2  11         48.38         76.11        18.49 o                         
  -9   2  11          0.05        -10.22        10.22 o                         
  -8   2  11         74.65        103.16        11.18 o                         
  -7   2  11         16.78         -0.44        15.61 o                         
  -6   2  11          1.41          9.16         6.10 o                         
  -5   2  11         86.03         77.19         9.49 o                         
  -4   2  11        342.95        358.12        15.08 o                         
  -3   2  11        405.27        415.98        12.86 o                         
  -2   2  11         27.28         32.61         4.87 o                         
  -1   2  11        204.17        214.28        10.28 o                         
   0   2  11        820.80        807.44        26.97 o                         
   1   2  11        665.44        734.45        17.82 o                         
   2   2  11        151.90        142.61         7.45 o                         
   3   2  11        143.59        135.27         7.16 o                         
   4   2  11         23.42         16.90         5.55 o                         
   5   2  11        590.77        604.81        18.99 o                         
   6   2  11         47.50         52.84         7.01 o                         
   7   2  11         12.59         14.46         6.52 o                         
   8   2  11          0.42         -1.67         9.52 o                         
   9   2  11         49.57         41.89         9.98 o                         
  10   2  11         17.86          7.95        17.18 o                         
 -10   3  11          1.46         -6.31        20.59 o                         
  -9   3  11         15.40          3.43        12.65 o                         
  -8   3  11         77.49         66.70         9.82 o                         
  -7   3  11          4.34         -4.67        15.49 o                         
  -6   3  11        206.65        190.66        12.29 o                         
  -5   3  11          0.04          9.48         8.00 o                         
  -4   3  11          7.21          4.50         6.25 o                         
  -3   3  11         55.94         54.86         7.43 o                         
  -2   3  11        207.79        192.76         8.89 o                         
  -1   3  11         78.58         90.66         6.13 o                         
   0   3  11        596.11        655.74        32.55 o                         
   1   3  11        929.21       1000.86        28.73 o                         
   2   3  11        405.66        450.17        18.16 o                         
   3   3  11        214.05        194.09         8.99 o                         
   4   3  11          8.75         14.83         7.36 o                         
   5   3  11          0.15         -6.89         7.64 o                         
   6   3  11        217.66        226.07         9.80 o                         
   7   3  11        122.04        115.23         9.00 o                         
   8   3  11          7.61         22.52         8.79 o                         
   9   3  11         19.13         28.27         9.68 o                         
  10   3  11          0.07         14.79        15.87 o                         
 -10   4  11         31.36         53.25        19.06 o                         
  -9   4  11         70.72         79.77        12.18 o                         
  -8   4  11         81.44         93.08         8.88 o                         
  -7   4  11          0.40         -1.93         6.13 o                         
  -6   4  11          0.00          8.98         8.99 o                         
  -5   4  11         68.61         62.05         7.16 o                         
  -4   4  11         15.56         20.34        11.33 o                         
  -3   4  11        405.20        416.80        19.93 o                         
  -2   4  11         90.99         84.54         6.89 o                         
  -1   4  11        404.68        395.90        19.22 o                         
   0   4  11        876.56        855.84        21.12 o                         
   1   4  11        361.11        332.61        17.13 o                         
   2   4  11        775.41        773.69        24.16 o                         
   3   4  11        293.66        295.46        14.03 o                         
   4   4  11        431.15        462.89        14.88 o                         
   5   4  11         78.55         76.22         7.28 o                         
   6   4  11         17.17         18.43         6.48 o                         
   7   4  11         14.61         10.68         9.33 o                         
   8   4  11          0.04         -7.43         7.43 o                         
   9   4  11         15.34         19.41        12.88 o                         
 -10   5  11         30.17         11.78        20.25 o                         
  -9   5  11         23.04         11.80        11.30 o                         
  -8   5  11          8.28          8.95         6.72 o                         
  -7   5  11         13.55         21.50         6.25 o                         
  -6   5  11         10.89          6.07         5.89 o                         
  -5   5  11        112.21        106.28        18.93 o                         
  -4   5  11          0.40          7.21         7.65 o                         
  -3   5  11         27.16         36.22         5.98 o                         
  -2   5  11         21.36         20.05         5.51 o                         
  -1   5  11        158.15        152.06        12.31 o                         
   0   5  11        754.15        719.52        20.47 o                         
   1   5  11          0.62          6.66        11.01 o                         
   2   5  11        135.84        137.30         9.73 o                         
   3   5  11          7.75         11.43         5.97 o                         
   4   5  11        180.24        167.15        14.76 o                         
   5   5  11         73.47         85.08        10.48 o                         
   6   5  11         20.86         23.97         7.29 o                         
   7   5  11         39.38         33.17         7.70 o                         
   8   5  11          1.81         19.93         7.95 o                         
   9   5  11          6.32         11.49        11.64 o                         
 -10   6  11         11.28         16.56        28.71 o                         
  -9   6  11          8.91         11.11        13.06 o                         
  -8   6  11         22.73         14.69         9.38 o                         
  -7   6  11        168.51        182.31        13.74 o                         
  -6   6  11         27.41         33.29         6.15 o                         
  -5   6  11        338.13        334.17        23.84 o                         
  -4   6  11         48.13         47.22         5.96 o                         
  -3   6  11         91.63         99.01         7.89 o                         
  -2   6  11        144.13        139.54        10.97 o                         
  -1   6  11         20.86         18.03         7.08 o                         
   0   6  11         29.98         27.16         7.02 o                         
   1   6  11          0.48          4.83         6.94 o                         
   2   6  11        157.78        164.26        10.80 o                         
   3   6  11         55.57         50.40         6.73 o                         
   4   6  11        191.33        165.98         8.73 o                         
   5   6  11         15.19         12.13         5.25 o                         
   6   6  11        109.76        107.72         8.42 o                         
   7   6  11          1.18         -3.29         8.35 o                         
   8   6  11          5.31          2.73         6.76 o                         
   9   6  11          0.77         -5.20        13.58 o                         
 -10   7  11         11.63         35.33        45.27 o                         
  -9   7  11          0.01          0.82        30.76 o                         
  -8   7  11         10.38          0.88         9.41 o                         
  -7   7  11          9.66         10.82        10.05 o                         
  -6   7  11         18.55         13.43         8.67 o                         
  -5   7  11       1223.53       1357.51        48.96 o                         
  -4   7  11        238.63        233.50        11.54 o                         
  -3   7  11        397.45        431.84        15.48 o                         
  -2   7  11        195.10        201.32        11.24 o                         
  -1   7  11         14.12          6.71        10.81 o                         
   0   7  11         56.18         77.43         7.68 o                         
   1   7  11        607.85        616.40        19.47 o                         
   2   7  11        558.66        572.38        17.39 o                         
   3   7  11         88.45         84.84         6.81 o                         
   4   7  11        129.27        132.05         9.75 o                         
   5   7  11          2.25          7.43         6.32 o                         
   6   7  11         43.60         43.63         7.43 o                         
   7   7  11         57.20         64.42         9.21 o                         
   8   7  11        134.19        149.65        11.54 o                         
   9   7  11          6.19        -18.93        18.93 o                         
  -9   8  11          6.82         27.55        24.65 o                         
  -8   8  11          3.72         -9.43         9.43 o                         
  -7   8  11          5.77         13.69         8.78 o                         
  -6   8  11        111.20        114.73        11.39 o                         
  -5   8  11          3.84          1.94         7.61 o                         
  -4   8  11         64.76         80.42         7.91 o                         
  -3   8  11        469.14        438.37        20.43 o                         
  -2   8  11        288.11        311.56        28.13 o                         
  -1   8  11          5.32         13.75         7.16 o                         
   0   8  11          4.58          2.59         7.17 o                         
   1   8  11          0.26        -12.25        12.25 o                         
   2   8  11        507.59        429.66        28.58 o                         
   3   8  11          4.70          3.74         5.23 o                         
   4   8  11         60.31         51.31         6.57 o                         
   5   8  11         10.97          0.85         5.49 o                         
   6   8  11          0.94          2.60         6.49 o                         
   7   8  11         20.24         17.58         8.76 o                         
   8   8  11          1.64          9.21        12.53 o                         
   9   8  11          6.53        -28.71        28.71 o                         
  -9   9  11          3.21         -8.43        23.01 o                         
  -8   9  11          9.00         13.37        11.60 o                         
  -7   9  11        123.01        117.09        13.30 o                         
  -6   9  11         18.52         22.82         9.20 o                         
  -5   9  11         38.42         52.14         8.97 o                         
  -4   9  11        469.70        525.11        23.66 o                         
  -3   9  11        530.51        570.93        23.51 o                         
  -2   9  11        133.07        145.46        17.97 o                         
  -1   9  11         98.23        113.22        12.59 o                         
   0   9  11         37.96         26.55         8.04 o                         
   1   9  11        311.29        263.24        24.88 o                         
   2   9  11          5.72          1.05         6.21 o                         
   3   9  11          4.60         -0.30         5.56 o                         
   4   9  11        282.54        283.77        12.02 o                         
   5   9  11          7.23          6.22         6.42 o                         
   6   9  11        453.03        495.64        17.21 o                         
   7   9  11         21.84         16.57        13.05 o                         
   8   9  11          3.48         13.97        13.79 o                         
  -9  10  11         14.48         14.35        34.23 o                         
  -8  10  11          0.08         17.19        22.63 o                         
  -7  10  11          3.11         13.36        11.30 o                         
  -6  10  11          9.41         -0.43        11.97 o                         
  -5  10  11          0.70          6.71        11.47 o                         
  -4  10  11        383.57        376.06        21.92 o                         
  -3  10  11        161.00        185.62        12.60 o                         
  -2  10  11         44.60         42.63         8.43 o                         
  -1  10  11         34.35         24.12         7.70 o                         
   0  10  11         11.10          7.02         7.39 o                         
   1  10  11         33.91         28.51        10.04 o                         
   2  10  11         47.78         49.25         7.88 o                         
   3  10  11        118.06        139.75         9.82 o                         
   4  10  11         33.54         37.44         7.20 o                         
   5  10  11        208.01        203.24        10.88 o                         
   6  10  11         21.17         20.79         8.32 o                         
   7  10  11         57.78         37.74        14.37 o                         
   8  10  11          2.99         -4.50        14.83 o                         
  -8  11  11         11.91          9.66        21.69 o                         
  -7  11  11          0.58        -12.96        12.96 o                         
  -6  11  11         62.79         93.22        13.64 o                         
  -5  11  11         48.48         91.95        12.41 o                         
  -4  11  11          5.70         -1.75        12.68 o                         
  -3  11  11         10.24          3.64         7.18 o                         
  -2  11  11          3.41         19.28        12.20 o                         
  -1  11  11        144.74        150.94        12.59 o                         
   0  11  11        121.78        160.32        12.08 o                         
   1  11  11        397.05        414.40        20.06 o                         
   2  11  11         57.38         47.71         8.62 o                         
   3  11  11          0.89         -0.67         7.13 o                         
   4  11  11          5.15         15.93         8.87 o                         
   5  11  11          3.62         -3.03         7.15 o                         
   6  11  11          4.02          2.65         8.30 o                         
   7  11  11          3.68         12.51        14.35 o                         
  -8  12  11         26.50         23.19        45.27 o                         
  -7  12  11         23.05         31.69        26.41 o                         
  -6  12  11         17.97         23.54        13.29 o                         
  -5  12  11          0.64         -1.86        12.08 o                         
  -4  12  11         57.24         60.67        15.27 o                         
  -3  12  11          6.12          7.56        11.00 o                         
  -2  12  11         19.27         55.54        11.98 o                         
  -1  12  11         31.13         26.71         9.10 o                         
   0  12  11        209.57        205.01        15.23 o                         
   1  12  11         38.75         38.79        11.05 o                         
   2  12  11          4.19         12.57        11.47 o                         
   3  12  11        132.80        150.40        15.83 o                         
   4  12  11          0.03          7.21         7.46 o                         
   5  12  11        129.53        134.20        15.76 o                         
   6  12  11         12.45         22.97        18.63 o                         
   7  12  11         72.34         63.23        15.89 o                         
  -7  13  11          0.86         24.41        28.71 o                         
  -6  13  11          7.00        -12.09        13.61 o                         
  -5  13  11         58.72         62.79        15.64 o                         
  -4  13  11         20.76         13.50        13.47 o                         
  -3  13  11          0.11         -3.96         7.92 o                         
  -2  13  11          4.59         14.12        10.99 o                         
  -1  13  11         10.62         16.45         9.60 o                         
   0  13  11          3.39          5.66        13.27 o                         
   1  13  11          0.76        -10.84        10.84 o                         
   2  13  11          7.89          6.74         9.96 o                         
   3  13  11          3.08         -0.85        10.67 o                         
   4  13  11          0.04          8.30         7.71 o                         
   5  13  11         19.50          2.92        10.28 o                         
   6  13  11         13.21         28.55        19.76 o                         
  -6  14  11         18.23          9.74        23.01 o                         
  -5  14  11          9.03          7.49        18.16 o                         
  -4  14  11          0.38          6.56        18.88 o                         
  -3  14  11         18.12         30.43         9.80 o                         
  -2  14  11         42.79         25.56        10.89 o                         
  -1  14  11         15.14         24.82        10.32 o                         
   0  14  11         60.35         79.80        14.40 o                         
   1  14  11         41.72         23.89        14.63 o                         
   2  14  11        110.17        106.34        16.72 o                         
   3  14  11         11.28         34.92        16.40 o                         
   4  14  11         21.12         20.76        13.01 o                         
   5  14  11          4.67         41.90        22.16 o                         
  -5  15  11          4.99         19.87        25.39 o                         
  -4  15  11         31.44         49.64        28.38 o                         
  -3  15  11          0.09          7.66        25.49 o                         
  -2  15  11         23.32         19.30        13.03 o                         
  -1  15  11         24.23         24.55        12.11 o                         
   0  15  11         20.19         44.83        18.26 o                         
   1  15  11         90.46         86.40        21.07 o                         
   2  15  11         63.88          4.20        42.51 o                         
   3  15  11          2.04          1.01        16.11 o                         
   4  15  11         26.03         15.93        18.93 o                         
  -4  16  11         36.81         22.08        32.02 o                         
  -3  16  11         49.79         42.39        21.69 o                         
  -2  16  11          9.25         23.08        17.79 o                         
  -1  16  11         11.93        -17.62        17.62 o                         
   0  16  11          1.55         -9.22        18.98 o                         
   1  16  11          7.96         16.54        21.49 o                         
   2  16  11          0.06         -6.21        44.16 o                         
   3  16  11          3.25         46.97        43.61 o                         
  -2  17  11         31.31         37.71        22.16 o                         
  -1  17  11         10.53         29.81        37.54 o                         
   0  17  11         65.99         70.35        49.68 o                         
   1  17  11          2.30         27.37        24.36 o                         
 -10   0  12         39.93         57.41        28.71 o                         
  -9   0  12        350.55        415.11        69.56 o                         
  -8   0  12          7.07         -4.97        15.61 o                         
  -7   0  12        330.86        294.35        23.60 o                         
  -6   0  12        400.46        403.98        25.45 o                         
  -5   0  12         20.57          7.27        11.64 o                         
  -4   0  12        660.84        614.17        35.21 o                         
  -3   0  12        277.40        261.50        32.49 o                         
  -2   0  12        243.33        297.03        22.16 o                         
  -1   0  12          2.06          6.73        11.63 o                         
   0   0  12        108.98        106.33        14.98 o                         
   1   0  12       1314.39       1411.03       116.97 o                         
   2   0  12        418.15        452.81        45.10 o                         
   3   0  12       2094.82       2273.06        76.32 o                         
   4   0  12        372.29        406.36        33.57 o                         
   5   0  12         43.34         31.40        16.50 o                         
   6   0  12          0.00          2.48         8.71 o                         
   7   0  12        169.86        158.63        14.71 o                         
   8   0  12          0.47         11.72        10.86 o                         
   9   0  12          0.08         24.43        15.03 o                         
 -10   1  12          0.53        -16.56        26.50 o                         
  -9   1  12        109.75        128.06        12.74 o                         
  -8   1  12          3.38          5.19         7.92 o                         
  -7   1  12        205.29        201.81        12.89 o                         
  -6   1  12         12.70         12.63        10.20 o                         
  -5   1  12        124.42        120.55        10.26 o                         
  -4   1  12        465.80        440.31        23.65 o                         
  -3   1  12        148.83        122.89         9.16 o                         
  -2   1  12        188.64        173.73         7.72 o                         
  -1   1  12        319.17        341.26        17.35 o                         
   0   1  12        122.87         91.11         9.29 o                         
   1   1  12         49.98         37.64         6.78 o                         
   2   1  12        189.23        188.75        12.73 o                         
   3   1  12         43.90         44.19         5.90 o                         
   4   1  12        324.77        353.80        17.94 o                         
   5   1  12          1.77          4.14         7.23 o                         
   6   1  12         35.31         30.83         5.78 o                         
   7   1  12         95.61         87.00         7.87 o                         
   8   1  12          4.47          8.59         9.33 o                         
   9   1  12          3.44         16.28        10.21 o                         
 -10   2  12          4.97          6.12        26.50 o                         
  -9   2  12          3.86         -1.28        11.97 o                         
  -8   2  12        354.78        380.46        17.60 o                         
  -7   2  12         39.82         66.66         9.58 o                         
  -6   2  12          9.54          8.38         7.39 o                         
  -5   2  12          1.26          6.99         9.38 o                         
  -4   2  12         26.89         49.16         7.03 o                         
  -3   2  12        192.17        201.74        11.00 o                         
  -2   2  12        256.21        256.85        16.90 o                         
  -1   2  12        902.65        911.95        24.36 o                         
   0   2  12         61.45         69.10         6.58 o                         
   1   2  12        501.26        491.40        21.18 o                         
   2   2  12        475.56        458.25        14.28 o                         
   3   2  12          2.00         -2.43         6.07 o                         
   4   2  12         93.36        100.06         7.06 o                         
   5   2  12        271.37        275.68        13.82 o                         
   6   2  12         67.93         82.24         8.53 o                         
   7   2  12          0.01         22.19         7.42 o                         
   8   2  12         93.31         64.06         9.85 o                         
   9   2  12          0.54         20.33         9.48 o                         
 -10   3  12          5.20          5.04        39.75 o                         
  -9   3  12         11.98         35.20        13.87 o                         
  -8   3  12         40.55         47.92        10.63 o                         
  -7   3  12         23.72         14.07         8.42 o                         
  -6   3  12         89.05        111.99         9.51 o                         
  -5   3  12         18.03         13.48         7.39 o                         
  -4   3  12        525.58        553.15        28.89 o                         
  -3   3  12         80.19         72.55         7.69 o                         
  -2   3  12         25.65         24.04         6.13 o                         
  -1   3  12          6.37         11.77        10.67 o                         
   0   3  12        137.68        139.83         7.70 o                         
   1   3  12         11.61         19.18         7.73 o                         
   2   3  12        337.73        285.77        11.81 o                         
   3   3  12        228.16        214.31        11.82 o                         
   4   3  12          5.82         -4.73         4.73 o                         
   5   3  12         60.69         54.50         7.06 o                         
   6   3  12        387.70        383.16        13.59 o                         
   7   3  12        128.42        119.98         9.57 o                         
   8   3  12         55.86         23.20         8.81 o                         
   9   3  12         15.46         21.39        10.71 o                         
 -10   4  12         21.63         25.58        20.60 o                         
  -9   4  12          2.90         18.08        11.38 o                         
  -8   4  12          9.97          9.05         9.91 o                         
  -7   4  12         85.34         72.58         9.14 o                         
  -6   4  12        408.18        435.85        21.77 o                         
  -5   4  12        158.57        163.14         9.42 o                         
  -4   4  12         32.48         35.71         7.42 o                         
  -3   4  12        254.55        272.41        13.63 o                         
  -2   4  12         77.81         63.41         7.31 o                         
  -1   4  12         39.30         46.49        10.11 o                         
   0   4  12        517.88        511.75        16.33 o                         
   1   4  12          0.74         -3.50         5.66 o                         
   2   4  12        262.67        263.75        13.98 o                         
   3   4  12         71.86         77.80         9.04 o                         
   4   4  12          0.40         -5.75         5.75 o                         
   5   4  12         77.95         75.40         7.40 o                         
   6   4  12          3.60          1.40         7.17 o                         
   7   4  12          1.38         15.89         8.25 o                         
   8   4  12         43.14         30.03        10.40 o                         
   9   4  12         18.41         36.55        14.31 o                         
 -10   5  12          4.53         -6.83        38.09 o                         
  -9   5  12          2.20        -10.37        12.03 o                         
  -8   5  12          5.10          5.02        10.02 o                         
  -7   5  12         16.06          8.08         6.89 o                         
  -6   5  12        226.60        250.78        12.67 o                         
  -5   5  12          6.61         14.68         7.04 o                         
  -4   5  12        146.61        125.55        11.44 o                         
  -3   5  12         51.50         50.05         5.90 o                         
  -2   5  12       1072.55       1109.70        34.11 o                         
  -1   5  12          0.17         11.13         7.77 o                         
   0   5  12        368.98        347.54        12.51 o                         
   1   5  12          4.80          8.30         8.90 o                         
   2   5  12        116.12        117.14         8.37 o                         
   3   5  12         56.26         47.10         7.49 o                         
   4   5  12         54.09         47.06         8.57 o                         
   5   5  12          4.06          0.56         6.42 o                         
   6   5  12         11.08         14.99         8.35 o                         
   7   5  12        240.37        255.17        12.61 o                         
   8   5  12          0.07          3.25         9.03 o                         
   9   5  12         20.44         23.10        14.64 o                         
 -10   6  12          0.49        -27.60        33.12 o                         
  -9   6  12        102.33         97.51        18.33 o                         
  -8   6  12         12.08          4.42         9.95 o                         
  -7   6  12         57.67         55.32        10.85 o                         
  -6   6  12         95.30         94.78        11.03 o                         
  -5   6  12        127.78        118.61         9.05 o                         
  -4   6  12          0.12          0.50         5.06 o                         
  -3   6  12         26.23         21.08         7.04 o                         
  -2   6  12         88.19         75.64         8.14 o                         
  -1   6  12        183.29        180.49        15.23 o                         
   0   6  12          1.13         -7.88         7.88 o                         
   1   6  12         16.00         10.93         6.66 o                         
   2   6  12          0.26          6.90         6.37 o                         
   3   6  12        120.66        143.37        12.89 o                         
   4   6  12          0.34          0.60         7.00 o                         
   5   6  12         23.05         18.80         6.60 o                         
   6   6  12        106.92        104.46         9.50 o                         
   7   6  12         15.65          8.64         8.23 o                         
   8   6  12         56.63         51.03        14.93 o                         
   9   6  12          1.07         23.79        16.35 o                         
  -9   7  12          4.60         -4.38        21.52 o                         
  -8   7  12          0.76          7.55        11.95 o                         
  -7   7  12          1.68         -1.95        12.34 o                         
  -6   7  12          0.20         12.34        10.58 o                         
  -5   7  12          1.32          5.62        10.08 o                         
  -4   7  12        356.36        340.94        14.39 o                         
  -3   7  12         93.18         97.40         8.48 o                         
  -2   7  12        218.19        207.20        17.36 o                         
  -1   7  12          1.01         16.47         8.91 o                         
   0   7  12          2.11         -5.92         7.36 o                         
   1   7  12        271.83        264.42        10.33 o                         
   2   7  12         12.40          8.89         5.56 o                         
   3   7  12        192.18        206.45         9.16 o                         
   4   7  12          3.92         11.97         7.57 o                         
   5   7  12        252.58        248.78        16.80 o                         
   6   7  12         12.50          7.30         8.97 o                         
   7   7  12          0.36          9.58        11.21 o                         
   8   7  12         17.97        -14.41        16.10 o                         
  -9   8  12          3.35         13.95        24.56 o                         
  -8   8  12         40.01         45.18        12.32 o                         
  -7   8  12         56.23         61.38        15.03 o                         
  -6   8  12         30.82         24.36        10.26 o                         
  -5   8  12         10.52         10.73        12.18 o                         
  -4   8  12          2.44          5.69         5.96 o                         
  -3   8  12        627.64        675.41        22.85 o                         
  -2   8  12         62.98         67.45        14.14 o                         
  -1   8  12         48.81         43.21        10.57 o                         
   0   8  12        145.98        131.38        10.55 o                         
   1   8  12        141.43        134.17         8.36 o                         
   2   8  12         62.78         48.43         6.96 o                         
   3   8  12         69.51         57.31         7.33 o                         
   4   8  12        104.90        115.32         8.68 o                         
   5   8  12         71.58         76.22         9.39 o                         
   6   8  12          7.47          5.72         7.21 o                         
   7   8  12         22.98         17.26         8.32 o                         
   8   8  12          5.97         -9.51        15.75 o                         
  -9   9  12         15.16         54.10        36.43 o                         
  -8   9  12         21.94          2.15        20.22 o                         
  -7   9  12          2.52          1.43        16.73 o                         
  -6   9  12          1.56         15.25        16.32 o                         
  -5   9  12          2.95         -5.00         9.20 o                         
  -4   9  12        121.68        131.41         8.06 o                         
  -3   9  12         34.50         25.25         8.25 o                         
  -2   9  12        104.29         91.45         9.72 o                         
  -1   9  12        136.11        149.98        12.67 o                         
   0   9  12        133.99        121.86        10.94 o                         
   1   9  12          0.53         -2.95         5.90 o                         
   2   9  12         22.79         36.74         9.29 o                         
   3   9  12          7.17          7.93         6.40 o                         
   4   9  12         32.32         42.93         7.60 o                         
   5   9  12         65.72         70.99         8.69 o                         
   6   9  12         26.00         40.40         8.94 o                         
   7   9  12          0.00          6.81        12.58 o                         
   8   9  12          3.48         18.06        13.89 o                         
  -8  10  12          1.75          9.38        30.77 o                         
  -7  10  12        101.37        124.50        17.66 o                         
  -6  10  12          1.98          6.92        11.98 o                         
  -5  10  12          1.34         -4.20         8.19 o                         
  -4  10  12         28.62         25.22        10.71 o                         
  -3  10  12        136.22        118.96        10.60 o                         
  -2  10  12          4.73         21.97         9.29 o                         
  -1  10  12         32.20         40.85        12.76 o                         
   0  10  12        265.45        252.71        15.41 o                         
   1  10  12         30.21         36.27        11.05 o                         
   2  10  12        312.84        343.34        14.19 o                         
   3  10  12         18.41          9.80         9.94 o                         
   4  10  12         17.09          9.52         6.82 o                         
   5  10  12         60.67         51.82         9.86 o                         
   6  10  12          7.65          6.38        10.31 o                         
   7  10  12          0.71         -3.81        15.69 o                         
  -8  11  12          3.60        -46.37        46.37 o                         
  -7  11  12         10.94         21.53        28.11 o                         
  -6  11  12         65.87         55.36        16.10 o                         
  -5  11  12          0.26          5.02         9.19 o                         
  -4  11  12         55.57         58.38        15.62 o                         
  -3  11  12          3.55          5.32         7.35 o                         
  -2  11  12         59.51         64.27        21.95 o                         
  -1  11  12          0.97         -1.85        10.83 o                         
   0  11  12          9.92          3.06         9.72 o                         
   1  11  12          0.00        -10.89        12.76 o                         
   2  11  12          0.13         -4.07         7.60 o                         
   3  11  12         32.62         26.77         8.09 o                         
   4  11  12         16.30          7.00         8.55 o                         
   5  11  12          4.86          5.40         9.04 o                         
   6  11  12         26.74          9.15        13.03 o                         
   7  11  12         42.55         40.38        26.27 o                         
  -7  12  12         18.30         35.33        46.37 o                         
  -6  12  12         12.52          3.43        14.34 o                         
  -5  12  12         13.09         12.68        21.83 o                         
  -4  12  12         24.28         32.80        13.55 o                         
  -3  12  12         41.94         50.30         9.37 o                         
  -2  12  12          7.11          6.88         9.05 o                         
  -1  12  12         44.28         41.13         9.55 o                         
   0  12  12         13.29         19.60        10.87 o                         
   1  12  12         18.69          9.13        10.76 o                         
   2  12  12          6.33         -9.70         9.70 o                         
   3  12  12          0.26         -1.65        11.53 o                         
   4  12  12          4.40          5.55        11.78 o                         
   5  12  12         20.76         12.71        11.07 o                         
   6  12  12         74.60         59.64        23.21 o                         
  -6  13  12         17.71         37.14        18.09 o                         
  -5  13  12         51.29         28.00        13.87 o                         
  -4  13  12         40.16          3.52        33.67 o                         
  -3  13  12          1.82         -6.55         8.71 o                         
  -2  13  12          6.01          4.54        14.22 o                         
  -1  13  12         89.06         72.86        13.23 o                         
   0  13  12         17.72         24.71        13.07 o                         
   1  13  12        175.88        207.59        20.57 o                         
   2  13  12         37.44         32.13        15.59 o                         
   3  13  12         44.10         52.93        12.20 o                         
   4  13  12          0.96         15.75        12.15 o                         
   5  13  12          0.06        -17.82        17.82 o                         
  -6  14  12          1.12         -4.68        20.43 o                         
  -5  14  12         31.06         23.84        20.42 o                         
  -4  14  12          3.21        -16.15        26.79 o                         
  -3  14  12         92.49         87.56        18.96 o                         
  -2  14  12         12.50         22.46        13.24 o                         
  -1  14  12         43.73         62.51        13.84 o                         
   0  14  12         18.81         10.79        12.90 o                         
   1  14  12         79.39        115.36        21.02 o                         
   2  14  12          8.78         -0.98        19.68 o                         
   3  14  12         33.99         53.80        12.95 o                         
   4  14  12         18.29        -19.73        44.16 o                         
   5  14  12         10.03        -15.30        20.83 o                         
  -4  15  12          4.76         23.12        19.73 o                         
  -3  15  12          0.03         11.22        21.38 o                         
  -2  15  12          1.00         -0.60        16.51 o                         
  -1  15  12         18.15         12.33        14.52 o                         
   0  15  12         32.26         44.41        18.56 o                         
   1  15  12          0.76         -5.55        37.73 o                         
   2  15  12          0.59          5.86        22.81 o                         
   3  15  12          6.32         17.75        28.79 o                         
   4  15  12          0.83         35.33        37.54 o                         
  -3  16  12          9.43         -2.19        20.95 o                         
  -2  16  12          9.54        -13.01        26.79 o                         
  -1  16  12         46.86         63.54        26.69 o                         
   0  16  12          1.59         27.85        20.06 o                         
   1  16  12         45.06         35.09        43.61 o                         
   2  16  12          0.09         19.87        37.54 o                         
 -10   1  13         37.07         11.04        35.33 o                         
  -9   1  13          3.48         -6.52        15.33 o                         
  -8   1  13          0.30          1.28        22.04 o                         
  -7   1  13          7.95         16.80        11.74 o                         
  -6   1  13          2.88         17.17        10.84 o                         
  -5   1  13        105.56         76.18        13.39 o                         
  -4   1  13         34.75         23.22         9.48 o                         
  -3   1  13         21.49         17.35         6.60 o                         
  -2   1  13          0.83          4.55         6.27 o                         
  -1   1  13         72.12         71.62        11.79 o                         
   0   1  13        206.64        213.66        23.63 o                         
   1   1  13          0.71          6.76         6.60 o                         
   2   1  13        290.05        278.50        19.67 o                         
   3   1  13          0.97          4.82         8.82 o                         
   4   1  13         21.19          7.13         6.37 o                         
   5   1  13          0.46          7.03         6.33 o                         
   6   1  13         39.82         31.67         8.20 o                         
   7   1  13        100.68         92.39        10.46 o                         
   8   1  13          5.22         12.23        10.23 o                         
   9   1  13          0.32         -1.47        13.48 o                         
 -10   2  13         21.86        -27.60        27.60 o                         
  -9   2  13          9.63         29.13        13.14 o                         
  -8   2  13        111.95        109.27        13.41 o                         
  -7   2  13         36.78         29.29         8.20 o                         
  -6   2  13         32.59         50.88         9.46 o                         
  -5   2  13         44.06         38.89         8.20 o                         
  -4   2  13          0.01         -6.97         6.97 o                         
  -3   2  13        288.91        260.68        15.59 o                         
  -2   2  13         75.16         68.27         9.23 o                         
  -1   2  13        108.75        109.09        10.56 o                         
   0   2  13        181.85        196.74         9.39 o                         
   1   2  13        146.34        155.56        10.85 o                         
   2   2  13        440.19        449.27        18.00 o                         
   3   2  13         53.81         50.56         5.76 o                         
   4   2  13        472.36        476.60        21.93 o                         
   5   2  13          9.34          3.06         5.39 o                         
   6   2  13          0.17          4.66         6.61 o                         
   7   2  13         67.69         83.68        10.37 o                         
   8   2  13         33.48         38.79        10.08 o                         
   9   2  13          1.16          0.11        13.86 o                         
 -10   3  13         13.81          2.74        21.49 o                         
  -9   3  13         41.19         54.57        11.98 o                         
  -8   3  13         10.57         15.76        10.40 o                         
  -7   3  13          9.89          4.94         8.85 o                         
  -6   3  13          3.98          1.28         6.63 o                         
  -5   3  13        771.79        812.70        26.56 o                         
  -4   3  13        540.32        574.80        21.56 o                         
  -3   3  13         42.02         40.26         7.21 o                         
  -2   3  13         86.12         86.68         8.55 o                         
  -1   3  13        226.72        209.56        12.19 o                         
   0   3  13        115.87        106.51         8.49 o                         
   1   3  13         38.04         59.59         7.44 o                         
   2   3  13         33.74         30.97         7.23 o                         
   3   3  13        133.08        118.20         7.77 o                         
   4   3  13          0.98          8.61         6.52 o                         
   5   3  13         36.33         45.24         8.39 o                         
   6   3  13         18.08         16.81         7.37 o                         
   7   3  13        107.56         78.69        10.42 o                         
   8   3  13         75.11        107.99        16.69 o                         
   9   3  13         15.51         -5.31        13.78 o                         
 -10   4  13          2.23        -13.25        32.02 o                         
  -9   4  13          5.24          0.53        12.17 o                         
  -8   4  13         39.61         47.54        15.46 o                         
  -7   4  13        106.02        121.27        10.90 o                         
  -6   4  13         78.70         42.70         8.91 o                         
  -5   4  13        202.78        218.54        11.89 o                         
  -4   4  13         10.52          1.20        10.30 o                         
  -3   4  13          3.74         -0.69         7.77 o                         
  -2   4  13          7.05         10.82         8.06 o                         
  -1   4  13         89.89         67.32         6.70 o                         
   0   4  13        201.39        165.51        12.23 o                         
   1   4  13          1.49         -2.08         5.94 o                         
   2   4  13        308.97        291.18        12.03 o                         
   3   4  13         47.45         32.59         7.36 o                         
   4   4  13         52.10         68.15         7.05 o                         
   5   4  13          3.68          7.06         7.70 o                         
   6   4  13        150.55        148.77        12.62 o                         
   7   4  13          6.21         11.18         9.23 o                         
   8   4  13         62.80         59.47        11.31 o                         
  -9   5  13          4.36         31.36        18.79 o                         
  -8   5  13         22.83         19.53        12.39 o                         
  -7   5  13          6.59         13.68         9.46 o                         
  -6   5  13        172.75        147.01        12.73 o                         
  -5   5  13        452.12        480.34        27.07 o                         
  -4   5  13         19.53         26.00        10.91 o                         
  -3   5  13        243.54        217.41        11.84 o                         
  -2   5  13        284.97        272.89        13.96 o                         
  -1   5  13          1.89         -5.47         5.84 o                         
   0   5  13        131.44        155.11        10.33 o                         
   1   5  13        247.64        248.38        12.75 o                         
   2   5  13        320.32        320.68        20.24 o                         
   3   5  13         23.89         16.99         7.71 o                         
   4   5  13         19.54         12.09         7.02 o                         
   5   5  13         83.15        108.99        11.61 o                         
   6   5  13         14.25         21.39         6.88 o                         
   7   5  13        108.94        110.62        12.10 o                         
   8   5  13         15.20         12.03        10.16 o                         
  -9   6  13         12.18         -8.53        18.14 o                         
  -8   6  13          1.13          5.08        18.50 o                         
  -7   6  13         14.61          4.43        10.66 o                         
  -6   6  13          5.74          7.53         6.90 o                         
  -5   6  13         22.21         18.40         8.12 o                         
  -4   6  13          2.40          3.23         6.23 o                         
  -3   6  13        515.16        547.63        22.54 o                         
  -2   6  13          3.30         -2.14         4.30 o                         
  -1   6  13         27.28         23.29         8.44 o                         
   0   6  13         48.78         38.44        12.34 o                         
   1   6  13         88.42        104.12        10.20 o                         
   2   6  13         26.83         18.37         7.74 o                         
   3   6  13         18.15         13.09         7.11 o                         
   4   6  13         28.03         34.67         7.08 o                         
   5   6  13          9.20          4.76         9.32 o                         
   6   6  13         43.91         32.54         8.80 o                         
   7   6  13          9.63          0.60        11.82 o                         
   8   6  13         13.29         13.38        14.65 o                         
  -9   7  13          0.39        -30.91        30.91 o                         
  -8   7  13          1.76         -6.73        12.05 o                         
  -7   7  13          3.89         11.08        13.47 o                         
  -6   7  13          1.84          7.99         9.79 o                         
  -5   7  13         20.27         37.51         8.64 o                         
  -4   7  13         72.51         78.46         8.17 o                         
  -3   7  13        462.68        488.83        16.23 o                         
  -2   7  13          8.48         11.51         5.73 o                         
  -1   7  13        139.02        144.43        10.04 o                         
   0   7  13          6.00          5.07         9.79 o                         
   1   7  13          9.04         -1.57         7.57 o                         
   2   7  13        372.11        384.06        22.24 o                         
   3   7  13         88.97        105.62         8.84 o                         
   4   7  13         12.54         24.10        10.58 o                         
   5   7  13         72.15         70.03         9.81 o                         
   6   7  13         41.74         34.16         8.51 o                         
   7   7  13         59.95         58.93        11.92 o                         
   8   7  13          0.06         24.44        15.66 o                         
  -9   8  13          0.17         -3.31        49.68 o                         
  -8   8  13        132.78        160.62        25.34 o                         
  -7   8  13         10.48         21.52        13.20 o                         
  -6   8  13         44.33         29.24         9.91 o                         
  -5   8  13          6.15         22.68        10.68 o                         
  -4   8  13          3.36         -7.99         8.11 o                         
  -3   8  13         38.12         30.74         8.25 o                         
  -2   8  13         97.72         91.51        12.26 o                         
  -1   8  13         59.21         74.42         7.74 o                         
   0   8  13         22.02         28.30         8.35 o                         
   1   8  13        188.64        206.24         9.11 o                         
   2   8  13          1.88         -6.44         6.44 o                         
   3   8  13        147.23        152.03        11.09 o                         
   4   8  13         17.28         22.93         7.73 o                         
   5   8  13          3.71          5.08         8.39 o                         
   6   8  13          0.49         -7.62        14.24 o                         
   7   8  13         22.10         35.23        13.01 o                         
  -8   9  13         17.12         26.50        40.85 o                         
  -7   9  13          4.37         23.69        15.44 o                         
  -6   9  13         63.13         59.82        14.42 o                         
  -5   9  13          8.92         10.11         9.21 o                         
  -4   9  13          0.24          5.77         6.97 o                         
  -3   9  13         39.17         38.02        11.67 o                         
  -2   9  13          0.50          3.73        10.25 o                         
  -1   9  13         61.97         86.57        11.52 o                         
   0   9  13        200.11        183.94        14.17 o                         
   1   9  13        240.51        265.52        13.72 o                         
   2   9  13        101.10        105.35         9.26 o                         
   3   9  13         50.94         52.82         8.02 o                         
   4   9  13         11.93         12.57         7.89 o                         
   5   9  13          5.02         11.46         8.97 o                         
   6   9  13          2.15          2.59        13.84 o                         
   7   9  13         14.44          3.01        16.24 o                         
  -8  10  13          3.06        -16.56        39.75 o                         
  -7  10  13          4.60         -2.31        16.10 o                         
  -6  10  13          2.70        -12.42        12.42 o                         
  -5  10  13          0.52         27.02         9.79 o                         
  -4  10  13         45.87         34.81         6.85 o                         
  -3  10  13         17.02          4.62         9.50 o                         
  -2  10  13         76.96         86.63        12.58 o                         
  -1  10  13          0.71          2.30        10.47 o                         
   0  10  13        123.07        125.47        12.73 o                         
   1  10  13         90.32         85.34         8.84 o                         
   2  10  13          2.07          1.01         7.28 o                         
   3  10  13         11.38         15.10         7.70 o                         
   4  10  13         57.14         55.10         8.40 o                         
   5  10  13         39.42         48.21        11.66 o                         
   6  10  13          7.69         -7.39        15.46 o                         
   7  10  13         11.22         25.41        17.98 o                         
  -7  11  13         67.50         75.08        37.54 o                         
  -6  11  13          1.20          9.01        17.13 o                         
  -5  11  13         47.70         45.02        13.16 o                         
  -4  11  13         70.33         57.64        12.80 o                         
  -3  11  13          0.01         31.88        17.43 o                         
  -2  11  13         13.87          5.39        14.48 o                         
  -1  11  13          0.61         -5.41        10.61 o                         
   0  11  13         21.62         15.27         9.91 o                         
   1  11  13         32.43          6.95         9.65 o                         
   2  11  13        115.87        132.94        11.80 o                         
   3  11  13          0.10         -2.44         8.79 o                         
   4  11  13         39.85         36.91        10.25 o                         
   5  11  13          0.43        -10.61        10.79 o                         
   6  11  13         23.51          6.94        19.86 o                         
  -6  12  13          5.53         18.50        18.16 o                         
  -5  12  13         12.36         11.31        19.12 o                         
  -4  12  13         22.75         22.47        48.83 o                         
  -3  12  13          0.12          6.40        10.82 o                         
  -2  12  13          3.18          9.66        12.54 o                         
  -1  12  13         92.13         94.02        14.26 o                         
   0  12  13        133.79        156.40        15.22 o                         
   1  12  13          5.55         10.29        18.65 o                         
   2  12  13        344.65        338.89        20.06 o                         
   3  12  13         15.42         27.67        10.45 o                         
   4  12  13         80.11        117.89        16.01 o                         
   5  12  13          0.11        -16.39        21.56 o                         
  -6  13  13         20.51         13.25        30.91 o                         
  -5  13  13         10.77        -17.00        17.00 o                         
  -4  13  13         16.65          5.67        17.40 o                         
  -3  13  13         27.54          6.39        11.08 o                         
  -2  13  13          2.16         14.91        12.83 o                         
  -1  13  13          0.15          9.92        12.92 o                         
   0  13  13          0.44        -12.25        12.25 o                         
   1  13  13        108.21        127.29        18.61 o                         
   2  13  13          9.38         18.57        12.92 o                         
   3  13  13          4.18         -3.97        15.64 o                         
   4  13  13          1.44         -5.29        12.84 o                         
   5  13  13          7.12         -3.63        17.47 o                         
  -5  14  13         10.96         31.34        20.78 o                         
  -4  14  13         14.51         -7.61        18.49 o                         
  -3  14  13         51.76         89.25        21.32 o                         
  -2  14  13          4.08         10.29        13.71 o                         
  -1  14  13          0.53          2.97        14.53 o                         
   0  14  13          5.25          9.55        22.47 o                         
   1  14  13          0.00          3.86        19.52 o                         
   2  14  13          7.44         20.46        19.78 o                         
   3  14  13         16.28         47.54        21.83 o                         
   4  14  13         31.96         64.04        39.75 o                         
  -3  15  13          0.41          5.44        21.45 o                         
  -2  15  13          3.25          4.52        23.86 o                         
  -1  15  13          0.76         -1.72        19.28 o                         
   0  15  13          1.37         17.06        20.88 o                         
   1  15  13          0.08        -34.86        42.51 o                         
   2  15  13          8.82          3.88        34.78 o                         
  -9   0  14          3.22         43.06        35.33 o                         
  -8   0  14        116.50        110.39        22.94 o                         
  -7   0  14         22.16         44.39        67.35 o                         
  -6   0  14          0.00         19.71        15.65 o                         
  -5   0  14        104.39        102.89        19.47 o                         
  -4   0  14        339.70        332.11        27.85 o                         
  -3   0  14          3.70         14.76         9.60 o                         
  -2   0  14         96.92        119.35        22.95 o                         
  -1   0  14         11.65         46.41        14.33 o                         
   0   0  14          1.79          4.30        11.92 o                         
   1   0  14        135.43        109.36        11.95 o                         
   2   0  14          1.39         -5.62        11.00 o                         
   3   0  14         72.54         46.61        11.27 o                         
   4   0  14         10.96          3.71        12.00 o                         
   5   0  14        419.77        444.68        27.67 o                         
   6   0  14         81.91         68.73        13.40 o                         
   7   0  14         55.30         66.15        15.07 o                         
   8   0  14          4.35         24.65        19.57 o                         
  -9   1  14          5.57          3.19        33.67 o                         
  -8   1  14          3.92        -12.74        14.41 o                         
  -7   1  14          1.20          2.69        11.43 o                         
  -6   1  14         15.29          7.55        10.68 o                         
  -5   1  14        122.08        117.02        12.09 o                         
  -4   1  14         95.80         67.64        10.33 o                         
  -3   1  14        247.43        275.18        13.41 o                         
  -2   1  14        447.78        412.75        19.37 o                         
  -1   1  14        191.51        172.07        10.64 o                         
   0   1  14        117.46        129.12        13.46 o                         
   1   1  14          0.00         -0.19         7.56 o                         
   2   1  14          6.02         10.42         7.83 o                         
   3   1  14          3.15         -8.52         8.52 o                         
   4   1  14          9.69          3.51         6.06 o                         
   5   1  14         11.72         11.56         7.01 o                         
   6   1  14          0.40          6.39         8.42 o                         
   7   1  14         22.65         11.02        11.60 o                         
   8   1  14         16.28         30.06        10.72 o                         
  -9   2  14          3.19        -15.99        15.99 o                         
  -8   2  14         24.91         47.04        16.76 o                         
  -7   2  14          8.62          9.37        13.19 o                         
  -6   2  14        362.58        401.71        21.83 o                         
  -5   2  14         15.82         11.39         7.41 o                         
  -4   2  14        376.23        423.15        20.57 o                         
  -3   2  14          0.00         11.47        10.84 o                         
  -2   2  14        180.55        186.74        10.08 o                         
  -1   2  14        259.97        242.04         9.38 o                         
   0   2  14        584.19        588.30        29.87 o                         
   1   2  14          2.10         -6.63         7.84 o                         
   2   2  14         49.01         47.27         5.43 o                         
   3   2  14        267.13        272.24        16.77 o                         
   4   2  14         17.30         22.46         6.61 o                         
   5   2  14          4.55         -2.59         6.75 o                         
   6   2  14          0.04         -9.58         9.58 o                         
   7   2  14         55.75         53.41        11.00 o                         
   8   2  14         20.58         17.58        14.54 o                         
  -9   3  14          2.17        -15.25        15.25 o                         
  -8   3  14          5.09        -12.42        12.42 o                         
  -7   3  14         35.08         39.70        11.59 o                         
  -6   3  14          1.92         11.52         9.06 o                         
  -5   3  14          9.11         20.74         7.61 o                         
  -4   3  14          0.43         -1.25         8.92 o                         
  -3   3  14          9.15         16.83         6.85 o                         
  -2   3  14         44.02         40.24         6.83 o                         
  -1   3  14          3.32         -5.88         5.96 o                         
   0   3  14          9.91          4.48         7.97 o                         
   1   3  14         10.91          7.67         7.01 o                         
   2   3  14         69.99         70.51         8.28 o                         
   3   3  14         20.75         19.84         6.15 o                         
   4   3  14        103.27        114.95         9.37 o                         
   5   3  14        169.52        178.36        12.47 o                         
   6   3  14        109.10         96.20         9.94 o                         
   7   3  14          0.84         13.77         9.15 o                         
   8   3  14          6.66         19.70        12.72 o                         
  -9   4  14         92.98        130.81        19.27 o                         
  -8   4  14         39.17         28.80        11.19 o                         
  -7   4  14         56.44         41.52        13.10 o                         
  -6   4  14         36.25         28.12         7.98 o                         
  -5   4  14         58.55         48.23        14.70 o                         
  -4   4  14         86.60         56.69         7.47 o                         
  -3   4  14        213.30        197.25        10.56 o                         
  -2   4  14        150.24        156.47        10.25 o                         
  -1   4  14        104.70        108.74         9.50 o                         
   0   4  14         27.44         15.48         7.41 o                         
   1   4  14        127.45        119.30         9.45 o                         
   2   4  14        167.65        165.71        10.44 o                         
   3   4  14        235.82        188.59        11.25 o                         
   4   4  14        110.88        104.80         9.32 o                         
   5   4  14        128.61        138.20         9.85 o                         
   6   4  14         17.93         13.74        10.22 o                         
   7   4  14          4.39          1.73        10.30 o                         
   8   4  14          3.33         18.38        12.71 o                         
  -9   5  14          1.17          5.48        29.27 o                         
  -8   5  14         22.58         -3.34        11.45 o                         
  -7   5  14          4.82          1.31        11.80 o                         
  -6   5  14         15.55         15.14         7.67 o                         
  -5   5  14         43.54         41.03         8.14 o                         
  -4   5  14        166.66        152.15         9.41 o                         
  -3   5  14         13.04         -0.74         7.25 o                         
  -2   5  14        261.12        252.71        12.36 o                         
  -1   5  14         36.06         31.86         5.96 o                         
   0   5  14          1.71         14.98         6.56 o                         
   1   5  14        830.25        792.84        26.40 o                         
   2   5  14         21.38          9.66         8.36 o                         
   3   5  14        283.11        299.32        19.86 o                         
   4   5  14         12.18         30.25         7.93 o                         
   5   5  14         18.65         10.48         8.25 o                         
   6   5  14         65.80         66.84        11.86 o                         
   7   5  14         26.40         21.53        11.69 o                         
   8   5  14         16.14         19.41        15.26 o                         
  -9   6  14          2.02         30.91        32.02 o                         
  -8   6  14         15.99         -3.38        18.67 o                         
  -7   6  14        141.83        145.36        18.81 o                         
  -6   6  14          8.21          3.09        10.40 o                         
  -5   6  14          0.12          1.20         8.75 o                         
  -4   6  14         14.85         19.79         6.76 o                         
  -3   6  14        301.87        271.38        12.62 o                         
  -2   6  14        236.38        224.96        13.87 o                         
  -1   6  14          0.51         -6.67         8.19 o                         
   0   6  14        221.39        213.87        13.31 o                         
   1   6  14          5.08         -2.51         8.87 o                         
   2   6  14        230.75        247.07        13.10 o                         
   3   6  14         62.09         58.77        13.87 o                         
   4   6  14          0.59         -1.55         8.61 o                         
   5   6  14         43.66         51.46        11.71 o                         
   6   6  14         39.41         55.92        10.15 o                         
   7   6  14         13.68         17.41        12.37 o                         
  -8   7  14         42.72         38.36        16.81 o                         
  -7   7  14          3.73         18.23        13.02 o                         
  -6   7  14         38.48         29.86        11.11 o                         
  -5   7  14          5.17          6.49         9.55 o                         
  -4   7  14          5.87         -3.01         9.84 o                         
  -3   7  14         15.92         18.03         6.93 o                         
  -2   7  14         15.06         15.60         6.89 o                         
  -1   7  14          8.46         -6.88        11.17 o                         
   0   7  14         92.78        109.26        12.37 o                         
   1   7  14         44.14         39.98         8.67 o                         
   2   7  14          6.00         11.42         8.70 o                         
   3   7  14        226.01        231.64        13.31 o                         
   4   7  14         30.86         19.80         8.74 o                         
   5   7  14         45.46         58.85        10.59 o                         
   6   7  14          0.57         -7.27        10.01 o                         
   7   7  14          2.12         -4.03        11.67 o                         
  -8   8  14          1.84          3.97        26.52 o                         
  -7   8  14          6.68          9.84        17.73 o                         
  -6   8  14         14.52         16.42        12.24 o                         
  -5   8  14          4.38         -8.47        10.85 o                         
  -4   8  14         19.56          4.56         7.14 o                         
  -3   8  14          8.28          6.66         7.03 o                         
  -2   8  14         13.67         15.69         6.67 o                         
  -1   8  14         21.50         21.54        11.93 o                         
   0   8  14          9.53         19.75        10.28 o                         
   1   8  14         28.08         30.37         8.69 o                         
   2   8  14          0.94          4.71        13.20 o                         
   3   8  14         34.07         21.17         8.65 o                         
   4   8  14         15.51         40.81         9.61 o                         
   5   8  14         34.51         51.48        11.68 o                         
   6   8  14         46.40         44.65        20.14 o                         
   7   8  14          2.44         -1.30        19.63 o                         
  -8   9  14          0.02         17.67        28.71 o                         
  -7   9  14          0.02        -11.56        14.78 o                         
  -6   9  14         51.51         97.23        18.21 o                         
  -5   9  14          1.07        -11.67        15.46 o                         
  -4   9  14         13.68         -3.98         8.50 o                         
  -3   9  14         13.67          9.72         9.70 o                         
  -2   9  14          3.69          3.32         8.48 o                         
  -1   9  14          1.77         -8.02         8.02 o                         
   0   9  14          8.45         20.52        13.00 o                         
   1   9  14          2.45          4.36        10.43 o                         
   2   9  14          1.02         -4.90         6.80 o                         
   3   9  14          9.54         13.73         6.84 o                         
   4   9  14          0.58         13.86         9.27 o                         
   5   9  14          7.35         -1.12        14.73 o                         
   6   9  14         23.67         -3.35        15.79 o                         
  -7  10  14          5.25        -15.02        16.64 o                         
  -6  10  14         63.44         65.51        19.47 o                         
  -5  10  14         17.22         18.96        15.39 o                         
  -4  10  14         19.57         22.61         8.23 o                         
  -3  10  14          5.26          4.62         8.11 o                         
  -2  10  14          0.54          6.78         9.71 o                         
  -1  10  14          1.87         11.04        18.55 o                         
   0  10  14          7.66         14.03        12.20 o                         
   1  10  14        106.67        103.19         9.68 o                         
   2  10  14          0.15          5.27         6.79 o                         
   3  10  14         48.20         49.86        14.81 o                         
   4  10  14          0.04        -11.70        11.71 o                         
   5  10  14         35.16         23.47        12.45 o                         
   6  10  14         19.26         27.32        26.15 o                         
  -6  11  14         33.46         38.04        23.30 o                         
  -5  11  14         11.87         11.85        18.33 o                         
  -4  11  14         24.08        -13.83        13.83 o                         
  -3  11  14          3.82          6.39         9.42 o                         
  -2  11  14         59.51         16.78        12.05 o                         
  -1  11  14          1.70         20.28        12.41 o                         
   0  11  14          2.32         -9.67        15.37 o                         
   1  11  14         81.85         91.49        14.70 o                         
   2  11  14          4.14          7.50        10.38 o                         
   3  11  14         75.30         70.20        12.48 o                         
   4  11  14          3.24         -9.90         9.90 o                         
   5  11  14         13.67         65.31        23.98 o                         
  -6  12  14          3.78         63.94        32.22 o                         
  -5  12  14          7.38          3.40        14.40 o                         
  -4  12  14          4.32         41.20        15.28 o                         
  -3  12  14         68.63         67.55        13.94 o                         
  -2  12  14         15.94         26.42        15.94 o                         
  -1  12  14         21.60         20.00        13.06 o                         
   0  12  14         49.93         32.98        15.88 o                         
   1  12  14         48.69         53.02        19.29 o                         
   2  12  14         60.55        101.68        23.87 o                         
   3  12  14          1.67        -10.16        17.31 o                         
   4  12  14          3.36        -18.45        18.45 o                         
   5  12  14          4.03        -23.25        31.24 o                         
  -5  13  14          8.67         -9.33        18.47 o                         
  -4  13  14         28.50          2.72        15.38 o                         
  -3  13  14          2.04         11.08        18.18 o                         
  -2  13  14          3.39         -7.36        15.23 o                         
  -1  13  14         20.62        -16.00        16.31 o                         
   0  13  14         25.06          3.94        15.83 o                         
   1  13  14          6.38        -15.91        19.65 o                         
   2  13  14         27.77         23.08        18.25 o                         
   3  13  14         27.54         40.30        21.86 o                         
   4  13  14         16.96         32.19        31.27 o                         
  -4  14  14          8.36         25.39        29.81 o                         
  -3  14  14          0.37          2.21        26.14 o                         
  -2  14  14         13.99         77.29        48.58 o                         
  -1  14  14         47.60         39.76        26.11 o                         
   0  14  14          0.13        -19.22        19.22 o                         
   1  14  14          3.76         -2.18        26.73 o                         
   0  15  14          0.06        -21.37        23.86 o                         
  -9   1  15         16.93         24.13        21.20 o                         
  -8   1  15         39.75         31.60        47.98 o                         
  -7   1  15         14.79          8.05        12.43 o                         
  -6   1  15          0.07          9.91        11.78 o                         
  -5   1  15        114.95        105.76        13.62 o                         
  -4   1  15        115.85        135.32        13.64 o                         
  -3   1  15        198.63        199.48        12.85 o                         
  -2   1  15          0.42         -4.56         7.14 o                         
  -1   1  15        186.02        177.14        12.98 o                         
   0   1  15         29.44         26.91        10.86 o
[truncated: 52,489 more chars]
